# Supplementary material for: Modulation of long noncoding RNA (lncRNA) and messenger RNA (mRNA) expression in the liver of Beagle dogs by Toxocara canis infection
Source: Parasit Vectors. 2023 Mar 29;16:114. doi: 10.1186/s13071-023-05738-9 (PMC10057693; doi:10.1186/s13071-023-05738-9)
Supplement: Supplementary file 1 — Additional file 1: Table S1. The differentially expressed mRNAs and lncRNAs in the liver of puppies at three stages post Toxocara canis infection. [file 13071_2023_5738_MOESM1_ESM.xls]

## Sheet: Sheet1
编号	实验组虫子数量			对照组虫子数量			实验组嗜酸性粒细胞	对照组嗜酸性粒细胞	编号	实验组百分比	对照组百分比
	肝脏	肺脏	小肠	肝脏	肺脏	小肠
1	0	0	0	0	0	0	0.45	0.41	1	5.8	4
2	2	0	0	0	0	0	0.51	0.12	2	8.1	1.7
3	0	0	0	0	0	0	0.15	0.3	3	1.7	2.2
4	0	0	0	0	0	0	0.31	0.31	4	2.9	1.7
5	0	0	0	0	0	0	0.45	0.1	5	2.5	1.3
6	0	0	0	0	0	0	0.34	0.13	6	2.7	1.4
7	0	0	0	0	0	0	0.39	0.38	7	1.9	2.1
8	0	0	0	0	0	0	0.32	0.27	8	2.7	1.9
9	1	0	0	0	0	0	0.29	0.29	9	2.7	2.3
10	1	0	0	0	0	0	0.48	0.09	10	2.4	0.9
11	7	0	0	0	0	0	0.18	0.04	11	1.4	0.4
12	16	0	0	0	0	0	0.19	0.14	12	1.6	1.7
13	5	0	0	0	0	0	0.19	0.29	13	1.4	2.6
14	3	0	0	0	0	0	0.55	0.19	14	5.4	1.4
15	14	0	0	0	0	0	0.49	0.13	15	4.9	0.9
16	8	0	0	0	0	0	0.53	0.3	16	3.1	2.1
17	1	0	0	0	0	0	0.38	0.3	17	4.1	3.1
18	5	0	0	0	0	0	0.21	0.22	18	2.7	1.9
19	2	0	0	0	0	0	0.8	0.34	19	5.2	2.4
20	3	0	0	0	0	0	0.5	0.18	20	3.6	1.9
21	1	9	0	0	0	0	0.46	0.14	21	3.1	1.8
22	12	11	0	0	0	0	0.85	0.39	22	5.1	3
23	23	16	0	0	0	0	0.49	0.3	23	2.8	1
24	27	22	0	0	0	0	0.68	0.13	24	3.7	0.7
25	29	4	0	0	0	0	0.54	0.28	25	3.5	1.9
26	5	7	0	0	0	0	0.54	0.22	26	3.8	1.5
27	11	9	0	0	0	0	0.37	0.09	27	3	1.1
28	24	8	0	0	0	0	0.41	0.27	28	3.9	2.4
29	21	3	0	0	0	0	0.47	0.37	29	2.5	1.9
30	8	1	0	0	0	0	0.82	0.1	30	6.1	0.8
31	0	0	127	0	0	0	0.59	0.25	31	5	1.2
32	0	0	143	0	0	0	0.61	0.28	32	5.9	2.8
33	0	0	49	0	0	0	0.53	0.18	33	4.1	1.4
34	0	0	48	0	0	0	0.57	0.08	34	4.4	0.4
35	1	0	39	0	0	0	0.47	0.11	35	3.5	0.9
36	2	0	19	0	0	0	0.53	0.27	36	3.6	1.7
37	0	0	36	0	0	0	1.12	0.07	37	8.6	0.8
38	0	0	17	0	0	0	0.76	0.25	38	6.3	0.8
39	2	0	54	0	0	0	1.19	0.41	39	7.8	1.5
40	1	0	9	0	0	0	1.46	0.14	40	6.4	0.8
41							1.68	0.11	41	10.4	1
42							2.52	0.21	42	16.4	1.7
43							1.78	0.26	43	12.4	1.9
44							1.78	0.32	44	6.2	2.5
45							1	0.11	45	6.8	1.2
46							2.38	0.2	46	17.2	1.5
47							2.34	0.11	47	16.9	1.3
48							1.97	0.15	48	16.5	1.8
49							2.84	0.05	49	10.9	0.5
50							1.36	0.08	50	10.6	0.5
51							4.43	0.11	51	17.4	0.9
52							5.44	0.22	52	24.2	1.8
53							4.07	0.3	53	24.3	2.4
54							1.42	0.06	54	8.9	0.5
55							1.27	0.23	55	8.8	1.7
56							2.47	0.07	56	13.6	0.7
57							2.12	0.13	57	15	1
58							3.05	0.17	58	11.9	1.1
59							1.83	0.26	59	12.8	1.6
60							4.47	0.18	60	27.2	1.3

## Sheet: Sheet2
12 hpi	infection	control
	0.51	0.12
	0.29	0.29
	0.48	0.09
24 hpi	0.49	0.14
	0.53	0.13
	0.21	0.3
36 dpi	0.59	0.29
	0.61	0.07
	1.19	0.25

## Sheet: 原始数据
板一	Include	Color	Pos	Name	Cp	板二	Include	Color	Pos	Name	Cp
	TRUE	255	GPI	24hT	24.12		TRUE	255	GPI	12hT	21.74
	TRUE	255	GPI	24hT	24.13		TRUE	255	GPI	12hT	21.8
	TRUE	255	GPI	24hT	24.07		TRUE	255	GPI	12hT	21.8
	TRUE	255	GPI	24hC	22.86		TRUE	255	19727	12hC	27.75
	TRUE	255	GPI	24hC	22.86		TRUE	255	3165	12hT	30.55
	TRUE	255	GPI	24hC	22.82		TRUE	255	3165	12hT	30.56
	TRUE	255	GPI	36hT	22.59		TRUE	255	3165	12hT	30.06
	TRUE	255	GPI	36hT	22.57		TRUE	255	19727	12hC	27.32
	TRUE	255	GPI	36hT	22.57		TRUE	255	16601	12hT	23.96
	TRUE	255	GPI	36hC	22.24		TRUE	255	16601	12hT	23.89
	TRUE	255	GPI	36hC	22.23		TRUE	255	16601	12hT	23.88
	TRUE	255	GPI	36hC	22.21		TRUE	255	19727	12hC	27.33
	TRUE	255	18452	24hT	11.34		TRUE	255	19727	12hT	24.32
	TRUE	255	18452	24hT	11.58		TRUE	255	19727	12hT	24.3
	TRUE	255	18452	24hT	38.04		TRUE	255	19727	12hT	24.43
	TRUE	255	18452	24hC	36.81		TRUE	255	19517	12hC	28.53
	TRUE	65280	18452	24hC			TRUE	255	19517	12hT	26.23
	TRUE	16711680	18452	24hC	40		TRUE	255	19517	12hT	26.25
	TRUE	255	9063	36hT	27.98		TRUE	255	19517	12hT	26.23
	TRUE	255	9063	36hT	28.02		TRUE	255	19517	12hC	28.34
	TRUE	255	9063	36hT	27.92		TRUE	255	GPI	12hC	11.46
	TRUE	255	9063	36hC	28.15		TRUE	255	GPI	12hC	24.07
	TRUE	255	9063	36hC	27.94		TRUE	255	GPI	12hC	23.91
	TRUE	255	9063	36hC	28.51		TRUE	255	19517	12hC	28.22
	TRUE	255	20939	24hT	30.93		TRUE	255	3165	12hC	30.57
	TRUE	255	20939	24hT	31.11		TRUE	255	3165	12hC	30.34
	TRUE	255	20939	24hT	31.14		TRUE	255	3165	12hC	30.62
	TRUE	255	20939	24hC	28.29		TRUE	255	G4	12hC	40
	TRUE	255	20939	24hC	28.44		TRUE	255	16601	12hC	25.58
	TRUE	255	20939	24hC	28.44		TRUE	255	16601	12hC	25.77
	TRUE	255	10494	36hT	28.65		TRUE	255	16601	12hC	25.53
	TRUE	255	10494	36hT	28.72		TRUE	255	H4	12hC	40
	TRUE	255	10494	36hT	28.67
	TRUE	255	10494	36hC	28.65
	TRUE	255	10494	36hC	28.59
	TRUE	255	10494	36hC	28.69
	TRUE	255	3970	24hT	34.36
	TRUE	255	3970	24hT	34.28
	TRUE	255	3970	24hT	34.56
	TRUE	255	3970	24hC	31.89
	TRUE	255	3970	24hC	32.48
	TRUE	255	3970	24hC	31.72
	TRUE	255	26527	36hT	27.9
	TRUE	255	26527	36hT	27.94
	TRUE	255	26527	36hT	27.88
	TRUE	255	26527	36hC	27.68
	TRUE	255	26527	36hC	27.69
	TRUE	255	26527	36hC	27.62
	TRUE	255	17356	24hT	33.58
	TRUE	255	17356	24hT	33.31
	TRUE	255	17356	24hT	33.58
	TRUE	255	17356	24hC	31.86
	TRUE	255	17356	24hC	32.05
	TRUE	255	17356	24hC	31.74
	TRUE	255	23957	36hT	31.26
	TRUE	255	23957	36hT	31.14
	TRUE	255	23957	36hT	31.47
	TRUE	255	23957	36hC	29.82
	TRUE	255	23957	36hC	29.89
	TRUE	255	23957	36hC	29.86
	TRUE	255	16601	24hT	26.14
	TRUE	255	16601	24hT	26.11
	TRUE	255	16601	24hT	26.09
	TRUE	255	16601	24hC	24.98
	TRUE	255	16601	24hC	24.92
	TRUE	255	16601	24hC	24.94
	TRUE	255	16601	36hT	24.42
	TRUE	255	16601	36hT	24.47
	TRUE	255	16601	36hT	24.43
	TRUE	255	16601	36hC	24.22
	TRUE	255	16601	36hC	24.21
	TRUE	255	16601	36hC	24.14
	TRUE	255	19727	24hT	27.59
	TRUE	255	19727	24hT	27.65
	TRUE	255	19727	24hT	27.72
	TRUE	255	19727	24hC	25.43
	TRUE	255	19727	24hC	25.42
	TRUE	255	19727	24hC	25.45
	TRUE	255	19727	36hT	25.02
	TRUE	255	19727	36hT	25.02
	TRUE	255	19727	36hT	25.03
	TRUE	255	19727	36hC	25
	TRUE	255	19727	36hC	24.99
	TRUE	255	19727	36hC	24.96
	TRUE	255	19577	24hT	29.05
	TRUE	255	19577	24hT	29.1
	TRUE	255	19577	24hT	29.09
	TRUE	255	19577	24hC	27.13
	TRUE	255	19577	24hC	27.08
	TRUE	255	19577	24hC	27.11
	TRUE	255	19577	36hT	26.13
	TRUE	255	19577	36hT	26.2
	TRUE	255	19577	36hT	26.17
	TRUE	255	19577	36hC	26.32
	TRUE	255	19577	36hC	26.42
	TRUE	255	19577	36hC	26.47

## Sheet: 数据整理
	24hC	24hT				24hC	24hT				24hC	24hT				24hC	24hT
GPI	22.86	24.12			18452	36.81	11.34			20939	28.29	30.93			3970	31.89	34.36
GPI	22.86	24.13			18452		11.58			20939	28.44	31.11			3970	32.48	34.28
GPI	22.82	24.07			18452	40	38.04			20939	28.44	31.14			3970	31.72	34.56
	24hC	24hT				24hC	24hT				24hC	24hT				24hC	24hT
17356	31.86	33.58			16601	24.98	26.14			19727	25.43	27.59			19577	27.13	29.05
17356	32.05	33.31			16601	24.92	26.11			19727	25.42	27.65			19577	27.08	29.1
17356	31.74	33.58			16601	24.94	26.09			19727	25.45	27.72			19577	27.11	29.09
	36dC	36dT				36dC	36dT				36dC	36dT				36dC	36dT
GPI	22.24	22.59			9063	28.15	27.98			10494	28.65	28.65			26527	27.68	27.9
GPI	22.23	22.57			9063	27.94	28.02			10494	28.59	28.72			26527	27.69	27.94
GPI	22.21	22.57			9063	28.51	27.92			10494	28.69	28.67			26527	27.62	27.88
	36dC	36dT				36dC	36dT				36dC	36dT				36dC	36dT
23957	29.82	31.26			16601	24.22	24.42			19727	25	25.02			19577	26.32	26.13
23957	29.89	31.14			16601	24.21	24.47			19727	24.99	25.02			19577	26.42	26.2
23957	29.86	31.47			16601	24.14	24.43			19727	24.96	25.03			19577	26.47	26.17
	12hC	12hT				12hC	12hT				12hC	12hT				12hC	12hT
GPI	11.46	21.74			3165	30.57	30.55			16601	25.58	23.96			19727	27.75	24.32
GPI	24.07	21.8			3165	30.34	30.56			16601	25.77	23.89			19727	27.32	24.3
GPI	23.91	21.8			3165	30.62	30.06			16601	25.53	23.88			19727	27.33	24.43
	12hC	12hT
19517	28.53	26.23
19517	28.34	26.25
19517	28.22	26.23

## Sheet: 数据处理1
	12hC	12hT			12hC	12hT			12hC	12hT			12hC	12hT
GPI		21.74		3165	30.57	30.55		GPI		21.74		16601	25.58	23.96
GPI	24.07	21.8		3165	30.34	30.56		GPI	24.07	21.8		16601	25.77	23.89
GPI	23.91	21.8		3165	30.62	30.06		GPI	23.91	21.8		16601	25.53	23.88
	23.99	21.78		3165	30.51	30.39			23.99	21.78		16601	25.6267	23.91
	6.52	8.61							1.63667	2.13
	0	2.09							0	0.493333
	0	2.09							0	0.493333
	0	-2.09							0	-0.493333
	1	0.234881			1	0.129861			1	0.710382			1	0.117699
se-ck	0.113137	0.034641			0.234881	0.0468759		se-ck	0.113137	0.034641			0.710382	0.0274156
se-gene	0.149332	0.285832						se-gene	0.126623	0.043589
se-gene	0.149332	0.285832						se-gene	0.126623	0.043589
se-ck	0.113137	0.034641						se-ck	0.113137	0.034641
	0.0223	0.0817							0.0160333	0.0019
	0.0128	0.0012							0.0128	0.0012
	0.0351	0.0829							0.0288333	0.0031
	0.0117	0.0276333							0.00961111	0.00103333
	0.18735	0.287924							0.169804	0.0556776
	0.18735	0.287924							0.169804	0.0556776
	1	0.234881							1	0.710382
	0.81265	-0.0530429							0.830196	0.654704
	1.18735	0.522804							1.1698	0.76606
	1.75643	0.963901							1.77793	1.57429
	2.27734	1.43675							2.24981	1.70062
	-0.520906	-0.472844							-0.471884	-0.126325
	-0.260453	-0.236422							-0.235942	-0.0631627
	0.129861	0.0468759							0.117699	0.0274156
	12hC	12hT			12hC	12hT			12hC	12hT			12hC	12hT
GPI		21.74		19727	27.75	24.32		GPI		21.74		19517	28.53	26.23
GPI	24.07	21.8		19727	27.32	24.3		GPI	24.07	21.8		19517	28.34	26.25
GPI	23.91	21.8		19727	27.33	24.43		GPI	23.91	21.8		19517	28.22	26.23
	23.99	21.78		19727	27.4667	24.35			23.99	21.78		19517	28.3633	26.2367
	3.47667	2.57							4.37333	4.45667
	0	-0.906667							0	0.0833333
	0	-0.906667							0	0.0833333
	0	0.906667							0	-0.0833333
	1	1.87471			1	0.187321			1	0.943874			1	0.133749
se-ck	0.113137	0.034641			1.87471	0.10149		se-ck	0.113137	0.034641			0.943874	0.0238896
se-gene	0.245425	0.07						se-gene	0.156312	0.011547
se-gene	0.245425	0.07						se-gene	0.156312	0.011547
se-ck	0.113137	0.034641						se-ck	0.113137	0.034641
	0.0602333	0.0049							0.0244333	0.000133333
	0.0128	0.0012							0.0128	0.0012
	0.0730333	0.0061							0.0372333	0.00133333
	0.0243444	0.00203333							0.0124111	0.000444444
	0.270247	0.0781025							0.192959	0.0365148
	0.270247	0.0781025							0.192959	0.0365148
	1	1.87471							1	0.943874
	0.729753	1.79661							0.807041	0.907359
	1.27025	1.95281							1.19296	0.980389
	1.65836	3.47402							1.74962	1.87561
	2.41203	3.87128							2.28621	1.973
	-0.753673	-0.397261							-0.536594	-0.0973881
	-0.376836	-0.198631							-0.268297	-0.048694
	0.187321	0.10149							0.133749	0.0238896

## Sheet: Sheet 1
Table S1 The differentially expressed mRNAs and lncRNAs in the liver of puppies at three stages post Toxocara canis infection.
12 hpi (hour post-infection) DE mRNAs
transcript_id	gene_id	gene_name	P-value
ENSCAFT00000000262	ENSCAFG00000000162	MEX3C	0.00533689
ENSCAFT00000000829	ENSCAFG00000000535	MYCT1	0.00659865
ENSCAFT00000001007	ENSCAFG00000000652	TULP4	0.00452349
ENSCAFT00000001049	ENSCAFG00000000678	ZFPM2	0.0172187
ENSCAFT00000001105	ENSCAFG00000000691	IGF2R	0.0109707
ENSCAFT00000001172	ENSCAFG00000024183	-	0.0173866
ENSCAFT00000001299	ENSCAFG00000000831	EXT1	0.000325116
ENSCAFT00000001377	ENSCAFG00000000885	DEPTOR	0.0214842
ENSCAFT00000001461	ENSCAFG00000000942	FAM184A	0.00161029
ENSCAFT00000001991	ENSCAFG00000001286	FANCC	0.0106305
ENSCAFT00000002387	ENSCAFG00000001520	NFIB	0.00618929
ENSCAFT00000002453	ENSCAFG00000001566	CNTLN	0.0146972
ENSCAFT00000002516	ENSCAFG00000001601	PLIN2	0.0265806
ENSCAFT00000002620	ENSCAFG00000001671	MTAP	0.00720555
ENSCAFT00000002736	ENSCAFG00000001745	CHRNA5	0.0270582
ENSCAFT00000002813	ENSCAFG00000001792	LIMCH1	2.5513e-05
ENSCAFT00000003023	ENSCAFG00000001908	MTERF1	0.0105642
ENSCAFT00000003109	ENSCAFG00000001961	KRIT1	0.0311375
ENSCAFT00000003291	ENSCAFG00000002080	ST6GAL2	0.0485508
ENSCAFT00000003425	ENSCAFG00000002174	GADD45G	0.0265986
ENSCAFT00000003469	ENSCAFG00000002206	TBC1D8	0.0198487
ENSCAFT00000003525	ENSCAFG00000002246	GLCCI1	0.00933642
ENSCAFT00000003726	ENSCAFG00000002364	ADGRL3	0.0102248
ENSCAFT00000004106	ENSCAFG00000002611	PTPRH	0.0336309
ENSCAFT00000004180	ENSCAFG00000002653	EPCAM	0.011279
ENSCAFT00000004771	ENSCAFG00000002975	PAPOLG	0.0187489
ENSCAFT00000005337	ENSCAFG00000003323	KIDINS220	1.19874e-05
ENSCAFT00000006134	ENSCAFG00000003791	WDR35	0.00253313
ENSCAFT00000006169	ENSCAFG00000003834	LIN7B	0.0410479
ENSCAFT00000006227	ENSCAFG00000003853	SLC26A3	0.0461743
ENSCAFT00000006299	ENSCAFG00000023807	-	0.00902642
ENSCAFT00000006524	ENSCAFG00000004069	LUC7L2	0.0130725
ENSCAFT00000006692	ENSCAFG00000004170	DHX34	2.44871e-05
ENSCAFT00000006831	ENSCAFG00000024099	FAT3	0.00244974
ENSCAFT00000006926	ENSCAFG00000004316	GSAP	0.0385017
ENSCAFT00000007211	ENSCAFG00000004478	LRCH1	0.020094
ENSCAFT00000007462	ENSCAFG00000004630	FBXL2	0.00101137
ENSCAFT00000007544	ENSCAFG00000004687	NOS3	0.00248893
ENSCAFT00000007586	ENSCAFG00000004710	NIFK	0.0112541
ENSCAFT00000007699	ENSCAFG00000004782	GAB2	0.00409831
ENSCAFT00000007755	ENSCAFG00000004813	LIPE	0.00238614
ENSCAFT00000007799	ENSCAFG00000004833	B4GALT2	0.0115277
ENSCAFT00000007857	ENSCAFG00000004880	CFAP221	0.000221853
ENSCAFT00000007885	ENSCAFG00000004907	-	0.039889
ENSCAFT00000007966	ENSCAFG00000004951	RAF1	0.047771
ENSCAFT00000008186	ENSCAFG00000005094	CCR8	0.0306475
ENSCAFT00000008264	ENSCAFG00000005133	LTBP4	0.000405362
ENSCAFT00000008433	ENSCAFG00000005228	ESYT2	0.000297003
ENSCAFT00000008443	ENSCAFG00000005224	TNRC6C	0.0115959
ENSCAFT00000008554	ENSCAFG00000005305	-	0.000537017
ENSCAFT00000008885	ENSCAFG00000005510	EOMES	0.0215268
ENSCAFT00000009032	ENSCAFG00000005608	EDEM1	2.15628e-07
ENSCAFT00000009065	ENSCAFG00000005626	CHD8	0.00606772
ENSCAFT00000009109	ENSCAFG00000005660	TNFAIP6	0.0289981
ENSCAFT00000009294	ENSCAFG00000005759	NPLOC4	0.047107
ENSCAFT00000009762	ENSCAFG00000006027	CEP290	0.0298858
ENSCAFT00000009821	ENSCAFG00000006059	CSNK1D	0.0312887
ENSCAFT00000009886	ENSCAFG00000006105	POC1B	0.0298329
ENSCAFT00000010102	ENSCAFG00000006247	SEMA3E	0.0331117
ENSCAFT00000010584	ENSCAFG00000006538	HSPH1	0.0198858
ENSCAFT00000010721	ENSCAFG00000006653	-	0.0416988
ENSCAFT00000010748	ENSCAFG00000006669	ALKBH6	0.0125592
ENSCAFT00000010813	ENSCAFG00000006716	FLT3	0.0177441
ENSCAFT00000011205	ENSCAFG00000006996	CCDC92	0.00837876
ENSCAFT00000011264	ENSCAFG00000007026	CXCL12	1.70272e-05
ENSCAFT00000011349	ENSCAFG00000007079	-	0.0256408
ENSCAFT00000011460	ENSCAFG00000007149	FBLN7	2.48586e-05
ENSCAFT00000011651	ENSCAFG00000007277	IL1RN	0.00121734
ENSCAFT00000011738	ENSCAFG00000007331	ATG101	0.0214098
ENSCAFT00000011995	ENSCAFG00000007486	CEP89	3.67048e-05
ENSCAFT00000012129	ENSCAFG00000007574	CYP26A1	0.0410731
ENSCAFT00000012461	ENSCAFG00000007805	OCLN	0.022797
ENSCAFT00000012695	ENSCAFG00000007906	WWC2	7.84225e-10
ENSCAFT00000012806	ENSCAFG00000008019	SH3D19	0.00221398
ENSCAFT00000012923	ENSCAFG00000008085	ERGIC3	0.000856222
ENSCAFT00000013013	ENSCAFG00000008174	LARP4	7.7316e-05
ENSCAFT00000013347	ENSCAFG00000008404	CLU	1.13e-05
ENSCAFT00000013467	ENSCAFG00000008465	FMNL3	0.034266
ENSCAFT00000013805	ENSCAFG00000008674	RASGRP1	0.00998429
ENSCAFT00000014068	ENSCAFG00000008862	-	0.0494291
ENSCAFT00000014409	ENSCAFG00000009061	SLC8B1	0.00602353
ENSCAFT00000014462	ENSCAFG00000009095	-	0.00559891
ENSCAFT00000014739	ENSCAFG00000009274	CRHBP	0.0357807
ENSCAFT00000015555	ENSCAFG00000009795	ATP1A1	0.00115681
ENSCAFT00000015624	ENSCAFG00000009839	CD101	2.76843e-06
ENSCAFT00000016497	ENSCAFG00000010378	TAGLN3	0.0282618
ENSCAFT00000016538	ENSCAFG00000010407	TJP1	0.000195801
ENSCAFT00000016769	ENSCAFG00000010529	PCSK6	5.98948e-05
ENSCAFT00000016941	ENSCAFG00000010659	FBXO36	0.0405757
ENSCAFT00000016983	ENSCAFG00000010676	BANK1	0.0243645
ENSCAFT00000017213	ENSCAFG00000010815	TGFB2	0.0287741
ENSCAFT00000017294	ENSCAFG00000010885	TPPP	0.00304887
ENSCAFT00000017415	ENSCAFG00000019812	GSTM4	0.00528088
ENSCAFT00000017742	ENSCAFG00000011155	STARD9	0.00291631
ENSCAFT00000017941	ENSCAFG00000011286	OSTC	0.00591749
ENSCAFT00000017996	ENSCAFG00000011308	MFN1	0.0239526
ENSCAFT00000018036	ENSCAFG00000011348	AFAP1L2	0.0465276
ENSCAFT00000018182	ENSCAFG00000011457	NTRK3	0.0455311
ENSCAFT00000018534	ENSCAFG00000011677	EPB41	0.00679084
ENSCAFT00000018621	ENSCAFG00000011722	CD34	0.0397755
ENSCAFT00000018706	ENSCAFG00000011787	CRP	0.0273877
ENSCAFT00000018723	ENSCAFG00000011782	GFRA1	0.03282
ENSCAFT00000018730	ENSCAFG00000011803	CCDC172	0.00317585
ENSCAFT00000019200	ENSCAFG00000012090	FAM45A	0.0116593
ENSCAFT00000019266	ENSCAFG00000012125	-	0.0036796
ENSCAFT00000019420	ENSCAFG00000012226	COL6A3	0.012432
ENSCAFT00000019512	ENSCAFG00000012272	IGFBP1	0.00412206
ENSCAFT00000019654	ENSCAFG00000012372	PPIG	0.00421106
ENSCAFT00000019681	ENSCAFG00000012390	NYNRIN	0.0378459
ENSCAFT00000019808	ENSCAFG00000012472	PDE5A	0.000241899
ENSCAFT00000020134	ENSCAFG00000012682	PELI3	0.030876
ENSCAFT00000020547	ENSCAFG00000012913	HDLBP	0.00393702
ENSCAFT00000020774	ENSCAFG00000013092	BCLAF3	0.0481302
ENSCAFT00000020801	ENSCAFG00000013062	DOCK1	0.00883105
ENSCAFT00000021022	ENSCAFG00000013246	LIPH	0.0130549
ENSCAFT00000021469	ENSCAFG00000013533	TBCCD1	0.00227626
ENSCAFT00000021471	ENSCAFG00000013537	SRRM3	0.0328019
ENSCAFT00000021515	ENSCAFG00000013552	SCYL1	0.0491303
ENSCAFT00000021725	ENSCAFG00000013688	USP28	0.0236859
ENSCAFT00000021794	ENSCAFG00000013739	TET1	0.00186918
ENSCAFT00000022033	ENSCAFG00000013885	LANCL3	0.0241935
ENSCAFT00000022142	ENSCAFG00000013947	SLC6A20	0.0123425
ENSCAFT00000022263	ENSCAFG00000014008	MYEF2	0.00872783
ENSCAFT00000022361	ENSCAFG00000014085	MIS18BP1	0.0463591
ENSCAFT00000022651	ENSCAFG00000014255	-	0.0226424
ENSCAFT00000022944	ENSCAFG00000014383	MAP4K5	0.00238363
ENSCAFT00000023056	ENSCAFG00000014518	MCU	0.0211096
ENSCAFT00000023073	ENSCAFG00000014532	-	0.0356543
ENSCAFT00000023234	ENSCAFG00000023528	EPHA8	0.0339835
ENSCAFT00000023530	ENSCAFG00000014836	TNIP2	0.00914621
ENSCAFT00000023608	ENSCAFG00000014871	DDHD1	0.0293289
ENSCAFT00000023691	ENSCAFG00000014919	STK36	0.035575
ENSCAFT00000023909	ENSCAFG00000015064	RTN3	0.005764
ENSCAFT00000024002	ENSCAFG00000029419	-	0.00100902
ENSCAFT00000024299	ENSCAFG00000015301	TEKT1	0.0411784
ENSCAFT00000024375	ENSCAFG00000015360	GLDN	0.034591
ENSCAFT00000024539	ENSCAFG00000015465	KCNMA1	5.76126e-07
ENSCAFT00000024754	ENSCAFG00000015616	SIN3B	0.0193288
ENSCAFT00000024791	ENSCAFG00000015647	TRMT5	0.000324
ENSCAFT00000024852	ENSCAFG00000015680	MYO5C	0.0134541
ENSCAFT00000024868	ENSCAFG00000015700	STX18	0.00449783
ENSCAFT00000025227	ENSCAFG00000015921	-	0.0357642
ENSCAFT00000025277	ENSCAFG00000015949	ALOX15	0.00891634
ENSCAFT00000025315	ENSCAFG00000015966	WAPL	0.0228261
ENSCAFT00000025663	ENSCAFG00000016133	KDM5C	0.000955098
ENSCAFT00000025689	ENSCAFG00000016189	ZNF488	0.0130111
ENSCAFT00000025818	ENSCAFG00000016278	-	0.0330158
ENSCAFT00000025852	ENSCAFG00000016302	VWCE	0.00426034
ENSCAFT00000026251	ENSCAFG00000016575	DRAXIN	0.0227209
ENSCAFT00000026363	ENSCAFG00000016640	-	0.047958
ENSCAFT00000026937	ENSCAFG00000017007	ASPHD1	0.028701
ENSCAFT00000027045	ENSCAFG00000017078	NDEL1	0.00865834
ENSCAFT00000027209	ENSCAFG00000017179	PHKA1	0.00416933
ENSCAFT00000027582	ENSCAFG00000017404	SCPEP1	0.00120128
ENSCAFT00000027704	ENSCAFG00000017480	AQP8	0.0319287
ENSCAFT00000027823	ENSCAFG00000017557	S100A8	0.0338868
ENSCAFT00000027832	ENSCAFG00000017556	TEX14	0.00870285
ENSCAFT00000028108	ENSCAFG00000017715	SLC44A2	0.00658168
ENSCAFT00000028135	ENSCAFG00000017737	BRIP1	0.00793076
ENSCAFT00000028632	ENSCAFG00000018023	GP2	0.0421571
ENSCAFT00000029120	ENSCAFG00000018331	COLEC12	1.54838e-06
ENSCAFT00000029232	ENSCAFG00000018405	FST	0.0290702
ENSCAFT00000029572	ENSCAFG00000018628	-	0.0412146
ENSCAFT00000029704	ENSCAFG00000018711	RANBP3L	0.0374258
ENSCAFT00000029781	ENSCAFG00000018766	SLC25A14	0.0121532
ENSCAFT00000029814	ENSCAFG00000018784	RPL23A	0.00024753
ENSCAFT00000029816	ENSCAFG00000018765	DOCK7	0.024093
ENSCAFT00000029948	ENSCAFG00000018870	HPRT1	0.0359857
ENSCAFT00000030128	ENSCAFG00000018965	SSH2	0.0314837
ENSCAFT00000030227	ENSCAFG00000019028	CDH12	0.00474862
ENSCAFT00000030317	ENSCAFG00000019088	GLIS1	0.0312422
ENSCAFT00000030388	ENSCAFG00000019133	MTMR1	0.0144335
ENSCAFT00000030460	ENSCAFG00000019187	MATK	0.0473245
ENSCAFT00000030861	ENSCAFG00000019411	OAZ1	3.96176e-07
ENSCAFT00000031146	ENSCAFG00000019595	ESPN	0.00448401
ENSCAFT00000031582	ENSCAFG00000019848	COL5A1	0.0245161
ENSCAFT00000031718	ENSCAFG00000019937	KIAA0513	0.00833523
ENSCAFT00000031896	ENSCAFG00000020040	AGL	0.0109233
ENSCAFT00000031982	ENSCAFG00000020091	SLC25A25	0.00682592
ENSCAFT00000032090	ENSCAFG00000020153	MTSS1L	0.0280537
ENSCAFT00000032093	ENSCAFG00000020155	GFI1	0.0190689
ENSCAFT00000032147	ENSCAFG00000020188	TAT	0.0172272
ENSCAFT00000032420	ENSCAFG00000020358	RIPOR1	0.0253788
ENSCAFT00000032492	ENSCAFG00000020406	ERICH3	0.0471042
ENSCAFT00000035526	ENSCAFG00000007213	CHPT1	0.00820371
ENSCAFT00000035689	ENSCAFG00000015768	PADI4	0.000118521
ENSCAFT00000035742	ENSCAFG00000018419	SEPT6	0.00474982
ENSCAFT00000035921	ENSCAFG00000018064	DSG1	0.0227901
ENSCAFT00000035930	ENSCAFG00000018612	CARD6	0.000375027
ENSCAFT00000036401	ENSCAFG00000015685	LIPK	0.0109536
ENSCAFT00000036593	ENSCAFG00000014856	RNF4	0.0231113
ENSCAFT00000036718	ENSCAFG00000023756	GNAS	1.33386e-05
ENSCAFT00000038446	ENSCAFG00000015681	SLC35A2	0.000960301
ENSCAFT00000038795	ENSCAFG00000014478	-	0.00283466
ENSCAFT00000042863	ENSCAFG00000020188	TAT	0.00233385
ENSCAFT00000042990	ENSCAFG00000002552	INVS	0.000107123
ENSCAFT00000043010	ENSCAFG00000015499	DLG5	0.0414986
ENSCAFT00000043081	ENSCAFG00000013546	DNAJB11	0.0033892
ENSCAFT00000043245	ENSCAFG00000015634	SLC2A9	0.0276214
ENSCAFT00000043261	ENSCAFG00000023671	GMNC	0.0490705
ENSCAFT00000043279	ENSCAFG00000012691	KMT2A	0.0449661
ENSCAFT00000043324	ENSCAFG00000030145	AUH	0.00544633
ENSCAFT00000043332	ENSCAFG00000000535	MYCT1	0.000243988
ENSCAFT00000043425	ENSCAFG00000031467	-	0.0237938
ENSCAFT00000043429	ENSCAFG00000031758	PITX3	0.0188084
ENSCAFT00000043528	ENSCAFG00000019387	SKI	0.0333597
ENSCAFT00000043532	ENSCAFG00000028931	-	0.0311426
ENSCAFT00000043557	ENSCAFG00000011072	ERO1B	0.0192968
ENSCAFT00000043638	ENSCAFG00000032295	-	0.00647438
ENSCAFT00000043860	ENSCAFG00000031760	-	5.87195e-06
ENSCAFT00000044001	ENSCAFG00000029997	-	0.0336576
ENSCAFT00000044024	ENSCAFG00000025002	DPP4	0.00201225
ENSCAFT00000044028	ENSCAFG00000004722	JPT1	0.00624369
ENSCAFT00000044129	ENSCAFG00000006196	CPNE4	0.0203298
ENSCAFT00000044237	ENSCAFG00000018626	C9	0.000226504
ENSCAFT00000044304	ENSCAFG00000017243	INTS14	0.0375286
ENSCAFT00000044386	ENSCAFG00000008634	CCDC158	0.0175291
ENSCAFT00000044495	ENSCAFG00000019613	GAB3	0.0464639
ENSCAFT00000044516	ENSCAFG00000030739	-	0.00197871
ENSCAFT00000044567	ENSCAFG00000030628	-	0.0416432
ENSCAFT00000044579	ENSCAFG00000032615	-	0.0223248
ENSCAFT00000044782	ENSCAFG00000019232	-	0.0288856
ENSCAFT00000044863	ENSCAFG00000031782	-	0.0139705
ENSCAFT00000044958	ENSCAFG00000011769	ANK2	0.0362127
ENSCAFT00000045187	ENSCAFG00000014973	-	0.0247546
ENSCAFT00000045223	ENSCAFG00000004902	DIAPH3	0.0123078
ENSCAFT00000045225	ENSCAFG00000032244	UBE2V1	0.0146552
ENSCAFT00000045291	ENSCAFG00000032100	CSRNP3	0.0142237
ENSCAFT00000045378	ENSCAFG00000029904	-	0.0408319
ENSCAFT00000045415	ENSCAFG00000002235	CHST10	0.043913
ENSCAFT00000045434	ENSCAFG00000032469	DDIT4	0.0387872
ENSCAFT00000045443	ENSCAFG00000020165	ZBTB34	0.0109648
ENSCAFT00000045494	ENSCAFG00000017505	SPESP1	0.0124533
ENSCAFT00000045635	ENSCAFG00000029897	-	0.000437099
ENSCAFT00000045729	ENSCAFG00000005737	SFRP1	0.00486927
ENSCAFT00000045765	ENSCAFG00000009486	RPGRIP1L	0.0250084
ENSCAFT00000046012	ENSCAFG00000030931	LIF	0.037603
ENSCAFT00000046023	ENSCAFG00000006878	KMT2B	0.0014476
ENSCAFT00000046131	ENSCAFG00000014919	STK36	0.0102242
ENSCAFT00000046201	ENSCAFG00000024719	DYTN	0.0423095
ENSCAFT00000046291	ENSCAFG00000015888	INCENP	0.0251143
ENSCAFT00000046365	ENSCAFG00000009547	PNPLA2	0.0383791
ENSCAFT00000046436	ENSCAFG00000028888	-	0.0300247
ENSCAFT00000046548	ENSCAFG00000010539	-	0.000285452
ENSCAFT00000046776	ENSCAFG00000001213	ZNF367	0.0283176
ENSCAFT00000046782	ENSCAFG00000014843	FERMT2	0.00344187
ENSCAFT00000046815	ENSCAFG00000031319	TMEM236	0.0226243
ENSCAFT00000046903	ENSCAFG00000028870	RAB6A	0.0173222
ENSCAFT00000046933	ENSCAFG00000029510	-	0.0146117
ENSCAFT00000047019	ENSCAFG00000030540	-	0.027395
ENSCAFT00000047105	ENSCAFG00000016136	CECR2	9.71052e-06
ENSCAFT00000047237	ENSCAFG00000005122	ST6GALNAC2	0.0475668
ENSCAFT00000047303	ENSCAFG00000029369	-	0.033317
ENSCAFT00000047316	ENSCAFG00000008896	KIAA1755	0.0361748
ENSCAFT00000047331	ENSCAFG00000014247	CEACAM1	0.0170799
ENSCAFT00000047630	ENSCAFG00000028998	-	0.0409963
ENSCAFT00000047681	ENSCAFG00000029674	-	0.0467799
ENSCAFT00000047832	ENSCAFG00000015634	SLC2A9	2.1343e-24
ENSCAFT00000047860	ENSCAFG00000003697	-	0.0267765
ENSCAFT00000047896	ENSCAFG00000031484	-	3.23439e-09
ENSCAFT00000047942	ENSCAFG00000012023	PPP1R8	0.000316666
ENSCAFT00000048018	ENSCAFG00000030442	-	0.038702
ENSCAFT00000048112	ENSCAFG00000004087	MAML2	0.00431741
ENSCAFT00000048113	ENSCAFG00000005707	OSBPL8	3.82698e-08
ENSCAFT00000048226	ENSCAFG00000014336	LRCH4	0.0162668
ENSCAFT00000048256	ENSCAFG00000032413	-	0.0286968
ENSCAFT00000048326	ENSCAFG00000010737	KPNA6	0.0040203
ENSCAFT00000048354	ENSCAFG00000009799	NCAPD3	0.0452316
ENSCAFT00000048450	ENSCAFG00000011072	ERO1B	0.00302266
ENSCAFT00000048681	ENSCAFG00000032012	-	0.00660078
ENSCAFT00000048765	ENSCAFG00000029851	-	0.00288693
ENSCAFT00000048846	ENSCAFG00000004880	CFAP221	0.0223326
ENSCAFT00000048979	ENSCAFG00000008291	CXADR	0.0158473
ENSCAFT00000048982	ENSCAFG00000009839	CD101	4.28482e-06
ENSCAFT00000049081	ENSCAFG00000010229	DOCK3	0.00631228
ENSCAFT00000049167	ENSCAFG00000008942	C18H11orf49	0.00669226
ENSCAFT00000049420	ENSCAFG00000012050	MCL1	0.00254854
ENSCAFT00000049497	ENSCAFG00000014026	TYSND1	8.16104e-05
ENSCAFT00000049788	ENSCAFG00000000636	VARS	0.00235452
ENSCAFT00000049870	ENSCAFG00000012999	PPIP5K1	8.12776e-06
ENSCAFT00000049881	ENSCAFG00000010567	BSDC1	0.0214723
ENSCAFT00000049904	ENSCAFG00000009705	SYCP1	0.00453258
ENSCAFT00000049926	ENSCAFG00000009938	TENT4B	7.53913e-08
ENSCAFT00000049939	ENSCAFG00000015634	SLC2A9	0.0168832
ENSCAFT00000050019	ENSCAFG00000029390	-	0.0194924
ENSCAFT00000050041	ENSCAFG00000005224	TNRC6C	3.09551e-06
ENSCAFT00000050201	ENSCAFG00000032757	-	0.0396922
ENSCAFT00000050211	ENSCAFG00000029904	-	0.00790726
24 hpi DEmRNAs
transcript_id	gene_id	gene_name	pvalue
ENSCAFT00000000771	ENSCAFG00000000482	FLT4	0.0130902
ENSCAFT00000000811	ENSCAFG00000000507	VPS13B	1.30054e-30
ENSCAFT00000001071	ENSCAFG00000000686	-	0.0109961
ENSCAFT00000001396	ENSCAFG00000000900	-	0.0368225
ENSCAFT00000001669	ENSCAFG00000001095	TEF	0.0459536
ENSCAFT00000001697	ENSCAFG00000001106	LAMA2	0.000401726
ENSCAFT00000001786	ENSCAFG00000001152	FAM13B	0.0381508
ENSCAFT00000002620	ENSCAFG00000001671	MTAP	0.0047166
ENSCAFT00000003352	ENSCAFG00000002124	ASB4	0.0206807
ENSCAFT00000003622	ENSCAFG00000002305	LRRC1	0.032579
ENSCAFT00000003840	ENSCAFG00000002437	AGR2	0.0324818
ENSCAFT00000004355	ENSCAFG00000025557	-	0.00959835
ENSCAFT00000004987	ENSCAFG00000003106	EHBP1	0.00656005
ENSCAFT00000005026	ENSCAFG00000003125	ITPRID1	0.034943
ENSCAFT00000005042	ENSCAFG00000003136	CCM2	0.0140648
ENSCAFT00000005268	ENSCAFG00000003282	ZNF618	0.0462441
ENSCAFT00000005279	ENSCAFG00000003293	RSAD2	0.0409993
ENSCAFT00000005522	ENSCAFG00000003432	CTTNBP2	0.0144586
ENSCAFT00000005878	ENSCAFG00000003658	KEL	0.0486567
ENSCAFT00000006460	ENSCAFG00000004022	KIAA1109	0.0280059
ENSCAFT00000006831	ENSCAFG00000024099	FAT3	1.64391e-06
ENSCAFT00000006975	ENSCAFG00000004347	-	0.0489464
ENSCAFT00000007211	ENSCAFG00000004478	LRCH1	0.00761298
ENSCAFT00000007699	ENSCAFG00000004782	GAB2	0.00372666
ENSCAFT00000007755	ENSCAFG00000004813	LIPE	0.0281132
ENSCAFT00000007994	ENSCAFG00000004971	ACTR3B	2.37635e-10
ENSCAFT00000008240	ENSCAFG00000005122	ST6GALNAC2	0.000487719
ENSCAFT00000008264	ENSCAFG00000005133	LTBP4	0.0161754
ENSCAFT00000008393	ENSCAFG00000005202	EMC3	0.0160888
ENSCAFT00000008443	ENSCAFG00000005224	TNRC6C	0.0422826
ENSCAFT00000008651	ENSCAFG00000005375	SCP2D1	0.0273514
ENSCAFT00000008769	ENSCAFG00000005433	ABCC4	0.0424098
ENSCAFT00000008885	ENSCAFG00000005510	EOMES	0.00647882
ENSCAFT00000009032	ENSCAFG00000005608	EDEM1	0.0181727
ENSCAFT00000009206	ENSCAFG00000005707	OSBPL8	0.00216374
ENSCAFT00000009440	ENSCAFG00000005849	TBC1D5	0.00937772
ENSCAFT00000009659	ENSCAFG00000005986	-	0.0401094
ENSCAFT00000009736	ENSCAFG00000006046	COL6A5	0.0433702
ENSCAFT00000009821	ENSCAFG00000006059	CSNK1D	0.00808052
ENSCAFT00000009886	ENSCAFG00000006105	POC1B	0.0125775
ENSCAFT00000010834	ENSCAFG00000006730	TTC17	0.0374232
ENSCAFT00000010950	ENSCAFG00000006786	SLC17A8	0.00131876
ENSCAFT00000011186	ENSCAFG00000006974	C24H20orf96	0.0449448
ENSCAFT00000011205	ENSCAFG00000006996	CCDC92	1.10856e-06
ENSCAFT00000012385	ENSCAFG00000007750	CASP3	0.000605463
ENSCAFT00000012461	ENSCAFG00000007805	OCLN	0.0188543
ENSCAFT00000012642	ENSCAFG00000007912	TRPC4AP	0.0299713
ENSCAFT00000012695	ENSCAFG00000007906	WWC2	0.0435371
ENSCAFT00000013301	ENSCAFG00000008373	IL7	0.0499337
ENSCAFT00000013347	ENSCAFG00000008404	CLU	0.0162737
ENSCAFT00000013911	ENSCAFG00000008757	DDN	0.0143647
ENSCAFT00000013921	ENSCAFG00000008756	ACTG2	0.02067
ENSCAFT00000014356	ENSCAFG00000009035	PFKM	0.0434443
ENSCAFT00000014518	ENSCAFG00000009135	SAA1	0.00122574
ENSCAFT00000014555	ENSCAFG00000015205	SAA1	0.000420765
ENSCAFT00000014695	ENSCAFG00000009249	-	0.0214358
ENSCAFT00000014741	ENSCAFG00000009269	ACVR1C	0.0117843
ENSCAFT00000014770	ENSCAFG00000009295	FBXW8	0.000446455
ENSCAFT00000014831	ENSCAFG00000009318	CCDC148	0.0169171
ENSCAFT00000015020	ENSCAFG00000009444	PIWIL2	0.0189745
ENSCAFT00000015072	ENSCAFG00000009484	MFSD6	0.0395894
ENSCAFT00000015150	ENSCAFG00000009537	SPARCL1	0.0273074
ENSCAFT00000015282	ENSCAFG00000009617	IFIT1	0.0420977
ENSCAFT00000015311	ENSCAFG00000009632	TYRO3	2.83235e-10
ENSCAFT00000015319	ENSCAFG00000009641	PI3	0.0270436
ENSCAFT00000015555	ENSCAFG00000009795	ATP1A1	5.30965e-05
ENSCAFT00000016095	ENSCAFG00000010135	LUZP2	0.0135741
ENSCAFT00000016233	ENSCAFG00000010225	PHKB	0.00915773
ENSCAFT00000016309	ENSCAFG00000010270	-	5.89159e-07
ENSCAFT00000016376	ENSCAFG00000023543	ZNF362	0.0103048
ENSCAFT00000016410	ENSCAFG00000010306	TRPM1	0.00149336
ENSCAFT00000016497	ENSCAFG00000010378	TAGLN3	0.016358
ENSCAFT00000016538	ENSCAFG00000010407	TJP1	0.00703952
ENSCAFT00000016565	ENSCAFG00000010428	TDP2	0.036304
ENSCAFT00000016792	ENSCAFG00000010528	DNM1L	0.0114772
ENSCAFT00000016983	ENSCAFG00000010676	BANK1	0.00440706
ENSCAFT00000017263	ENSCAFG00000010858	LSAMP	0.00158291
ENSCAFT00000017755	ENSCAFG00000011165	USP30	0.0195932
ENSCAFT00000017994	ENSCAFG00000011314	ETNPPL	0.00457026
ENSCAFT00000018679	ENSCAFG00000011762	CA14	0.00194474
ENSCAFT00000018706	ENSCAFG00000011787	CRP	0.0415465
ENSCAFT00000019400	ENSCAFG00000012180	DVL3	0.0015403
ENSCAFT00000019492	ENSCAFG00000012149	ARNT	0.0162162
ENSCAFT00000020162	ENSCAFG00000012711	NPAS4	0.0478055
ENSCAFT00000020179	ENSCAFG00000012731	COL9A3	0.0495885
ENSCAFT00000020584	ENSCAFG00000012969	INPP5J	0.0414824
ENSCAFT00000020613	ENSCAFG00000012965	PACS1	0.00358862
ENSCAFT00000020801	ENSCAFG00000013062	DOCK1	0.015728
ENSCAFT00000020846	ENSCAFG00000013129	SAMD10	0.0303079
ENSCAFT00000020881	ENSCAFG00000013146	BAZ1B	0.0358574
ENSCAFT00000020888	ENSCAFG00000013156	CSPG5	0.0232172
ENSCAFT00000021121	ENSCAFG00000013306	APOA4	0.0367492
ENSCAFT00000021231	ENSCAFG00000013367	HIP1	0.037643
ENSCAFT00000021268	ENSCAFG00000031337	-	0.0457223
ENSCAFT00000021715	ENSCAFG00000013679	RUFY2	0.00256573
ENSCAFT00000021794	ENSCAFG00000013739	TET1	0.00174078
ENSCAFT00000021819	ENSCAFG00000013748	-	0.025834
ENSCAFT00000021976	ENSCAFG00000013852	MATN2	0.0186877
ENSCAFT00000022020	ENSCAFG00000013879	CCR9	0.0267808
ENSCAFT00000022235	ENSCAFG00000013995	CABIN1	0.0305579
ENSCAFT00000022353	ENSCAFG00000014079	CCDC141	0.0341151
ENSCAFT00000022367	ENSCAFG00000014086	HIGD1B	0.00735403
ENSCAFT00000022768	ENSCAFG00000014332	EXPH5	0.00104428
ENSCAFT00000022804	ENSCAFG00000014352	NMD3	0.000121446
ENSCAFT00000022855	ENSCAFG00000029568	-	0.00617134
ENSCAFT00000022944	ENSCAFG00000014383	MAP4K5	1.0747e-06
ENSCAFT00000023341	ENSCAFG00000014683	CFAP70	0.0443539
ENSCAFT00000023477	ENSCAFG00000014785	CEP152	0.027159
ENSCAFT00000023535	ENSCAFG00000014833	DGCR2	0.0121767
ENSCAFT00000024092	ENSCAFG00000015162	KTN1	0.0463431
ENSCAFT00000024132	ENSCAFG00000015194	TRPC6	0.0254612
ENSCAFT00000024140	ENSCAFG00000015206	-	0.000256872
ENSCAFT00000024319	ENSCAFG00000005164	-	0.00447737
ENSCAFT00000024412	ENSCAFG00000015394	-	0.00793591
ENSCAFT00000024539	ENSCAFG00000015465	KCNMA1	1.57561e-06
ENSCAFT00000024544	ENSCAFG00000015465	KCNMA1	0.000768763
ENSCAFT00000024767	ENSCAFG00000015624	LEO1	0.00964566
ENSCAFT00000024841	ENSCAFG00000015679	RGS7	0.018169
ENSCAFT00000024846	ENSCAFG00000015688	ZBTB49	0.0193243
ENSCAFT00000024868	ENSCAFG00000015700	STX18	0.00164157
ENSCAFT00000025057	ENSCAFG00000015800	MYO5A	0.0057003
ENSCAFT00000025182	ENSCAFG00000015873	CACNA1F	0.0162629
ENSCAFT00000025460	ENSCAFG00000016044	TNS4	0.0108172
ENSCAFT00000025605	ENSCAFG00000016136	CECR2	0.000743886
ENSCAFT00000025663	ENSCAFG00000016133	KDM5C	0.000438815
ENSCAFT00000026048	ENSCAFG00000016433	MIIP	0.00388697
ENSCAFT00000026135	ENSCAFG00000016484	ARHGEF11	0.00653866
ENSCAFT00000026362	ENSCAFG00000016633	HEPH	0.0171135
ENSCAFT00000026660	ENSCAFG00000016842	RIOX1	1.4631e-05
ENSCAFT00000026760	ENSCAFG00000016903	FGF18	0.0173681
ENSCAFT00000026853	ENSCAFG00000016959	PKLR	0.00486028
ENSCAFT00000027209	ENSCAFG00000017179	PHKA1	0.00346589
ENSCAFT00000027380	ENSCAFG00000017286	-	0.0326267
ENSCAFT00000027448	ENSCAFG00000017311	TPM3	0.0230358
ENSCAFT00000027581	ENSCAFG00000017403	NTN1	0.0128029
ENSCAFT00000027582	ENSCAFG00000017404	SCPEP1	0.0455253
ENSCAFT00000027673	ENSCAFG00000024533	LPO	0.0308295
ENSCAFT00000028108	ENSCAFG00000017715	SLC44A2	0.0123004
ENSCAFT00000028288	ENSCAFG00000017832	MYO19	0.000277096
ENSCAFT00000028291	ENSCAFG00000017833	CCDC33	0.0126996
ENSCAFT00000028678	ENSCAFG00000018049	ZNF839	0.0328712
ENSCAFT00000028834	ENSCAFG00000018151	SLC47A2	0.0137415
ENSCAFT00000029120	ENSCAFG00000018331	COLEC12	0.0442037
ENSCAFT00000029781	ENSCAFG00000018766	SLC25A14	0.00773629
ENSCAFT00000030227	ENSCAFG00000019028	CDH12	0.0225509
ENSCAFT00000030377	ENSCAFG00000019126	CREB3L3	0.0482399
ENSCAFT00000031034	ENSCAFG00000019526	FUT7	0.0138023
ENSCAFT00000031467	ENSCAFG00000019789	RBM15	0.0275431
ENSCAFT00000031755	ENSCAFG00000019952	ATP2C2	0.0109947
ENSCAFT00000031896	ENSCAFG00000020040	AGL	0.0246127
ENSCAFT00000031912	ENSCAFG00000020054	ODF2	0.00295683
ENSCAFT00000032041	ENSCAFG00000020125	STXBP1	0.0451815
ENSCAFT00000032063	ENSCAFG00000020135	FNBP1L	0.00572234
ENSCAFT00000032093	ENSCAFG00000020155	GFI1	0.0383163
ENSCAFT00000032445	ENSCAFG00000020373	USP33	0.0463748
ENSCAFT00000035190	ENSCAFG00000018831	SLC45A2	0.00359609
ENSCAFT00000035298	ENSCAFG00000014061	DIXDC1	1.87632e-05
ENSCAFT00000035317	ENSCAFG00000017049	PANK3	0.0215821
ENSCAFT00000035526	ENSCAFG00000007213	CHPT1	4.46111e-05
ENSCAFT00000035780	ENSCAFG00000023307	-	0.0275605
ENSCAFT00000035803	ENSCAFG00000023319	-	0.0236585
ENSCAFT00000036083	ENSCAFG00000018415	MOCS2	0.000184917
ENSCAFT00000036273	ENSCAFG00000017337	GALC	0.0413718
ENSCAFT00000036718	ENSCAFG00000023756	GNAS	2.06582e-06
ENSCAFT00000037117	ENSCAFG00000023975	HACD1	0.0490097
ENSCAFT00000037487	ENSCAFG00000024269	RNASE13	0.0436156
ENSCAFT00000037510	ENSCAFG00000028769	-	0.00482267
ENSCAFT00000038203	ENSCAFG00000011327	-	1.68856e-06
ENSCAFT00000038291	ENSCAFG00000017668	TUBD1	0.029837
ENSCAFT00000038359	ENSCAFG00000001865	TJAP1	0.0383177
ENSCAFT00000038446	ENSCAFG00000015681	SLC35A2	1.5644e-05
ENSCAFT00000038795	ENSCAFG00000014478	-	0.0142953
ENSCAFT00000038952	ENSCAFG00000007523	ARMC8	0.00582876
ENSCAFT00000039254	ENSCAFG00000029232	UGT2B31	0.00600139
ENSCAFT00000039321	ENSCAFG00000025345	RELN	0.0174727
ENSCAFT00000039684	ENSCAFG00000030522	-	5.95475e-08
ENSCAFT00000039745	ENSCAFG00000009185	ANKRD2	0.0414233
ENSCAFT00000039874	ENSCAFG00000031406	-	0.0001161
ENSCAFT00000042735	ENSCAFG00000029779	-	0.017975
ENSCAFT00000042801	ENSCAFG00000007245	IL1A	9.4662e-05
ENSCAFT00000042973	ENSCAFG00000032763	GDF3	0.0141561
ENSCAFT00000043079	ENSCAFG00000029394	HAS2	0.0160888
ENSCAFT00000043092	ENSCAFG00000005927	DCXR	0.0402688
ENSCAFT00000043245	ENSCAFG00000015634	SLC2A9	0.000443699
ENSCAFT00000043265	ENSCAFG00000001699	OSTF1	0.00170401
ENSCAFT00000043445	ENSCAFG00000029158	ZNF385A	0.000828974
ENSCAFT00000043575	ENSCAFG00000018317	ASPG	0.0083448
ENSCAFT00000043597	ENSCAFG00000000424	CPSF6	0.0169974
ENSCAFT00000043640	ENSCAFG00000000626	-	0.00143026
ENSCAFT00000043798	ENSCAFG00000029451	-	0.011448
ENSCAFT00000043860	ENSCAFG00000031760	-	0.0020034
ENSCAFT00000043899	ENSCAFG00000016185	ENAH	0.000237171
ENSCAFT00000044024	ENSCAFG00000025002	DPP4	5.93368e-05
ENSCAFT00000044304	ENSCAFG00000017243	INTS14	0.00346265
ENSCAFT00000044386	ENSCAFG00000008634	CCDC158	0.0356425
ENSCAFT00000044509	ENSCAFG00000029928	-	0.0104686
ENSCAFT00000044794	ENSCAFG00000016603	ITGAL	0.00392923
ENSCAFT00000044844	ENSCAFG00000011588	SV2A	6.40545e-11
ENSCAFT00000044963	ENSCAFG00000009736	DMTN	0.0440834
ENSCAFT00000045019	ENSCAFG00000031771	-	0.000221698
ENSCAFT00000045226	ENSCAFG00000032489	SHISA7	0.0204955
ENSCAFT00000045256	ENSCAFG00000029895	-	0.0272352
ENSCAFT00000045314	ENSCAFG00000004261	ATP7B	0.00821826
ENSCAFT00000045334	ENSCAFG00000007092	SCUBE2	8.21625e-05
ENSCAFT00000045348	ENSCAFG00000031118	-	0.0245684
ENSCAFT00000045640	ENSCAFG00000010104	GANC	8.60037e-05
ENSCAFT00000045692	ENSCAFG00000028612	-	6.42252e-06
ENSCAFT00000045710	ENSCAFG00000030169	-	0.0274739
ENSCAFT00000045729	ENSCAFG00000005737	SFRP1	0.00258398
ENSCAFT00000045761	ENSCAFG00000020109	RFWD3	0.0213044
ENSCAFT00000045834	ENSCAFG00000016023	COQ8A	0.0212916
ENSCAFT00000045845	ENSCAFG00000009552	IMPG2	0.0240422
ENSCAFT00000045849	ENSCAFG00000014941	-	0.00172565
ENSCAFT00000045861	ENSCAFG00000028862	XIRP1	0.0337235
ENSCAFT00000046023	ENSCAFG00000006878	KMT2B	0.034681
ENSCAFT00000046073	ENSCAFG00000014564	-	0.0387259
ENSCAFT00000046123	ENSCAFG00000001981	SLC29A1	0.0195084
ENSCAFT00000046193	ENSCAFG00000030478	ABCF1	3.0579e-12
ENSCAFT00000046545	ENSCAFG00000030338	-	0.0021735
ENSCAFT00000046653	ENSCAFG00000019248	MIB2	7.2175e-05
ENSCAFT00000046679	ENSCAFG00000012540	VPS72	0.00960494
ENSCAFT00000046712	ENSCAFG00000009755	SALL1	0.0441732
ENSCAFT00000046782	ENSCAFG00000014843	FERMT2	0.000144653
ENSCAFT00000046952	ENSCAFG00000019733	TMEM201	0.0185122
ENSCAFT00000047065	ENSCAFG00000020135	FNBP1L	0.0233066
ENSCAFT00000047102	ENSCAFG00000001355	KIAA2026	0.00350533
ENSCAFT00000047123	ENSCAFG00000012197	CCDC14	0.0200611
ENSCAFT00000047159	ENSCAFG00000006500	TCERG1	1.91147e-06
ENSCAFT00000047580	ENSCAFG00000003022	MYCL	0.00387215
ENSCAFT00000047620	ENSCAFG00000014222	IFT80	0.0314015
ENSCAFT00000047694	ENSCAFG00000019601	SOX8	0.0169907
ENSCAFT00000047732	ENSCAFG00000001442	MICALL1	0.00203584
ENSCAFT00000047765	ENSCAFG00000009632	TYRO3	9.62159e-25
ENSCAFT00000047836	ENSCAFG00000004971	ACTR3B	0.0466098
ENSCAFT00000047942	ENSCAFG00000012023	PPP1R8	0.000644329
ENSCAFT00000048021	ENSCAFG00000029401	-	0.0329023
ENSCAFT00000048091	ENSCAFG00000004597	RELB	0.00870967
ENSCAFT00000048285	ENSCAFG00000029116	FAM186A	0.0024788
ENSCAFT00000048388	ENSCAFG00000000333	MON2	2.13735e-10
ENSCAFT00000048392	ENSCAFG00000031185	PFN4	0.0225339
ENSCAFT00000048544	ENSCAFG00000013831	HEXIM2	0.032317
ENSCAFT00000048657	ENSCAFG00000028909	-	0.0221172
ENSCAFT00000048681	ENSCAFG00000032012	-	0.00604694
ENSCAFT00000048753	ENSCAFG00000029553	-	0.0403598
ENSCAFT00000048808	ENSCAFG00000011314	ETNPPL	0.0354776
ENSCAFT00000048921	ENSCAFG00000008387	TSC22D2	0.00591767
ENSCAFT00000048979	ENSCAFG00000008291	CXADR	0.0289634
ENSCAFT00000049028	ENSCAFG00000005717	-	0.015075
ENSCAFT00000049147	ENSCAFG00000031121	-	0.0479368
ENSCAFT00000049156	ENSCAFG00000023455	HAVCR1	0.0227741
ENSCAFT00000049316	ENSCAFG00000005472	SLC20A2	0.0305753
ENSCAFT00000049435	ENSCAFG00000018334	SH3TC2	0.0251646
ENSCAFT00000049637	ENSCAFG00000025512	SERPINB6	0.00175097
ENSCAFT00000049665	ENSCAFG00000031413	-	0.0201753
ENSCAFT00000049760	ENSCAFG00000000479	KCNC2	0.0321743
ENSCAFT00000049773	ENSCAFG00000008436	ERICH6	0.0144265
ENSCAFT00000049816	ENSCAFG00000001403	PODXL	0.00075673
ENSCAFT00000049905	ENSCAFG00000001690	PCSK5	0.000370771
ENSCAFT00000049942	ENSCAFG00000007915	PCOLCE2	0.0168095
ENSCAFT00000049983	ENSCAFG00000031532	-	0.0162041
ENSCAFT00000050176	ENSCAFG00000008392	NEIL3	0.00717732
36 dpi (day post-infection) DEmRNAs
transcript_id	gene_id	gene_name	pvalue
ENSCAFT00000000565	ENSCAFG00000000361	TBC1D30	0.00410296
ENSCAFT00000000607	ENSCAFG00000000384	GRIP1	0.0488184
ENSCAFT00000000775	ENSCAFG00000000487	DLA88	0.0125586
ENSCAFT00000000791	ENSCAFG00000000492	-	0.0132587
ENSCAFT00000001036	ENSCAFG00000000670	RIMS2	0.000589004
ENSCAFT00000001077	ENSCAFG00000023207	WTAP	0.0471348
ENSCAFT00000001105	ENSCAFG00000000691	IGF2R	0.00141203
ENSCAFT00000001339	ENSCAFG00000000858	UNC93A	0.0266984
ENSCAFT00000001375	ENSCAFG00000000884	WDR27	0.00818807
ENSCAFT00000001461	ENSCAFG00000000942	FAM184A	0.0024304
ENSCAFT00000001475	ENSCAFG00000000953	CYB5R3	0.0378663
ENSCAFT00000001557	ENSCAFG00000001010	PPP2CA	0.00184512
ENSCAFT00000001581	ENSCAFG00000001028	RNF217	0.0155106
ENSCAFT00000001592	ENSCAFG00000001036	-	0.0196943
ENSCAFT00000001757	ENSCAFG00000001144	-	0.00559701
ENSCAFT00000002212	ENSCAFG00000001423	CPNE5	0.0456558
ENSCAFT00000002246	ENSCAFG00000023057	MICALL2	0.020063
ENSCAFT00000002343	ENSCAFG00000001498	MPDZ	0.0407541
ENSCAFT00000002387	ENSCAFG00000001520	NFIB	0.00595981
ENSCAFT00000002619	ENSCAFG00000001672	LEP	0.0224938
ENSCAFT00000002620	ENSCAFG00000001671	MTAP	0.00985413
ENSCAFT00000002813	ENSCAFG00000001792	LIMCH1	0.0457617
ENSCAFT00000002930	ENSCAFG00000001856	STEAP4	0.0238539
ENSCAFT00000003597	ENSCAFG00000002292	CLTA	0.00084277
ENSCAFT00000003985	ENSCAFG00000002525	COL15A1	0.000199883
ENSCAFT00000004023	ENSCAFG00000002549	CCDC30	0.030217
ENSCAFT00000004253	ENSCAFG00000002692	GTF2A1L	0.0140614
ENSCAFT00000004310	ENSCAFG00000002723	-	0.00198067
ENSCAFT00000004355	ENSCAFG00000025557	-	0.00490958
ENSCAFT00000004373	ENSCAFG00000002744	SPTBN1	0.018981
ENSCAFT00000004535	ENSCAFG00000002836	UGT2A3	0.00336305
ENSCAFT00000004542	ENSCAFG00000024836	-	0.00453348
ENSCAFT00000004620	ENSCAFG00000002890	-	0.0210814
ENSCAFT00000004695	ENSCAFG00000002929	PGM3	0.0300039
ENSCAFT00000005045	ENSCAFG00000003133	PDE1C	0.0189826
ENSCAFT00000005337	ENSCAFG00000003323	KIDINS220	1.75557e-05
ENSCAFT00000005708	ENSCAFG00000031550	MPLKIP	0.000568391
ENSCAFT00000006211	ENSCAFG00000023202	-	0.00424152
ENSCAFT00000006322	ENSCAFG00000003929	COG5	0.0372546
ENSCAFT00000006350	ENSCAFG00000003942	REV3L	0.00385739
ENSCAFT00000006534	ENSCAFG00000004079	TCTE3	0.0482478
ENSCAFT00000006692	ENSCAFG00000004170	DHX34	0.0105894
ENSCAFT00000007406	ENSCAFG00000004597	RELB	0.0475499
ENSCAFT00000007462	ENSCAFG00000004630	FBXL2	0.0120205
ENSCAFT00000007699	ENSCAFG00000004782	GAB2	0.00273333
ENSCAFT00000007906	ENSCAFG00000004902	DIAPH3	0.0125888
ENSCAFT00000007966	ENSCAFG00000004951	RAF1	0.0269882
ENSCAFT00000007982	ENSCAFG00000004968	FBF1	0.0364957
ENSCAFT00000007998	ENSCAFG00000004978	DACH1	0.00994967
ENSCAFT00000008554	ENSCAFG00000005305	-	0.0202887
ENSCAFT00000009065	ENSCAFG00000005626	CHD8	0.000903154
ENSCAFT00000009554	ENSCAFG00000023463	ITPR1	0.000283227
ENSCAFT00000009762	ENSCAFG00000006027	CEP290	0.000555615
ENSCAFT00000010047	ENSCAFG00000030470	-	0.0346235
ENSCAFT00000010068	ENSCAFG00000006231	DCLK1	0.0367854
ENSCAFT00000010077	ENSCAFG00000006240	MCF2L	0.0244965
ENSCAFT00000010104	ENSCAFG00000025025	TRIM6	0.00159255
ENSCAFT00000010228	ENSCAFG00000006322	KL	0.0448322
ENSCAFT00000010378	ENSCAFG00000006429	PUS1	0.0405346
ENSCAFT00000010506	ENSCAFG00000006500	TCERG1	0.00115756
ENSCAFT00000010627	ENSCAFG00000006580	-	0.0196257
ENSCAFT00000010748	ENSCAFG00000006669	ALKBH6	0.021162
ENSCAFT00000010781	ENSCAFG00000006700	-	0.0295656
ENSCAFT00000010921	ENSCAFG00000006785	-	0.0453696
ENSCAFT00000011205	ENSCAFG00000006996	CCDC92	0.0255207
ENSCAFT00000011723	ENSCAFG00000007324	ASCL1	0.0255371
ENSCAFT00000011895	ENSCAFG00000015372	CPEB2	0.0189825
ENSCAFT00000012811	ENSCAFG00000008026	-	0.00946959
ENSCAFT00000013073	ENSCAFG00000008234	DLA-79	0.0261331
ENSCAFT00000013084	ENSCAFG00000008215	USP25	2.25058e-07
ENSCAFT00000013655	ENSCAFG00000008593	NDRG3	8.99912e-05
ENSCAFT00000013865	ENSCAFG00000008726	MROH8	0.0127598
ENSCAFT00000014094	ENSCAFG00000008866	PACSIN3	0.00572978
ENSCAFT00000014294	ENSCAFG00000008977	LRP4	0.040671
ENSCAFT00000014296	ENSCAFG00000008986	RASAL1	0.0201965
ENSCAFT00000014398	ENSCAFG00000009037	OTOG	0.0425037
ENSCAFT00000014421	ENSCAFG00000024869	ADAMDEC1	0.0312848
ENSCAFT00000014518	ENSCAFG00000009135	SAA1	0.0412394
ENSCAFT00000015028	ENSCAFG00000009453	ALX4	0.0467269
ENSCAFT00000015072	ENSCAFG00000009484	MFSD6	0.00734402
ENSCAFT00000015258	ENSCAFG00000023972	-	0.0333318
ENSCAFT00000016309	ENSCAFG00000010270	-	0.00178142
ENSCAFT00000016395	ENSCAFG00000010250	KIF21A	0.0403753
ENSCAFT00000016465	ENSCAFG00000010250	KIF21A	3.74123e-05
ENSCAFT00000016565	ENSCAFG00000010428	TDP2	0.000945444
ENSCAFT00000016639	ENSCAFG00000010446	ACADS	0.0436713
ENSCAFT00000016941	ENSCAFG00000010659	FBXO36	0.0200832
ENSCAFT00000017242	ENSCAFG00000025426	-	0.000456675
ENSCAFT00000017376	ENSCAFG00000010920	KMT5B	0.0072765
ENSCAFT00000017469	ENSCAFG00000010974	MST1R	0.0408499
ENSCAFT00000017490	ENSCAFG00000010992	-	0.0133245
ENSCAFT00000017654	ENSCAFG00000011094	NR1I2	0.000727299
ENSCAFT00000017691	ENSCAFG00000011120	DDX59	0.0429546
ENSCAFT00000017941	ENSCAFG00000011286	OSTC	0.00386378
ENSCAFT00000017996	ENSCAFG00000011308	MFN1	0.0414203
ENSCAFT00000018353	ENSCAFG00000011484	GIGYF2	0.0186292
ENSCAFT00000018394	ENSCAFG00000011594	RLBP1	0.0497244
ENSCAFT00000018410	ENSCAFG00000011607	MSMO1	0.00257794
ENSCAFT00000018514	ENSCAFG00000025298	-	0.00221457
ENSCAFT00000018706	ENSCAFG00000011787	CRP	0.0340513
ENSCAFT00000018730	ENSCAFG00000011803	CCDC172	0.00840356
ENSCAFT00000019104	ENSCAFG00000012031	SPO11	0.00446466
ENSCAFT00000019106	ENSCAFG00000012031	SPO11	0.000131914
ENSCAFT00000019200	ENSCAFG00000012090	FAM45A	0.00229396
ENSCAFT00000019266	ENSCAFG00000012125	-	0.0209651
ENSCAFT00000019492	ENSCAFG00000012149	ARNT	0.026455
ENSCAFT00000019512	ENSCAFG00000012272	IGFBP1	0.0136241
ENSCAFT00000019654	ENSCAFG00000012372	PPIG	0.0055021
ENSCAFT00000020134	ENSCAFG00000012682	PELI3	0.0182987
ENSCAFT00000020351	ENSCAFG00000012816	SNED1	3.68989e-05
ENSCAFT00000020435	ENSCAFG00000012862	CHRD	0.0165076
ENSCAFT00000020477	ENSCAFG00000012896	CAMP	0.0315399
ENSCAFT00000020722	ENSCAFG00000013052	TANC2	0.000298265
ENSCAFT00000020769	ENSCAFG00000013005	EPHB3	0.00204129
ENSCAFT00000020969	ENSCAFG00000013219	BNC1	0.0432295
ENSCAFT00000021231	ENSCAFG00000013367	HIP1	0.000172856
ENSCAFT00000021268	ENSCAFG00000031337	-	0.0230085
ENSCAFT00000021444	ENSCAFG00000013510	CREB1	0.0181779
ENSCAFT00000021539	ENSCAFG00000013586	-	0.036898
ENSCAFT00000021598	ENSCAFG00000013622	-	0.016622
ENSCAFT00000021641	ENSCAFG00000013646	RSPH14	0.0432717
ENSCAFT00000021721	ENSCAFG00000013688	USP28	0.00582741
ENSCAFT00000021794	ENSCAFG00000013739	TET1	0.00175499
ENSCAFT00000022231	ENSCAFG00000014003	RPGR	4.10676e-06
ENSCAFT00000022235	ENSCAFG00000013995	CABIN1	0.00214404
ENSCAFT00000022327	ENSCAFG00000014062	FANCM	0.00279021
ENSCAFT00000022724	ENSCAFG00000029232	UGT2B31	0.0245476
ENSCAFT00000022795	ENSCAFG00000014334	HDAC5	0.042479
ENSCAFT00000022944	ENSCAFG00000014383	MAP4K5	5.65966e-07
ENSCAFT00000023044	ENSCAFG00000024084	-	0.0018916
ENSCAFT00000023591	ENSCAFG00000014864	CASP12	0.0478111
ENSCAFT00000023657	ENSCAFG00000014890	TUBG1	0.0292563
ENSCAFT00000023738	ENSCAFG00000014951	NSD2	0.00765586
ENSCAFT00000023902	ENSCAFG00000015055	-	0.0225875
ENSCAFT00000023969	ENSCAFG00000015068	ITIH3	0.00464877
ENSCAFT00000024039	ENSCAFG00000015141	ANKZF1	0.0369401
ENSCAFT00000024092	ENSCAFG00000015162	KTN1	0.00923435
ENSCAFT00000024244	ENSCAFG00000015257	ANO2	0.00587472
ENSCAFT00000024319	ENSCAFG00000005164	-	0.0264765
ENSCAFT00000024423	ENSCAFG00000015387	ADCY10	0.0304016
ENSCAFT00000024539	ENSCAFG00000015465	KCNMA1	0.00303359
ENSCAFT00000024729	ENSCAFG00000015603	PPM1A	0.00341746
ENSCAFT00000024849	ENSCAFG00000015674	CAMTA2	0.0440244
ENSCAFT00000024868	ENSCAFG00000015700	STX18	7.22634e-06
ENSCAFT00000025224	ENSCAFG00000015920	HAP1	0.0149933
ENSCAFT00000025407	ENSCAFG00000016017	KRT24	0.0262839
ENSCAFT00000025496	ENSCAFG00000016038	LDB3	0.0423115
ENSCAFT00000025730	ENSCAFG00000016208	TBC1D1	0.0284254
ENSCAFT00000025849	ENSCAFG00000016302	VWCE	0.0208493
ENSCAFT00000025850	ENSCAFG00000016296	DNAH14	0.0131426
ENSCAFT00000026103	ENSCAFG00000016453	ADGRL1	0.0243539
ENSCAFT00000026414	ENSCAFG00000016679	MAP3K9	0.011226
ENSCAFT00000026951	ENSCAFG00000017012	MLH3	0.0280071
ENSCAFT00000027192	ENSCAFG00000017171	-	0.0357402
ENSCAFT00000027269	ENSCAFG00000018208	ABCC1	0.000960658
ENSCAFT00000027302	ENSCAFG00000017238	-	0.00060887
ENSCAFT00000027699	ENSCAFG00000017474	MPO	0.0388973
ENSCAFT00000027808	ENSCAFG00000017531	TNRC6A	0.0290615
ENSCAFT00000027823	ENSCAFG00000017557	S100A8	0.00200715
ENSCAFT00000027945	ENSCAFG00000017623	LRRC49	0.0282392
ENSCAFT00000028439	ENSCAFG00000017919	BEGAIN	0.046024
ENSCAFT00000028873	ENSCAFG00000018177	XYLT1	0.0417212
ENSCAFT00000029103	ENSCAFG00000018318	RFFL	0.0389188
ENSCAFT00000029120	ENSCAFG00000018331	COLEC12	0.036043
ENSCAFT00000029506	ENSCAFG00000018586	-	0.00116282
ENSCAFT00000029781	ENSCAFG00000018766	SLC25A14	0.0123461
ENSCAFT00000029814	ENSCAFG00000018784	RPL23A	0.0197221
ENSCAFT00000029874	ENSCAFG00000018816	RAI14	0.00498608
ENSCAFT00000030122	ENSCAFG00000018963	ATF7IP2	0.0336444
ENSCAFT00000030294	ENSCAFG00000019078	NXN	0.0388347
ENSCAFT00000030386	ENSCAFG00000019134	PPL	0.0135183
ENSCAFT00000030388	ENSCAFG00000019133	MTMR1	0.000517541
ENSCAFT00000031042	ENSCAFG00000019530	PAXX	0.000844145
ENSCAFT00000031090	ENSCAFG00000019549	TELO2	0.0319283
ENSCAFT00000031144	ENSCAFG00000019596	CACNA1H	0.0480983
ENSCAFT00000031271	ENSCAFG00000019669	ELANE	0.0244443
ENSCAFT00000031376	ENSCAFG00000019733	TMEM201	0.00244852
ENSCAFT00000031567	ENSCAFG00000019843	ANKRD11	0.0480964
ENSCAFT00000032191	ENSCAFG00000020210	ZNF821	0.0460137
ENSCAFT00000032251	ENSCAFG00000020246	CLCA1	0.0350349
ENSCAFT00000032270	ENSCAFG00000020259	-	0.0333056
ENSCAFT00000032412	ENSCAFG00000020354	CARMIL2	0.00219493
ENSCAFT00000032518	ENSCAFG00000020418	CMTM2	0.0393224
ENSCAFT00000035516	ENSCAFG00000018072	DCTN4	1.07519e-05
ENSCAFT00000035664	ENSCAFG00000016060	RARA	0.000888466
ENSCAFT00000035766	ENSCAFG00000016293	FAM193B	0.0115035
ENSCAFT00000036083	ENSCAFG00000018415	MOCS2	0.000155326
ENSCAFT00000036090	ENSCAFG00000001106	LAMA2	0.0119808
ENSCAFT00000036339	ENSCAFG00000023585	-	0.0307699
ENSCAFT00000036401	ENSCAFG00000015685	LIPK	0.0184855
ENSCAFT00000036718	ENSCAFG00000023756	GNAS	2.70464e-06
ENSCAFT00000037355	ENSCAFG00000024143	-	0.0406218
ENSCAFT00000037541	ENSCAFG00000024304	-	0.0420276
ENSCAFT00000037624	ENSCAFG00000020316	SLC7A6	0.0119515
ENSCAFT00000038118	ENSCAFG00000003916	KLHL29	0.00868185
ENSCAFT00000038204	ENSCAFG00000011327	-	4.68014e-06
ENSCAFT00000038359	ENSCAFG00000001865	TJAP1	0.0386025
ENSCAFT00000038928	ENSCAFG00000007669	CLCN3	0.0142798
ENSCAFT00000039001	ENSCAFG00000002280	THSD7A	0.00559739
ENSCAFT00000039205	ENSCAFG00000025283	-	0.0402165
ENSCAFT00000039504	ENSCAFG00000025442	KCNH2	0.0105677
ENSCAFT00000039684	ENSCAFG00000030522	-	0.0099894
ENSCAFT00000039714	ENSCAFG00000004931	PLCD1	0.0383959
ENSCAFT00000039771	ENSCAFG00000008917	-	0.0253528
ENSCAFT00000039874	ENSCAFG00000031406	-	0.00255418
ENSCAFT00000042863	ENSCAFG00000020188	TAT	0.00141933
ENSCAFT00000042868	ENSCAFG00000017583	KATNAL2	0.00906123
ENSCAFT00000043014	ENSCAFG00000000442	MDC1	0.00713655
ENSCAFT00000043081	ENSCAFG00000013546	DNAJB11	0.00178349
ENSCAFT00000043217	ENSCAFG00000031507	-	0.0256252
ENSCAFT00000043243	ENSCAFG00000028751	C28H10orf71	0.0224961
ENSCAFT00000043265	ENSCAFG00000001699	OSTF1	0.00123115
ENSCAFT00000043324	ENSCAFG00000030145	AUH	0.0195683
ENSCAFT00000043332	ENSCAFG00000000535	MYCT1	0.0447304
ENSCAFT00000043445	ENSCAFG00000029158	ZNF385A	0.0291991
ENSCAFT00000043510	ENSCAFG00000015605	RPS24	9.87837e-05
ENSCAFT00000043574	ENSCAFG00000029315	-	0.0346407
ENSCAFT00000043637	ENSCAFG00000005044	TBC1D4	3.30835e-05
ENSCAFT00000043759	ENSCAFG00000015229	MAP1S	0.00530916
ENSCAFT00000043808	ENSCAFG00000014029	IL1RAP	0.00284586
ENSCAFT00000043860	ENSCAFG00000031760	-	2.96112e-07
ENSCAFT00000043942	ENSCAFG00000030309	-	0.00140372
ENSCAFT00000044024	ENSCAFG00000025002	DPP4	0.000342011
ENSCAFT00000044064	ENSCAFG00000000933	RING1	0.00236994
ENSCAFT00000044221	ENSCAFG00000012605	ZNF687	0.0303978
ENSCAFT00000044263	ENSCAFG00000029350	-	0.0493601
ENSCAFT00000044284	ENSCAFG00000003362	TNFSF15	0.0289261
ENSCAFT00000044386	ENSCAFG00000008634	CCDC158	0.0123936
ENSCAFT00000044557	ENSCAFG00000032410	TMEM225B	7.42283e-05
ENSCAFT00000044567	ENSCAFG00000030628	-	0.042686
ENSCAFT00000044667	ENSCAFG00000030895	CA10	0.0359782
ENSCAFT00000044767	ENSCAFG00000008095	ARNTL	0.0342127
ENSCAFT00000044958	ENSCAFG00000011769	ANK2	0.00332533
ENSCAFT00000044995	ENSCAFG00000008492	RAD9B	0.00385867
ENSCAFT00000045223	ENSCAFG00000004902	DIAPH3	9.6144e-09
ENSCAFT00000045225	ENSCAFG00000032244	UBE2V1	0.0203426
ENSCAFT00000045369	ENSCAFG00000028677	-	0.0326739
ENSCAFT00000045477	ENSCAFG00000013500	LTBP3	0.0183134
ENSCAFT00000045593	ENSCAFG00000023501	SETDB1	0.000327888
ENSCAFT00000045601	ENSCAFG00000031953	OLIG1	0.0020356
ENSCAFT00000045635	ENSCAFG00000029897	-	0.00999313
ENSCAFT00000045640	ENSCAFG00000010104	GANC	0.00895878
ENSCAFT00000045687	ENSCAFG00000014862	SSBP4	0.0468313
ENSCAFT00000045703	ENSCAFG00000028930	-	0.0376669
ENSCAFT00000045724	ENSCAFG00000019873	CTU2	0.0224442
ENSCAFT00000045845	ENSCAFG00000009552	IMPG2	0.00652068
ENSCAFT00000045863	ENSCAFG00000014622	DOK7	0.00400843
ENSCAFT00000046021	ENSCAFG00000029470	-	0.00210031
ENSCAFT00000046193	ENSCAFG00000030478	ABCF1	0.0165956
ENSCAFT00000046291	ENSCAFG00000015888	INCENP	3.5154e-05
ENSCAFT00000046365	ENSCAFG00000009547	PNPLA2	0.0398416
ENSCAFT00000046450	ENSCAFG00000031331	OCIAD2	0.000259116
ENSCAFT00000046451	ENSCAFG00000007673	SULF1	0.0156895
ENSCAFT00000046588	ENSCAFG00000023324	S100A12	0.000952978
ENSCAFT00000046641	ENSCAFG00000001790	GRM3	0.0460524
ENSCAFT00000046771	ENSCAFG00000019560	LCN15	0.0187398
ENSCAFT00000046782	ENSCAFG00000014843	FERMT2	5.74444e-14
ENSCAFT00000046840	ENSCAFG00000023207	WTAP	6.49246e-32
ENSCAFT00000046860	ENSCAFG00000001902	TJP2	0.0317358
ENSCAFT00000046900	ENSCAFG00000016842	RIOX1	0.0101942
ENSCAFT00000046903	ENSCAFG00000028870	RAB6A	0.00523568
ENSCAFT00000046919	ENSCAFG00000030886	-	0.0302648
ENSCAFT00000047159	ENSCAFG00000006500	TCERG1	5.54703e-06
ENSCAFT00000047225	ENSCAFG00000028626	SLPI	0.0137747
ENSCAFT00000047292	ENSCAFG00000007222	XPO4	0.00948798
ENSCAFT00000047349	ENSCAFG00000006157	MAVS	0.00348094
ENSCAFT00000047400	ENSCAFG00000023207	WTAP	0.00108575
ENSCAFT00000047418	ENSCAFG00000030636	-	0.0236574
ENSCAFT00000047445	ENSCAFG00000009705	SYCP1	0.00174429
ENSCAFT00000047543	ENSCAFG00000008741	EPHA3	0.049498
ENSCAFT00000047790	ENSCAFG00000010948	PREX1	0.000769504
ENSCAFT00000047886	ENSCAFG00000030746	-	0.0312268
ENSCAFT00000047896	ENSCAFG00000031484	-	0.0385235
ENSCAFT00000047966	ENSCAFG00000011799	GPM6B	0.00316821
ENSCAFT00000047993	ENSCAFG00000018683	MTCL1	0.00106587
ENSCAFT00000048021	ENSCAFG00000029401	-	1.84043e-06
ENSCAFT00000048035	ENSCAFG00000030048	-	0.03985
ENSCAFT00000048091	ENSCAFG00000004597	RELB	0.00236905
ENSCAFT00000048093	ENSCAFG00000025351	CREBZF	0.0370311
ENSCAFT00000048114	ENSCAFG00000018773	-	0.0192382
ENSCAFT00000048385	ENSCAFG00000029753	SPINK7	0.0473031
ENSCAFT00000048388	ENSCAFG00000000333	MON2	3.294e-07
ENSCAFT00000048462	ENSCAFG00000029775	CTSG	0.0143554
ENSCAFT00000048523	ENSCAFG00000014594	ABHD12B	0.00234846
ENSCAFT00000048582	ENSCAFG00000009135	SAA1	0.0343936
ENSCAFT00000048763	ENSCAFG00000001902	TJP2	0.0016775
ENSCAFT00000048765	ENSCAFG00000029851	-	0.00891988
ENSCAFT00000048974	ENSCAFG00000000718	BRD1	0.032419
ENSCAFT00000048979	ENSCAFG00000008291	CXADR	0.00702196
ENSCAFT00000048985	ENSCAFG00000030252	FAM131C	0.0312744
ENSCAFT00000049087	ENSCAFG00000018288	CAMSAP3	0.0245813
ENSCAFT00000049143	ENSCAFG00000016823	PAPLN	2.15651e-07
ENSCAFT00000049282	ENSCAFG00000032579	IRX3	0.0399414
ENSCAFT00000049292	ENSCAFG00000014247	CEACAM1	0.0270528
ENSCAFT00000049393	ENSCAFG00000017535	KIF23	0.0496934
ENSCAFT00000049470	ENSCAFG00000020261	-	0.035816
ENSCAFT00000049643	ENSCAFG00000006227	TMCC3	0.016286
ENSCAFT00000049664	ENSCAFG00000010426	COL4A3	4.26848e-07
ENSCAFT00000049665	ENSCAFG00000031413	-	0.00116856
ENSCAFT00000049922	ENSCAFG00000017474	MPO	0.0437389
ENSCAFT00000049926	ENSCAFG00000009938	TENT4B	0.000224025
ENSCAFT00000050027	ENSCAFG00000003296	GFPT1	3.5995e-05
12 hpi DElncRNAs
transcript_id	gene_id	gene_name	P-value
ENSCAFT00000040593	ENSCAFG00000026310	RF00100	0.0369811
ENSCAFT00000050789	ENSCAFG00000034030	-	0.0191376
ENSCAFT00000054772	ENSCAFG00000033227	-	0.0207359
ENSCAFT00000055333	ENSCAFG00000039561	-	0.00728276
ENSCAFT00000055384	ENSCAFG00000033502	-	0.00873571
ENSCAFT00000055760	ENSCAFG00000034850	-	0.024564
ENSCAFT00000057054	ENSCAFG00000034886	-	0.0311317
ENSCAFT00000058207	ENSCAFG00000036204	-	0.0282652
LNC_000005	XLOC_000151	.	0.0434425
LNC_000033	XLOC_003748	.	0.035586
LNC_000074	XLOC_005544	.	0.0273329
LNC_000076	XLOC_005544	.	0.040992
LNC_000092	XLOC_006985	.	0.0473106
LNC_000116	XLOC_007745	.	0.0136447
LNC_000118	XLOC_007745	.	0.000242203
LNC_000190	XLOC_013841	.	0.00192601
LNC_000201	XLOC_014035	.	0.00992858
LNC_000212	XLOC_014873	.	0.000631506
LNC_000218	XLOC_015599	.	0.0227423
LNC_000290	XLOC_022761	.	0.0128288
LNC_000357	XLOC_026235	.	0.00324841
LNC_000405	XLOC_027127	.	0.00664459
LNC_000499	XLOC_028905	.	0.0147488
LNC_000542	XLOC_029210	.	0.00632254
LNC_000546	XLOC_029215	.	0.00105466
LNC_000565	XLOC_030278	.	0.019494
LNC_000615	XLOC_034805	.	0.0104861
LNC_000617	XLOC_034863	.	0.00377224
LNC_000621	XLOC_035543	.	0.000184179
LNC_000622	XLOC_035543	.	6.0157e-05
LNC_000632	XLOC_035794	.	0.0309425
LNC_000691	XLOC_039034	.	0.019539
LNC_000698	XLOC_040012	.	0.00876862
LNC_000706	XLOC_040232	.	0.00194841
LNC_000728	XLOC_041452	.	0.00484763
LNC_000730	XLOC_041452	.	0.0131338
LNC_000738	XLOC_041763	.	0.0014973
LNC_000752	XLOC_042918	.	0.00708251
LNC_000767	XLOC_043293	.	0.02594
LNC_000803	XLOC_043453	.	0.00204301
LNC_000819	XLOC_044600	.	0.0416332
LNC_000860	XLOC_047489	.	0.0174456
LNC_000872	XLOC_047970	.	0.0384046
LNC_000902	XLOC_049262	.	0.00181419
LNC_000911	XLOC_049308	.	0.0118594
LNC_000919	XLOC_049752	.	0.00766902
LNC_000941	XLOC_052496	.	0.0105995
LNC_000974	XLOC_054250	.	0.0437405
LNC_001021	XLOC_056325	.	0.00825351
LNC_001031	XLOC_056367	.	0.00899132
LNC_001051	XLOC_057044	.	0.0321245
LNC_001074	XLOC_057270	.	0.00843301
LNC_001089	XLOC_057287	.	0.000937219
LNC_001100	XLOC_057409	.	0.0482744
LNC_001127	XLOC_057954	.	1.639e-05
LNC_001134	XLOC_058023	.	0.0182453
LNC_001152	XLOC_058255	.	0.0439381
LNC_001161	XLOC_058341	.	0.00875414
LNC_001164	XLOC_058361	.	0.0192324
LNC_001197	XLOC_059276	.	0.00104943
LNC_001221	XLOC_060598	.	0.0128137
LNC_001223	XLOC_060598	.	0.032442
LNC_001233	XLOC_060653	.	0.000768588
LNC_001253	XLOC_061318	.	0.00189216
LNC_001278	XLOC_062702	.	0.0331274
LNC_001300	XLOC_064909	.	0.0348768
LNC_001319	XLOC_065704	.	0.00538915
LNC_001333	XLOC_066039	.	0.0494707
LNC_001340	XLOC_066148	.	0.0239377
LNC_001342	XLOC_066148	.	0.0129585
LNC_001385	XLOC_067976	.	0.00604091
LNC_001408	XLOC_069943	.	0.0151497
LNC_001412	XLOC_069944	.	0.0288276
LNC_001498	XLOC_074613	.	0.00177014
LNC_001548	XLOC_076805	.	0.0248689
LNC_001549	XLOC_076805	.	1.11373e-06
LNC_001557	XLOC_076850	.	0.0354651
LNC_001572	XLOC_077265	.	0.00978887
LNC_001576	XLOC_077265	.	0.00103649
LNC_001577	XLOC_077265	.	6.66331e-21
LNC_001582	XLOC_077983	.	0.000928139
LNC_001608	XLOC_079431	.	0.0213346
LNC_001611	XLOC_079619	.	0.029838
LNC_001616	XLOC_079701	.	0.0121177
LNC_001629	XLOC_080893	.	0.0138011
LNC_001641	XLOC_081544	.	0.015554
LNC_001689	XLOC_082566	.	0.0470739
LNC_001710	XLOC_083915	.	0.0316697
LNC_001711	XLOC_083923	.	0.000848369
LNC_001718	XLOC_084075	.	0.00519473
LNC_001759	XLOC_086714	.	0.0429226
LNC_001830	XLOC_090735	.	0.00774894
LNC_001848	XLOC_092212	.	0.00942732
LNC_001868	XLOC_093042	.	0.000673039
LNC_001870	XLOC_093058	.	0.0433012
LNC_001873	XLOC_093130	.	0.0342597
LNC_001874	XLOC_093130	.	0.035313
LNC_001881	XLOC_093320	.	0.0049085
LNC_001906	XLOC_096094	.	0.00231707
LNC_001915	XLOC_097056	.	0.0290606
LNC_002000	XLOC_102397	.	0.0206951
LNC_002053	XLOC_106324	.	0.00256903
LNC_002063	XLOC_106818	.	0.00973573
LNC_002084	XLOC_108605	.	0.00321843
LNC_002087	XLOC_108632	.	0.000418477
LNC_002098	XLOC_108993	.	0.0213094
LNC_002112	XLOC_109206	.	0.0165405
LNC_002130	XLOC_110815	.	0.00151676
LNC_002133	XLOC_110866	.	0.00892987
LNC_002149	XLOC_111230	.	0.00083188
LNC_002154	XLOC_111230	.	0.0297478
LNC_002202	XLOC_115233	.	0.00674295
LNC_002237	XLOC_116749	.	0.00739493
LNC_002245	XLOC_117028	.	0.0103807
LNC_002291	XLOC_123717	.	0.0441995
LNC_002304	XLOC_124909	.	0.0420966
LNC_002309	XLOC_124947	.	0.00983591
LNC_002327	XLOC_125297	.	0.0304922
LNC_002364	XLOC_127359	.	3.1807e-07
LNC_002397	XLOC_129944	.	0.00196223
LNC_002436	XLOC_130614	.	0.00980819
LNC_002485	XLOC_132024	.	0.0245988
LNC_002529	XLOC_134697	.	3.08335e-05
LNC_002547	XLOC_135296	.	0.000541284
LNC_002589	XLOC_140955	.	0.00442424
LNC_002634	XLOC_146870	.	0.040476
LNC_002650	XLOC_147390	.	0.0027251
LNC_002673	XLOC_147695	.	0.0193277
LNC_002703	XLOC_149018	.	0.00977382
LNC_002731	XLOC_149230	.	0.0291059
LNC_002739	XLOC_149441	.	0.00115419
LNC_002787	XLOC_150602	.	0.00140072
LNC_002904	XLOC_159036	.	0.0211676
LNC_002907	XLOC_159361	.	0.0307627
LNC_002965	XLOC_165436	.	0.0318124
LNC_003050	XLOC_171433	.	0.0492747
LNC_003068	XLOC_172310	.	0.0439888
LNC_003076	XLOC_172382	.	0.0152062
LNC_003084	XLOC_172470	.	0.0234023
LNC_003121	XLOC_176151	.	0.00758906
LNC_003132	XLOC_176193	.	0.0241516
LNC_003204	XLOC_180233	.	0.0331858
LNC_003214	XLOC_181368	.	0.0353114
LNC_003218	XLOC_181399	.	0.0239654
LNC_003220	XLOC_181399	.	1.97482e-10
LNC_003221	XLOC_181400	.	0.0306875
LNC_003228	XLOC_182117	.	0.0136236
LNC_003238	XLOC_182286	.	0.0188572
LNC_003239	XLOC_182286	.	0.0265686
LNC_003263	XLOC_183374	.	0.0231314
LNC_003286	XLOC_184650	.	0.0300115
LNC_003287	XLOC_184650	.	0.00195929
LNC_003311	XLOC_187998	.	0.00027817
LNC_003334	XLOC_190042	.	0.00788953
LNC_003359	XLOC_191990	.	0.00108109
LNC_003361	XLOC_191998	.	0.0131524
LNC_003381	XLOC_193481	.	0.0203935
LNC_003423	XLOC_195665	.	0.0158433
LNC_003436	XLOC_197311	.	0.00646169
LNC_003445	XLOC_197605	.	0.0114133
LNC_003446	XLOC_197617	.	8.5685e-07
LNC_003447	XLOC_197617	.	0.0291809
LNC_003479	XLOC_198667	.	0.000206537
LNC_003480	XLOC_198667	.	0.00102049
LNC_003495	XLOC_199777	.	0.00799287
LNC_003500	XLOC_199827	.	0.00385331
LNC_003558	XLOC_203564	.	0.0181445
LNC_003562	XLOC_203634	.	9.13088e-06
LNC_003607	XLOC_207964	.	0.0239811
LNC_003618	XLOC_208635	.	0.00205799
LNC_003619	XLOC_208635	.	0.0115912
LNC_003620	XLOC_208635	.	0.00145539
LNC_003627	XLOC_208893	.	0.0455821
LNC_003629	XLOC_208893	.	0.00118417
LNC_003649	XLOC_209312	.	0.00636151
LNC_003656	XLOC_209991	.	6.45817e-05
LNC_003691	XLOC_214506	.	0.00331212
LNC_003722	XLOC_216435	.	0.0166164
LNC_003766	XLOC_219307	.	0.0449725
LNC_003799	XLOC_221777	.	3.46158e-06
LNC_003883	XLOC_226275	.	0.0360977
LNC_003913	XLOC_228201	.	0.0182122
LNC_003931	XLOC_228448	.	0.00553844
LNC_003936	XLOC_228886	.	0.0239352
LNC_003940	XLOC_228887	.	0.00282399
LNC_003942	XLOC_228894	.	0.0183025
LNC_003956	XLOC_228995	.	0.000767215
LNC_003984	XLOC_230156	.	0.0195963
LNC_003991	XLOC_230248	.	6.689e-05
LNC_003996	XLOC_230276	.	0.0210651
LNC_004020	XLOC_231003	.	0.0432273
LNC_004031	XLOC_231354	.	0.0102486
LNC_004032	XLOC_231369	.	0.0288533
LNC_004110	XLOC_237058	.	0.00513717
LNC_004111	XLOC_237058	.	0.0103687
LNC_004116	XLOC_237075	.	0.0053332
LNC_004155	XLOC_239596	.	0.0273579
LNC_004168	XLOC_240635	.	0.0368488
LNC_004177	XLOC_241834	.	0.000102493
LNC_004179	XLOC_241834	.	0.000273928
LNC_004180	XLOC_241834	.	0.000405117
LNC_004299	XLOC_245412	.	0.0249106
LNC_004315	XLOC_245864	.	0.0444156
LNC_004387	XLOC_251512	.	0.0321153
LNC_004400	XLOC_252103	.	0.00701742
LNC_004410	XLOC_252574	.	0.0176626
LNC_004430	XLOC_253849	.	0.000110977
LNC_004441	XLOC_254117	.	0.00914322
LNC_004453	XLOC_255130	.	0.0410642
LNC_004477	XLOC_257995	.	0.00150863
LNC_004505	XLOC_259658	.	0.0146792
LNC_004524	XLOC_260348	.	0.0151303
LNC_004556	XLOC_260748	.	0.0343367
LNC_004565	XLOC_261239	.	0.0127608
LNC_004590	XLOC_262679	.	0.0250761
LNC_004611	XLOC_262988	.	0.000482487
LNC_004613	XLOC_262988	.	0.000918616
LNC_004733	XLOC_273713	.	0.000385966
LNC_004736	XLOC_273783	.	0.024577
LNC_004795	XLOC_275644	.	0.00195742
LNC_004844	XLOC_279867	.	0.0181616
LNC_004845	XLOC_279867	.	0.0453424
LNC_004865	XLOC_281344	.	0.0423347
LNC_004871	XLOC_281404	.	0.000183575
LNC_004872	XLOC_281404	.	0.000152276
LNC_004918	XLOC_285353	.	0.0123863
LNC_004930	XLOC_287110	.	0.0195841
LNC_004943	XLOC_288675	.	0.0317403
LNC_004947	XLOC_288703	.	7.00892e-06
LNC_004967	XLOC_291061	.	0.0312353
LNC_004968	XLOC_291061	.	0.00721804
LNC_004982	XLOC_291714	.	0.00346821
LNC_005009	XLOC_292695	.	5.75121e-05
LNC_005010	XLOC_292695	.	0.0247649
LNC_005012	XLOC_292720	.	0.0227536
LNC_005018	XLOC_292731	.	0.0464787
LNC_005020	XLOC_292731	.	0.0184834
LNC_005025	XLOC_292741	.	0.00658066
LNC_005034	XLOC_293257	.	0.0478402
LNC_005036	XLOC_293257	.	0.0255879
LNC_005051	XLOC_294230	.	0.0329683
LNC_005052	XLOC_294230	.	0.00495641
LNC_005129	XLOC_296508	.	0.0311265
LNC_005148	XLOC_298863	.	7.83055e-05
LNC_005165	XLOC_299174	.	0.0181295
LNC_005238	XLOC_300997	.	0.012382
LNC_005248	XLOC_301092	.	0.0368684
LNC_005260	XLOC_301554	.	0.0397763
LNC_005335	XLOC_307620	.	0.00174369
LNC_005356	XLOC_308008	.	0.0487297
LNC_005474	XLOC_315356	.	0.00450211
LNC_005481	XLOC_315501	.	6.9502e-05
LNC_005493	XLOC_315883	.	0.0312613
LNC_005500	XLOC_315902	.	0.00315897
LNC_005501	XLOC_315902	.	0.015612
LNC_005502	XLOC_315902	.	0.00792798
LNC_005507	XLOC_315921	.	0.0100367
LNC_005556	XLOC_316789	.	0.0193937
LNC_005568	XLOC_317480	.	0.0200654
LNC_005576	XLOC_318860	.	0.017827
LNC_005593	XLOC_320062	.	0.00385277
LNC_005615	XLOC_320628	.	0.00044709
LNC_005616	XLOC_320628	.	0.00025372
LNC_005647	XLOC_322634	.	0.0494637
LNC_005660	XLOC_322804	.	0.0165864
LNC_005713	XLOC_325726	.	0.0492318
LNC_005757	XLOC_327909	.	0.0349138
LNC_005804	XLOC_328617	.	0.0288258
LNC_005809	XLOC_328694	.	0.00011613
LNC_005815	XLOC_328694	.	0.00551027
LNC_005825	XLOC_328818	.	0.0421477
LNC_005826	XLOC_328818	.	0.00642905
LNC_005840	XLOC_328922	.	0.0181105
LNC_005841	XLOC_328935	.	0.0267822
LNC_005865	XLOC_329262	.	0.0467837
LNC_005866	XLOC_329262	.	8.26891e-05
LNC_005952	XLOC_334901	.	0.00274612
LNC_005965	XLOC_337130	.	0.00389288
LNC_006070	XLOC_340502	.	0.0430238
LNC_006077	XLOC_340619	.	0.0126498
LNC_006108	XLOC_341208	.	0.0306138
LNC_006143	XLOC_345291	.	0.0102282
LNC_006164	XLOC_347946	.	0.022428
LNC_006178	XLOC_348069	.	0.0190161
LNC_006275	XLOC_356461	.	0.00177918
LNC_006317	XLOC_361465	.	0.0496413
LNC_006346	XLOC_363582	.	0.00997931
LNC_006355	XLOC_365050	.	0.00278396
LNC_006380	XLOC_366808	.	0.0106536
LNC_006392	XLOC_367072	.	9.74206e-05
LNC_006433	XLOC_371474	.	0.0194974
LNC_006441	XLOC_372314	.	0.003467
LNC_006442	XLOC_372314	.	0.00499965
LNC_006465	XLOC_373081	.	0.00350758
LNC_006497	XLOC_375478	.	0.025905
LNC_006524	XLOC_376912	.	4.43613e-26
LNC_006577	XLOC_381740	.	0.000313136
LNC_006595	XLOC_382492	.	0.00195021
LNC_006596	XLOC_382492	.	0.0138413
LNC_006625	XLOC_383407	.	0.000199901
LNC_006665	XLOC_386863	.	0.0427211
LNC_006670	XLOC_387051	.	0.0130834
LNC_006693	XLOC_387900	.	0.0310622
LNC_006716	XLOC_388706	.	0.0411738
LNC_006732	XLOC_388918	.	0.0236459
LNC_006744	XLOC_389127	.	0.03821
LNC_006793	XLOC_390169	.	0.000454681
LNC_006802	XLOC_390213	.	0.0139194
LNC_006820	XLOC_390679	.	0.0201213
LNC_006829	XLOC_391468	.	0.00814004
LNC_006877	XLOC_393922	.	0.000929651
LNC_006881	XLOC_393923	.	9.08022e-08
LNC_006937	XLOC_397527	.	0.00982425
LNC_006946	XLOC_397955	.	0.00696178
LNC_006968	XLOC_399092	.	0.0202573
LNC_006995	XLOC_401051	.	0.0060276
LNC_007025	XLOC_403251	.	0.00388406
LNC_007040	XLOC_403578	.	0.00207024
LNC_007099	XLOC_406485	.	0.0434378
LNC_007108	XLOC_406580	.	0.0438477
LNC_007177	XLOC_408144	.	0.0193921
LNC_007196	XLOC_408509	.	0.00142084
LNC_007222	XLOC_409715	.	0.0197138
LNC_007271	XLOC_411952	.	0.028824
LNC_007294	XLOC_413513	.	0.0221469
LNC_007345	XLOC_416946	.	0.0413995
LNC_007354	XLOC_417095	.	0.00400187
LNC_007432	XLOC_418088	.	0.00392383
LNC_007455	XLOC_418307	.	0.000175261
LNC_007467	XLOC_418596	.	0.00148589
LNC_007478	XLOC_418889	.	0.0233757
LNC_007479	XLOC_418889	.	0.029698
LNC_007549	XLOC_420126	.	0.00118916
LNC_007554	XLOC_420129	.	0.0115132
LNC_007563	XLOC_420140	.	0.000160288
LNC_007669	XLOC_424751	.	0.0448093
LNC_007719	XLOC_426893	.	0.00935626
LNC_007744	XLOC_427274	.	0.0112266
LNC_007756	XLOC_427601	.	0.0458434
LNC_007768	XLOC_427845	.	0.00984522
LNC_007772	XLOC_427969	.	0.00195378
LNC_007773	XLOC_427969	.	0.00401102
LNC_007782	XLOC_428050	.	0.0116421
LNC_007783	XLOC_428050	.	0.0294988
LNC_007786	XLOC_428050	.	0.000284586
LNC_007787	XLOC_428050	.	0.0016347
LNC_007859	XLOC_429779	.	0.0463093
LNC_007875	XLOC_430177	.	0.0418843
LNC_007881	XLOC_430177	.	0.0159689
LNC_007903	XLOC_432403	.	0.0075187
LNC_007955	XLOC_436428	.	0.00158645
LNC_007958	XLOC_436455	.	1.74565e-05
LNC_007984	XLOC_437885	.	0.0221452
LNC_008015	XLOC_438644	.	0.019421
LNC_008029	XLOC_439293	.	0.0172586
LNC_008031	XLOC_439293	.	7.86792e-05
LNC_008034	XLOC_439296	.	0.00113828
LNC_008069	XLOC_441733	.	0.0414775
LNC_008098	XLOC_444439	.	0.00513582
LNC_008177	XLOC_448816	.	0.0280292
LNC_008186	XLOC_449502	.	0.00115654
LNC_008221	XLOC_451290	.	0.0343918
LNC_008234	XLOC_451630	.	0.0393368
LNC_008249	XLOC_453691	.	0.0168991
LNC_008268	XLOC_454517	.	0.0108924
LNC_008281	XLOC_455334	.	0.000434201
LNC_008291	XLOC_455625	.	0.00672846
LNC_008372	XLOC_466865	.	0.0357246
LNC_008412	XLOC_470582	.	0.0221131
LNC_008453	XLOC_472589	.	4.01292e-05
LNC_008464	XLOC_473301	.	0.00251877
LNC_008471	XLOC_473511	.	0.007305
LNC_008563	XLOC_488189	.	0.00726067
LNC_008755	XLOC_501646	.	0.00834815
LNC_008762	XLOC_502581	.	3.27358e-05
LNC_008764	XLOC_502581	.	0.00279147
LNC_008766	XLOC_502607	.	0.0227573
LNC_008832	XLOC_507889	.	0.0033776
LNC_008850	XLOC_508330	.	8.74099e-06
LNC_008868	XLOC_509503	.	0.00137377
LNC_008891	XLOC_511099	.	0.0105846
LNC_008911	XLOC_511781	.	0.0412543
LNC_008945	XLOC_514043	.	0.00352903
LNC_008983	XLOC_516492	.	0.0260196
LNC_009019	XLOC_518362	.	0.0362985
LNC_009030	XLOC_518720	.	0.0100554
LNC_009080	XLOC_520293	.	0.0424478
LNC_009137	XLOC_524027	.	0.0129167
LNC_009162	XLOC_526333	.	0.00031718
LNC_009197	XLOC_528092	.	5.24122e-05
LNC_009198	XLOC_528092	.	0.0308053
LNC_009199	XLOC_528092	.	0.0068234
LNC_009232	XLOC_528992	.	0.021954
LNC_009276	XLOC_529604	.	0.0386675
LNC_009294	XLOC_530679	.	0.0142509
LNC_009303	XLOC_530773	.	0.000717054
LNC_009320	XLOC_531025	.	0.0391891
LNC_009337	XLOC_531584	.	0.000145303
LNC_009344	XLOC_531692	.	0.00880372
LNC_009359	XLOC_533339	.	0.0110442
LNC_009360	XLOC_533339	.	0.02407
LNC_009363	XLOC_533339	.	0.0067828
LNC_009377	XLOC_534182	.	0.000887002
LNC_009379	XLOC_534182	.	0.0368639
LNC_009467	XLOC_538477	.	0.0279247
LNC_009577	XLOC_544720	.	0.00472635
LNC_009587	XLOC_545714	.	0.00201314
LNC_009588	XLOC_545714	.	0.0126923
LNC_009604	XLOC_546263	.	0.0063758
LNC_009612	XLOC_547145	.	0.00217924
LNC_009633	XLOC_548823	.	0.00310263
LNC_009635	XLOC_548973	.	0.00183101
LNC_009679	XLOC_552072	.	0.0087392
LNC_009736	XLOC_556376	.	0.0195332
LNC_009863	XLOC_560631	.	0.0028144
LNC_009872	XLOC_560839	.	0.00134097
LNC_009892	XLOC_561138	.	0.0027712
LNC_009905	XLOC_561793	.	0.00457975
LNC_009923	XLOC_562048	.	0.0284935
LNC_009985	XLOC_563253	.	0.0333484
LNC_010018	XLOC_566119	.	0.0224938
LNC_010023	XLOC_566391	.	0.0467028
LNC_010227	XLOC_571461	.	0.0165154
LNC_010262	XLOC_572414	.	0.0101515
LNC_010277	XLOC_572588	.	0.0331736
LNC_010280	XLOC_572602	.	0.00149124
LNC_010336	XLOC_575400	.	0.000144067
LNC_010397	XLOC_578755	.	0.0189378
LNC_010437	XLOC_580454	.	0.0487469
LNC_010440	XLOC_580454	.	0.0168692
LNC_010447	XLOC_580499	.	0.00833886
LNC_010494	XLOC_582208	.	0.00503196
LNC_010496	XLOC_582208	.	0.000354349
LNC_010503	XLOC_582390	.	0.0255642
LNC_010514	XLOC_582698	.	0.000422311
LNC_010527	XLOC_582762	.	0.00417996
LNC_010554	XLOC_583390	.	0.00188405
LNC_010562	XLOC_583637	.	0.0371578
LNC_010572	XLOC_583888	.	7.28286e-05
LNC_010573	XLOC_583888	.	0.000740599
LNC_010617	XLOC_586950	.	0.015163
LNC_010618	XLOC_586952	.	0.00322792
LNC_010638	XLOC_588101	.	0.0311179
LNC_010677	XLOC_590680	.	0.0447908
LNC_010688	XLOC_590829	.	0.0319728
LNC_010719	XLOC_591670	.	0.00305097
LNC_010740	XLOC_592049	.	0.000145983
LNC_010741	XLOC_592049	.	1.18267e-07
LNC_010744	XLOC_592049	.	0.00374749
LNC_010759	XLOC_592582	.	0.000408408
LNC_010780	XLOC_593704	.	0.000298007
LNC_010801	XLOC_594138	.	0.00334095
LNC_010803	XLOC_594150	.	0.0337328
LNC_010827	XLOC_594359	.	0.00496224
LNC_010832	XLOC_594359	.	0.00209604
LNC_010850	XLOC_594777	.	0.0428329
LNC_010867	XLOC_595118	.	0.0401483
LNC_010874	XLOC_595828	.	0.0300358
LNC_010980	XLOC_601527	.	0.0335349
LNC_011027	XLOC_602994	.	0.00402094
LNC_011035	XLOC_603949	.	0.023224
LNC_011037	XLOC_603949	.	3.33151e-05
LNC_011040	XLOC_603949	.	0.00872051
LNC_011055	XLOC_604794	.	0.0294783
LNC_011073	XLOC_605665	.	0.0119955
LNC_011092	XLOC_606814	.	0.0329376
LNC_011099	XLOC_607022	.	0.000506207
LNC_011108	XLOC_607065	.	0.00723187
LNC_011142	XLOC_609238	.	0.0243564
LNC_011145	XLOC_609797	.	2.81661e-08
LNC_011150	XLOC_609797	.	3.06176e-06
LNC_011166	XLOC_611264	.	0.0187749
LNC_011180	XLOC_612421	.	0.0348508
LNC_011242	XLOC_616730	.	0.0249348
LNC_011255	XLOC_618559	.	0.0376363
LNC_011327	XLOC_624972	.	0.00197242
LNC_011379	XLOC_629421	.	0.00907835
LNC_011387	XLOC_630349	.	0.0203369
LNC_011400	XLOC_631725	.	0.00063389
LNC_011409	XLOC_631964	.	0.000666834
LNC_011437	XLOC_635524	.	0.0139536
LNC_011469	XLOC_638954	.	0.0492818
LNC_011475	XLOC_638965	.	0.0154706
LNC_011477	XLOC_638965	.	0.0142996
LNC_011507	XLOC_639793	.	0.0190253
LNC_011511	XLOC_639984	.	0.0174537
LNC_011514	XLOC_640051	.	0.0406727
LNC_011528	XLOC_640795	.	0.0192832
LNC_011541	XLOC_641771	.	0.0272803
LNC_011543	XLOC_641771	.	0.000570399
LNC_011575	XLOC_645040	.	0.0110041
LNC_011591	XLOC_645703	.	5.95049e-06
LNC_011592	XLOC_645703	.	0.0195282
LNC_011595	XLOC_645703	.	0.000894813
LNC_011597	XLOC_645703	.	0.00128434
LNC_011599	XLOC_645703	.	3.94474e-07
LNC_011601	XLOC_645703	.	0.000272442
LNC_011604	XLOC_645703	.	0.000634787
LNC_011641	XLOC_647272	.	9.19727e-05
LNC_011646	XLOC_647325	.	0.00696531
LNC_011661	XLOC_648888	.	0.0328125
LNC_011680	XLOC_649398	.	0.0495539
LNC_011685	XLOC_649418	.	0.0341142
LNC_011710	XLOC_652968	.	0.00839121
LNC_011746	XLOC_655327	.	0.0157486
LNC_011758	XLOC_655529	.	0.0120157
LNC_011845	XLOC_663126	.	0.00221237
LNC_011876	XLOC_665108	.	0.00199447
LNC_011879	XLOC_665329	.	0.022139
LNC_011881	XLOC_665330	.	0.0109454
LNC_011901	XLOC_667418	.	0.00208801
LNC_011917	XLOC_668917	.	0.00168096
LNC_011961	XLOC_670067	.	0.0011955
LNC_011984	XLOC_670994	.	0.00525017
LNC_012005	XLOC_673266	.	0.0221122
LNC_012055	XLOC_678718	.	0.000476846
LNC_012238	XLOC_685275	.	0.00181414
LNC_012262	XLOC_686384	.	0.0134426
LNC_012338	XLOC_689900	.	0.0453906
LNC_012347	XLOC_690999	.	2.2893e-05
LNC_012348	XLOC_690999	.	0.00027574
LNC_012349	XLOC_690999	.	0.00601449
LNC_012350	XLOC_690999	.	4.91057e-06
LNC_012367	XLOC_692123	.	0.0101056
LNC_012370	XLOC_692151	.	0.00476793
LNC_012375	XLOC_692302	.	0.000951922
LNC_012397	XLOC_693240	.	0.0163229
LNC_012398	XLOC_693240	.	0.000545537
LNC_012444	XLOC_694712	.	0.0408123
LNC_012451	XLOC_694937	.	5.72715e-14
LNC_012486	XLOC_698893	.	0.0384884
LNC_012555	XLOC_704209	.	0.0426747
LNC_012597	XLOC_705361	.	0.0126358
LNC_012611	XLOC_705718	.	0.0311337
LNC_012622	XLOC_708381	.	0.0439428
LNC_012683	XLOC_714972	.	0.0259499
LNC_012690	XLOC_714991	.	0.00885106
LNC_012692	XLOC_715000	.	0.00411264
LNC_012748	XLOC_716651	.	0.0217195
LNC_012782	XLOC_717716	.	0.0396651
LNC_012800	XLOC_718017	.	2.71191e-05
LNC_012819	XLOC_719043	.	0.0477383
LNC_012879	XLOC_723115	.	0.0238366
LNC_012895	XLOC_724716	.	0.00129261
LNC_012937	XLOC_726543	.	0.0142071
LNC_012951	XLOC_727518	.	0.0311083
LNC_012952	XLOC_727518	.	0.0200084
LNC_012954	XLOC_727584	.	0.0354571
LNC_012966	XLOC_728061	.	0.0415836
LNC_012987	XLOC_728589	.	1.64221e-05
LNC_012988	XLOC_728589	.	0.0391976
LNC_013014	XLOC_731193	.	0.00992678
LNC_013083	XLOC_736602	.	0.0242668
LNC_013088	XLOC_737209	.	0.0207536
LNC_013102	XLOC_738470	.	0.0133929
LNC_013122	XLOC_739475	.	0.00201246
LNC_013133	XLOC_739663	.	0.0187438
LNC_013193	XLOC_742169	.	0.0073193
LNC_013229	XLOC_744597	.	0.01774
LNC_013325	XLOC_750346	.	0.0407301
LNC_013337	XLOC_752317	.	0.0268117
LNC_013355	XLOC_754739	.	0.0199668
LNC_013363	XLOC_754979	.	0.00592986
LNC_013366	XLOC_754979	.	0.0456589
LNC_013379	XLOC_755343	.	0.0411914
LNC_013380	XLOC_755343	.	0.0333571
LNC_013384	XLOC_755343	.	0.0265362
LNC_013385	XLOC_755343	.	0.0140223
LNC_013386	XLOC_755343	.	0.000461749
LNC_013415	XLOC_759391	.	0.0430702
LNC_013419	XLOC_759523	.	0.00969248
LNC_013443	XLOC_762065	.	0.0267052
LNC_013476	XLOC_765614	.	0.00260271
LNC_013477	XLOC_765699	.	0.0175803
LNC_013480	XLOC_765699	.	0.00182235
LNC_013509	XLOC_766265	.	0.000196105
LNC_013525	XLOC_766923	.	0.00276252
LNC_013534	XLOC_768063	.	0.0244574
LNC_013577	XLOC_773106	.	0.0445133
LNC_013631	XLOC_776404	.	1.73092e-05
LNC_013634	XLOC_776404	.	0.0300417
LNC_013638	XLOC_776406	.	0.00163148
LNC_013654	XLOC_778370	.	0.0202798
LNC_013662	XLOC_778440	.	0.0230087
LNC_013684	XLOC_779017	.	0.00253288
LNC_013693	XLOC_779913	.	0.00829032
LNC_013695	XLOC_779913	.	0.00340447
LNC_013702	XLOC_780142	.	0.0059668
LNC_013703	XLOC_780142	.	0.00157208
LNC_013707	XLOC_780348	.	0.0365646
LNC_013745	XLOC_782062	.	0.0222906
LNC_013754	XLOC_782759	.	7.9846e-05
LNC_013810	XLOC_785205	.	0.00182497
LNC_013812	XLOC_785205	.	0.0207919
LNC_013835	XLOC_787341	.	5.39969e-07
LNC_013837	XLOC_787341	.	7.6217e-11
LNC_013847	XLOC_787987	.	0.00011457
LNC_013868	XLOC_789070	.	5.97729e-05
LNC_013893	XLOC_790268	.	0.00159877
LNC_013964	XLOC_795976	.	0.00230992
LNC_014018	XLOC_796396	.	1.07728e-06
LNC_014019	XLOC_796396	.	4.97844e-12
LNC_014041	XLOC_798120	.	0.0172217
LNC_014050	XLOC_798582	.	0.0237135
LNC_014078	XLOC_801775	.	0.00830276
LNC_014098	XLOC_802524	.	0.0206375
LNC_014110	XLOC_802645	.	0.00375957
LNC_014116	XLOC_802931	.	0.0413472
LNC_014123	XLOC_803161	.	0.00447906
LNC_014132	XLOC_803468	.	0.00107272
LNC_014133	XLOC_803468	.	0.00232935
LNC_014150	XLOC_804718	.	0.022142
LNC_014186	XLOC_807142	.	0.0143326
LNC_014240	XLOC_810150	.	0.00191919
LNC_014241	XLOC_810150	.	1.20439e-05
LNC_014243	XLOC_810150	.	0.0012873
LNC_014256	XLOC_810596	.	0.000822631
LNC_014265	XLOC_810838	.	0.000642828
LNC_014266	XLOC_810838	.	7.18177e-05
LNC_014306	XLOC_812951	.	0.0297606
LNC_014325	XLOC_814613	.	0.00019153
LNC_014340	XLOC_814692	.	0.00657816
LNC_014362	XLOC_814938	.	3.32102e-05
LNC_014367	XLOC_815030	.	0.00111908
LNC_014382	XLOC_818008	.	0.00213169
LNC_014384	XLOC_818008	.	6.96978e-06
LNC_014411	XLOC_819543	.	0.0277721
LNC_014422	XLOC_819671	.	0.0460774
LNC_014431	XLOC_819825	.	0.0333183
LNC_014432	XLOC_819825	.	0.0360986
LNC_014445	XLOC_820325	.	0.00540496
LNC_014451	XLOC_820620	.	0.00811773
LNC_014509	XLOC_825153	.	0.00353743
LNC_014515	XLOC_825158	.	0.0194894
LNC_014552	XLOC_826321	.	0.0177708
LNC_014582	XLOC_827615	.	5.39392e-06
LNC_014641	XLOC_831385	.	8.32347e-06
LNC_014644	XLOC_831385	.	0.000572258
LNC_014665	XLOC_832005	.	0.00620465
LNC_014685	XLOC_832883	.	0.0231059
LNC_014688	XLOC_832900	.	0.00338639
LNC_014693	XLOC_832900	.	0.00458733
LNC_014699	XLOC_832900	.	0.0104536
LNC_014704	XLOC_832929	.	0.00383958
LNC_014732	XLOC_835230	.	0.00428095
LNC_014740	XLOC_835448	.	4.23336e-05
LNC_014791	XLOC_839335	.	0.0311369
LNC_014824	XLOC_840877	.	0.000466308
LNC_014826	XLOC_841023	.	0.00721081
LNC_014831	XLOC_842176	.	0.0286093
LNC_014901	XLOC_849420	.	0.000870096
LNC_014908	XLOC_849554	.	0.0470779
LNC_014923	XLOC_850095	.	0.0180655
LNC_014954	XLOC_851842	.	0.0238362
LNC_014964	XLOC_852261	.	0.0328135
LNC_014985	XLOC_853153	.	0.0133927
LNC_015022	XLOC_854831	.	0.0261182
LNC_015071	XLOC_857657	.	0.0108129
LNC_015146	XLOC_864205	.	0.000680278
LNC_015161	XLOC_865034	.	1.01421e-06
LNC_015165	XLOC_865422	.	0.000338243
LNC_015166	XLOC_865422	.	0.000223308
LNC_015172	XLOC_865422	.	0.0126839
LNC_015175	XLOC_865422	.	0.00011932
LNC_015176	XLOC_865422	.	0.000277463
LNC_015177	XLOC_865422	.	0.00124791
LNC_015201	XLOC_866033	.	0.00633361
LNC_015207	XLOC_866126	.	0.00762436
LNC_015209	XLOC_866126	.	0.00345773
LNC_015275	XLOC_873141	.	0.00864718
LNC_015283	XLOC_873603	.	0.010464
LNC_015290	XLOC_873773	.	0.000567649
LNC_015293	XLOC_873773	.	2.23153e-08
LNC_015302	XLOC_873831	.	0.0378224
LNC_015345	XLOC_875819	.	0.0368473
LNC_015350	XLOC_876239	.	0.0113548
LNC_015381	XLOC_877504	.	4.78101e-05
LNC_015394	XLOC_877803	.	0.012348
LNC_015401	XLOC_877868	.	0.00466665
LNC_015455	XLOC_879735	.	0.00472304
LNC_015466	XLOC_880246	.	0.0266769
LNC_015467	XLOC_880246	.	0.0395835
LNC_015468	XLOC_880246	.	0.0277552
LNC_015502	XLOC_881207	.	0.0204392
LNC_015533	XLOC_882445	.	0.0134356
LNC_015539	XLOC_882461	.	0.03133
LNC_015541	XLOC_882461	.	0.0160287
LNC_015571	XLOC_883338	.	0.0393355
LNC_015616	XLOC_884625	.	0.0214008
LNC_015620	XLOC_884795	.	0.010446
LNC_015686	XLOC_887509	.	0.00752733
LNC_015769	XLOC_895591	.	0.0255473
LNC_015781	XLOC_896617	.	0.00746878
LNC_015824	XLOC_897873	.	0.00473688
LNC_015855	XLOC_899680	.	0.0329757
LNC_015889	XLOC_902102	.	1.47477e-07
LNC_015956	XLOC_903989	.	0.00702739
LNC_015966	XLOC_904165	.	0.00261441
LNC_015984	XLOC_905102	.	0.00537303
LNC_015992	XLOC_905796	.	0.0312003
LNC_016022	XLOC_907203	.	0.00192268
LNC_016023	XLOC_907203	.	0.000383807
LNC_016024	XLOC_907203	.	0.00215025
LNC_016062	XLOC_910332	.	6.00642e-05
LNC_016064	XLOC_910332	.	0.000434583
LNC_016088	XLOC_912475	.	0.0350547
LNC_016096	XLOC_912527	.	0.00908775
LNC_016127	XLOC_912758	.	0.00312993
LNC_016155	XLOC_913675	.	0.00726102
LNC_016160	XLOC_913756	.	0.0106136
LNC_016223	XLOC_915609	.	0.0496445
LNC_016228	XLOC_916328	.	0.0159719
LNC_016275	XLOC_918846	.	0.0194225
LNC_016279	XLOC_918866	.	0.000931829
LNC_016296	XLOC_919004	.	0.00314201
LNC_016336	XLOC_920935	.	0.0464273
LNC_016407	XLOC_926669	.	0.0134309
LNC_016424	XLOC_928173	.	0.000241205
LNC_016429	XLOC_928670	.	0.049526
LNC_016443	XLOC_928860	.	0.0396901
LNC_016462	XLOC_929996	.	0.0167249
LNC_016488	XLOC_930328	.	0.00653426
LNC_016502	XLOC_930871	.	0.0027582
LNC_016622	XLOC_935300	.	0.00275206
LNC_016623	XLOC_935300	.	0.00575118
LNC_016628	XLOC_936470	.	0.000493696
LNC_016650	XLOC_936699	.	0.0110165
LNC_016663	XLOC_937023	.	0.0180211
LNC_016677	XLOC_937189	.	0.0409844
LNC_016691	XLOC_937443	.	0.0318607
LNC_016696	XLOC_937580	.	0.00486868
LNC_016718	XLOC_939095	.	0.0450885
LNC_016722	XLOC_939596	.	0.00911737
LNC_016753	XLOC_941048	.	0.0037569
LNC_016762	XLOC_941208	.	0.0056958
LNC_016772	XLOC_941264	.	0.0173719
LNC_016773	XLOC_941264	.	0.0157185
LNC_016781	XLOC_941645	.	9.48601e-06
LNC_016787	XLOC_941982	.	0.00567924
LNC_016806	XLOC_942952	.	0.014201
LNC_016835	XLOC_944844	.	0.0194909
LNC_016877	XLOC_947063	.	0.014064
LNC_016946	XLOC_950388	.	0.0101341
LNC_016948	XLOC_950388	.	0.00702737
LNC_016953	XLOC_950391	.	0.0175597
LNC_016962	XLOC_950410	.	0.0176681
LNC_016973	XLOC_950730	.	0.00153091
LNC_016984	XLOC_950993	.	0.0311964
LNC_017084	XLOC_954512	.	0.00255811
LNC_017126	XLOC_957639	.	0.042331
LNC_017130	XLOC_957715	.	0.00410943
LNC_017139	XLOC_957822	.	0.0262506
LNC_017168	XLOC_960208	.	0.00096384
LNC_017176	XLOC_960531	.	0.000290795
LNC_017201	XLOC_961400	.	0.00434005
LNC_017256	XLOC_965008	.	0.00320271
LNC_017298	XLOC_966847	.	0.0450028
LNC_017312	XLOC_967311	.	3.55132e-06
LNC_017314	XLOC_967311	.	2.84734e-05
LNC_017339	XLOC_968857	.	0.0449064
LNC_017348	XLOC_969294	.	0.0209899
LNC_017370	XLOC_970052	.	0.0344232
LNC_017376	XLOC_970146	.	0.0161643
LNC_017416	XLOC_971926	.	0.00483577
LNC_017439	XLOC_972132	.	0.00498628
LNC_017443	XLOC_972351	.	0.0221413
LNC_017458	XLOC_975920	.	0.00488171
LNC_017468	XLOC_975992	.	0.00997461
LNC_017473	XLOC_976837	.	1.64864e-05
LNC_017503	XLOC_978989	.	0.016979
LNC_017531	XLOC_980824	.	0.045836
LNC_017545	XLOC_981141	.	0.000698706
LNC_017546	XLOC_981141	.	3.89553e-05
LNC_017548	XLOC_981141	.	0.000404972
LNC_017553	XLOC_981141	.	0.00526514
LNC_017582	XLOC_982144	.	0.0110753
LNC_017635	XLOC_986014	.	0.000101914
LNC_017639	XLOC_986014	.	0.0277497
LNC_017683	XLOC_989788	.	0.00827758
LNC_017721	XLOC_992600	.	0.0215431
LNC_017788	XLOC_996896	.	0.0184263
LNC_017796	XLOC_997196	.	0.0084441
LNC_017830	XLOC_999295	.	0.0403477
LNC_017835	XLOC_999295	.	0.017076
LNC_017846	XLOC_999471	.	0.00373645
LNC_017895	XLOC_1000975	.	0.0457803
LNC_017948	XLOC_1005856	.	0.0290577
LNC_018019	XLOC_1008914	.	0.00560019
LNC_018020	XLOC_1008914	.	0.0416846
LNC_018039	XLOC_1010143	.	0.0229689
LNC_018048	XLOC_1010447	.	0.0119559
LNC_018138	XLOC_1015137	.	0.00895609
LNC_018155	XLOC_1015709	.	1.24571e-05
LNC_018177	XLOC_1016927	.	0.00131614
LNC_018182	XLOC_1016927	.	0.00118883
LNC_018185	XLOC_1016927	.	0.000136882
LNC_018212	XLOC_1017599	.	0.00616852
LNC_018227	XLOC_1018102	.	0.0125917
LNC_018262	XLOC_1018761	.	0.0114179
LNC_018292	XLOC_1019958	.	0.0184335
LNC_018322	XLOC_1020616	.	0.0290482
LNC_018324	XLOC_1020616	.	0.000380609
LNC_018340	XLOC_1020795	.	0.00192047
LNC_018356	XLOC_1021812	.	0.00228978
LNC_018414	XLOC_1023046	.	0.00654695
LNC_018418	XLOC_1023136	.	0.00224051
LNC_018441	XLOC_1024666	.	0.02699
LNC_018456	XLOC_1025119	.	4.98121e-05
LNC_018457	XLOC_1025119	.	0.00784633
LNC_018459	XLOC_1025119	.	8.58542e-05
LNC_018480	XLOC_1025805	.	0.00660085
LNC_018491	XLOC_1025841	.	0.0279494
LNC_018519	XLOC_1026426	.	0.00424319
LNC_018584	XLOC_1027449	.	0.00516601
LNC_018588	XLOC_1027491	.	0.0496787
LNC_018603	XLOC_1027739	.	0.0144796
LNC_018614	XLOC_1027831	.	0.0464648
LNC_018655	XLOC_1028453	.	0.0271259
LNC_018871	XLOC_1033488	.	0.0461997
LNC_018877	XLOC_1033604	.	0.0200574
LNC_018878	XLOC_1033604	.	0.0369112
LNC_018879	XLOC_1033604	.	0.000777805
LNC_018880	XLOC_1033604	.	0.00303155
LNC_018886	XLOC_1033666	.	0.0153478
LNC_018891	XLOC_1034713	.	0.012681
LNC_018920	XLOC_1035781	.	0.0403932
LNC_018934	XLOC_1036330	.	0.0477224
LNC_018966	XLOC_1036770	.	0.0259297
LNC_018967	XLOC_1036770	.	0.000738533
LNC_019014	XLOC_1037539	.	0.0351023
LNC_019015	XLOC_1037539	.	0.0209761
LNC_019054	XLOC_1038339	.	0.0192055
LNC_019081	XLOC_1039039	.	0.00421054
LNC_019085	XLOC_1039039	.	0.0182979
LNC_019158	XLOC_1041700	.	0.00199773
LNC_019368	XLOC_1045477	.	0.0447529
LNC_019499	XLOC_1046649	.	0.0205224
LNC_019514	XLOC_1046814	.	0.0135922
LNC_019516	XLOC_1046822	.	0.0290669
LNC_019522	XLOC_1046864	.	0.018595
LNC_019524	XLOC_1046867	.	0.00069339
LNC_019656	XLOC_1048037	.	0.0134288
LNC_019982	XLOC_1062658	.	0.00153718
LNC_020019	XLOC_1064042	.	0.000382751
LNC_020051	XLOC_1065079	.	0.0398159
LNC_020073	XLOC_1065866	.	0.0110732
LNC_020084	XLOC_1066171	.	0.0016578
LNC_020159	XLOC_1068532	.	0.0219447
LNC_020291	XLOC_1071813	.	0.0359606
LNC_020324	XLOC_1072659	.	0.000172191
LNC_020445	XLOC_1083856	.	0.0359614
LNC_020460	XLOC_1084887	.	0.00301306
LNC_020478	XLOC_1086403	.	0.0330516
LNC_020480	XLOC_1086403	.	3.08381e-05
LNC_020504	XLOC_1090677	.	0.0131451
LNC_020539	XLOC_1092832	.	0.02255
LNC_020549	XLOC_1093548	.	0.0472482
LNC_020559	XLOC_1095207	.	0.0457138
LNC_020605	XLOC_1098272	.	5.22174e-05
LNC_020608	XLOC_1098272	.	4.96367e-05
LNC_020633	XLOC_1099676	.	0.000900488
LNC_020657	XLOC_1102870	.	0.00244935
LNC_020663	XLOC_1103135	.	0.0414735
LNC_020681	XLOC_1103809	.	0.0137689
LNC_020694	XLOC_1105396	.	0.036103
LNC_020695	XLOC_1105397	.	0.0230883
LNC_020788	XLOC_1113045	.	0.00144458
LNC_020792	XLOC_1113054	.	0.0164262
LNC_020847	XLOC_1115801	.	0.000625494
LNC_020876	XLOC_1118302	.	0.0301311
LNC_020923	XLOC_1123321	.	0.0034804
LNC_020927	XLOC_1123321	.	0.0470386
LNC_020930	XLOC_1123648	.	0.000133221
LNC_020953	XLOC_1125179	.	0.00608447
LNC_020956	XLOC_1125193	.	0.0106443
LNC_020978	XLOC_1128274	.	0.00679883
24 hpi DElncRNAs
transcript_id	gene_id	gene_name	pvalue
ENSCAFT00000050456	ENSCAFG00000036879	-	0.0471717
ENSCAFT00000051738	ENSCAFG00000035128	-	0.0455975
ENSCAFT00000053910	ENSCAFG00000037300	-	0.0345128
ENSCAFT00000055392	ENSCAFG00000036014	-	0.022546
ENSCAFT00000056396	ENSCAFG00000035238	-	0.032263
ENSCAFT00000057054	ENSCAFG00000034886	-	0.0258778
ENSCAFT00000057899	ENSCAFG00000040576	-	0.00853164
ENSCAFT00000058405	ENSCAFG00000033151	-	0.0208718
LNC_000006	XLOC_000151	.	0.00047068
LNC_000055	XLOC_004969	.	0.0117462
LNC_000074	XLOC_005544	.	0.048613
LNC_000078	XLOC_005935	.	0.0057212
LNC_000117	XLOC_007745	.	0.0120913
LNC_000127	XLOC_007837	.	0.0130958
LNC_000195	XLOC_013903	.	0.00321431
LNC_000200	XLOC_014032	.	0.00686564
LNC_000220	XLOC_015599	.	0.000855441
LNC_000272	XLOC_021211	.	0.0323258
LNC_000290	XLOC_022761	.	0.000846964
LNC_000317	XLOC_024962	.	0.0469038
LNC_000348	XLOC_026092	.	0.0365862
LNC_000405	XLOC_027127	.	0.00516064
LNC_000412	XLOC_027258	.	0.000621966
LNC_000430	XLOC_027643	.	7.10838e-05
LNC_000466	XLOC_028247	.	0.0182528
LNC_000471	XLOC_028353	.	0.0399443
LNC_000472	XLOC_028353	.	0.0271774
LNC_000510	XLOC_028956	.	0.00536681
LNC_000517	XLOC_029057	.	0.0269191
LNC_000535	XLOC_029177	.	0.0210696
LNC_000539	XLOC_029210	.	0.000232006
LNC_000542	XLOC_029210	.	0.0483846
LNC_000563	XLOC_030255	.	0.000201043
LNC_000573	XLOC_030826	.	0.0266679
LNC_000615	XLOC_034805	.	0.0206961
LNC_000617	XLOC_034863	.	0.00378286
LNC_000621	XLOC_035543	.	0.00324937
LNC_000687	XLOC_038992	.	0.0221432
LNC_000701	XLOC_040123	.	0.000329114
LNC_000706	XLOC_040232	.	0.000807147
LNC_000728	XLOC_041452	.	0.0320823
LNC_000752	XLOC_042918	.	0.00218564
LNC_000782	XLOC_043388	.	0.00625431
LNC_000803	XLOC_043453	.	0.0300771
LNC_000823	XLOC_045154	.	0.000129586
LNC_000839	XLOC_047090	.	0.0216912
LNC_000841	XLOC_047114	.	0.00871721
LNC_000860	XLOC_047489	.	0.00309348
LNC_000906	XLOC_049279	.	0.000903733
LNC_000909	XLOC_049279	.	0.0235444
LNC_000919	XLOC_049752	.	0.00461507
LNC_000945	XLOC_052710	.	0.00968859
LNC_000989	XLOC_055608	.	0.0391664
LNC_001023	XLOC_056325	.	0.0485868
LNC_001031	XLOC_056367	.	0.000138071
LNC_001032	XLOC_056367	.	0.0211317
LNC_001127	XLOC_057954	.	9.36788e-05
LNC_001197	XLOC_059276	.	0.00936241
LNC_001233	XLOC_060653	.	0.0412805
LNC_001235	XLOC_060653	.	0.0142032
LNC_001257	XLOC_061409	.	0.000991844
LNC_001278	XLOC_062702	.	0.0336374
LNC_001300	XLOC_064909	.	0.00790818
LNC_001318	XLOC_065650	.	0.0338872
LNC_001340	XLOC_066148	.	0.0260886
LNC_001408	XLOC_069943	.	0.0013895
LNC_001409	XLOC_069943	.	0.0490661
LNC_001415	XLOC_069944	.	0.00097874
LNC_001420	XLOC_070009	.	0.0230203
LNC_001481	XLOC_072766	.	0.00453728
LNC_001497	XLOC_074613	.	0.00750201
LNC_001498	XLOC_074613	.	0.0272094
LNC_001499	XLOC_074613	.	0.0149914
LNC_001548	XLOC_076805	.	0.00783338
LNC_001550	XLOC_076805	.	0.00633345
LNC_001578	XLOC_077265	.	0.0267257
LNC_001584	XLOC_077983	.	0.000763889
LNC_001763	XLOC_086775	.	0.00459788
LNC_001830	XLOC_090735	.	0.00285414
LNC_001856	XLOC_092663	.	0.0121409
LNC_001860	XLOC_092791	.	0.00109394
LNC_001862	XLOC_092837	.	0.000523779
LNC_001870	XLOC_093058	.	0.0264957
LNC_001949	XLOC_098904	.	0.00516792
LNC_001956	XLOC_098934	.	0.000839179
LNC_001958	XLOC_098934	.	0.0252137
LNC_002041	XLOC_105966	.	0.0288727
LNC_002063	XLOC_106818	.	0.000736502
LNC_002086	XLOC_108616	.	0.0182399
LNC_002098	XLOC_108993	.	0.0260927
LNC_002100	XLOC_109103	.	0.0201029
LNC_002110	XLOC_109206	.	1.27962e-06
LNC_002113	XLOC_109361	.	0.000154358
LNC_002147	XLOC_111230	.	0.0241816
LNC_002149	XLOC_111230	.	0.00225378
LNC_002150	XLOC_111230	.	0.0144099
LNC_002152	XLOC_111230	.	5.58597e-05
LNC_002159	XLOC_111316	.	0.00574609
LNC_002230	XLOC_116743	.	0.00407533
LNC_002232	XLOC_116743	.	0.0378604
LNC_002262	XLOC_117767	.	0.00620872
LNC_002291	XLOC_123717	.	0.0341284
LNC_002295	XLOC_124759	.	0.0246604
LNC_002327	XLOC_125297	.	0.0376957
LNC_002355	XLOC_127039	.	0.0386957
LNC_002356	XLOC_127039	.	1.14624e-05
LNC_002364	XLOC_127359	.	0.00807195
LNC_002409	XLOC_130227	.	0.0187095
LNC_002410	XLOC_130227	.	1.66821e-09
LNC_002468	XLOC_131127	.	0.0417436
LNC_002492	XLOC_132232	.	0.019303
LNC_002533	XLOC_134767	.	0.00689575
LNC_002540	XLOC_135107	.	0.0112771
LNC_002582	XLOC_140384	.	0.021572
LNC_002634	XLOC_146870	.	0.0379509
LNC_002659	XLOC_147517	.	0.0360563
LNC_002703	XLOC_149018	.	0.00948666
LNC_002727	XLOC_149211	.	0.0204488
LNC_002731	XLOC_149230	.	0.00487638
LNC_002735	XLOC_149370	.	0.0407409
LNC_002739	XLOC_149441	.	0.000639428
LNC_002762	XLOC_149841	.	0.0415222
LNC_002765	XLOC_149841	.	0.0011622
LNC_002767	XLOC_149841	.	0.00503712
LNC_002792	XLOC_150778	.	0.0498895
LNC_002822	XLOC_151301	.	0.0222576
LNC_002833	XLOC_152101	.	0.000408804
LNC_002861	XLOC_154592	.	0.0464949
LNC_002873	XLOC_156410	.	0.0276471
LNC_002887	XLOC_157031	.	0.0306846
LNC_002905	XLOC_159361	.	0.0179721
LNC_002907	XLOC_159361	.	0.0244542
LNC_002964	XLOC_165436	.	0.00329661
LNC_002998	XLOC_167349	.	0.0383167
LNC_003063	XLOC_172310	.	0.0322339
LNC_003084	XLOC_172470	.	0.0242845
LNC_003128	XLOC_176191	.	1.79083e-06
LNC_003129	XLOC_176191	.	1.49444e-05
LNC_003131	XLOC_176191	.	0.00996948
LNC_003148	XLOC_176365	.	0.0101404
LNC_003171	XLOC_177609	.	0.0161187
LNC_003232	XLOC_182120	.	0.0168645
LNC_003262	XLOC_183374	.	0.0123806
LNC_003301	XLOC_186942	.	0.0259893
LNC_003333	XLOC_190042	.	0.00224698
LNC_003359	XLOC_191990	.	0.0239916
LNC_003371	XLOC_192168	.	0.0456067
LNC_003375	XLOC_192261	.	0.0121127
LNC_003389	XLOC_193521	.	0.0337378
LNC_003393	XLOC_193777	.	0.0144524
LNC_003405	XLOC_194254	.	0.0206534
LNC_003406	XLOC_194254	.	0.00141672
LNC_003446	XLOC_197617	.	0.000315665
LNC_003466	XLOC_198372	.	1.24333e-06
LNC_003478	XLOC_198667	.	0.00433341
LNC_003480	XLOC_198667	.	0.000319788
LNC_003493	XLOC_199777	.	0.0140041
LNC_003495	XLOC_199777	.	0.0275567
LNC_003547	XLOC_203152	.	0.0127416
LNC_003556	XLOC_203564	.	0.00385226
LNC_003563	XLOC_203634	.	0.00901882
LNC_003607	XLOC_207964	.	0.0333986
LNC_003629	XLOC_208893	.	0.00295664
LNC_003675	XLOC_213033	.	0.00258371
LNC_003676	XLOC_213033	.	3.18873e-06
LNC_003681	XLOC_213325	.	0.000308526
LNC_003770	XLOC_219528	.	0.00598541
LNC_003782	XLOC_220514	.	0.0485983
LNC_003798	XLOC_221777	.	0.000295804
LNC_003800	XLOC_221777	.	2.07523e-05
LNC_003819	XLOC_222584	.	0.0490518
LNC_003825	XLOC_222954	.	0.00128943
LNC_003835	XLOC_223320	.	0.00717297
LNC_003848	XLOC_224238	.	3.21002e-05
LNC_003854	XLOC_224458	.	0.00395313
LNC_003873	XLOC_226135	.	0.00127365
LNC_003881	XLOC_226239	.	0.0387134
LNC_003891	XLOC_227097	.	0.0494252
LNC_003936	XLOC_228886	.	0.0200371
LNC_003944	XLOC_228900	.	0.00164701
LNC_003945	XLOC_228900	.	0.0289782
LNC_003947	XLOC_228914	.	0.0007625
LNC_003988	XLOC_230248	.	0.0289572
LNC_003991	XLOC_230248	.	0.0458934
LNC_003997	XLOC_230289	.	0.010079
LNC_004019	XLOC_231003	.	0.00234071
LNC_004022	XLOC_231003	.	0.000143326
LNC_004031	XLOC_231354	.	0.0193328
LNC_004069	XLOC_234543	.	0.00355609
LNC_004088	XLOC_236001	.	5.57976e-05
LNC_004107	XLOC_237058	.	9.01057e-08
LNC_004108	XLOC_237058	.	9.61056e-12
LNC_004109	XLOC_237058	.	4.98385e-06
LNC_004114	XLOC_237058	.	8.49495e-08
LNC_004116	XLOC_237075	.	0.0386658
LNC_004118	XLOC_237075	.	0.0191544
LNC_004152	XLOC_239413	.	0.0355748
LNC_004178	XLOC_241834	.	8.1417e-11
LNC_004179	XLOC_241834	.	3.23799e-07
LNC_004180	XLOC_241834	.	0.00024359
LNC_004184	XLOC_242578	.	4.18015e-05
LNC_004230	XLOC_244020	.	0.0274022
LNC_004256	XLOC_244375	.	0.00302767
LNC_004272	XLOC_244972	.	0.0285181
LNC_004288	XLOC_245108	.	6.74536e-05
LNC_004301	XLOC_245412	.	0.0245689
LNC_004355	XLOC_250305	.	0.0472375
LNC_004393	XLOC_251744	.	0.0447621
LNC_004430	XLOC_253849	.	0.0212016
LNC_004441	XLOC_254117	.	0.00795031
LNC_004453	XLOC_255130	.	0.0326936
LNC_004454	XLOC_255130	.	0.0219817
LNC_004477	XLOC_257995	.	0.047853
LNC_004500	XLOC_259365	.	0.0152358
LNC_004505	XLOC_259658	.	0.00033199
LNC_004506	XLOC_259658	.	0.00675589
LNC_004543	XLOC_260676	.	0.0304409
LNC_004599	XLOC_262832	.	0.00334846
LNC_004610	XLOC_262988	.	0.032072
LNC_004665	XLOC_267648	.	0.0354262
LNC_004719	XLOC_272974	.	0.00249019
LNC_004734	XLOC_273783	.	0.0430628
LNC_004797	XLOC_275683	.	0.0308894
LNC_004836	XLOC_279469	.	0.0234216
LNC_004852	XLOC_279929	.	0.00151398
LNC_004869	XLOC_281398	.	3.03183e-05
LNC_004872	XLOC_281404	.	1.21725e-32
LNC_004889	XLOC_282796	.	0.000281083
LNC_004895	XLOC_282808	.	0.000428669
LNC_004918	XLOC_285353	.	6.11696e-06
LNC_004961	XLOC_289118	.	0.0409592
LNC_004968	XLOC_291061	.	0.0372951
LNC_004994	XLOC_292415	.	0.00414113
LNC_005010	XLOC_292695	.	0.0285685
LNC_005025	XLOC_292741	.	0.0134437
LNC_005045	XLOC_294191	.	0.0138902
LNC_005048	XLOC_294230	.	0.0126403
LNC_005052	XLOC_294230	.	0.0154629
LNC_005055	XLOC_294230	.	0.0215803
LNC_005085	XLOC_295594	.	0.000136589
LNC_005098	XLOC_295864	.	0.041711
LNC_005188	XLOC_299411	.	0.000664763
LNC_005223	XLOC_300743	.	0.00233472
LNC_005224	XLOC_300743	.	0.00233419
LNC_005226	XLOC_300743	.	0.0387978
LNC_005249	XLOC_301092	.	0.0130323
LNC_005262	XLOC_301700	.	0.00871645
LNC_005273	XLOC_302352	.	0.0157748
LNC_005276	XLOC_302356	.	0.0187267
LNC_005294	XLOC_303665	.	0.0364897
LNC_005307	XLOC_304064	.	0.0124406
LNC_005318	XLOC_305929	.	0.00531358
LNC_005323	XLOC_306437	.	0.000413589
LNC_005330	XLOC_307459	.	0.0419687
LNC_005335	XLOC_307620	.	0.00172812
LNC_005340	XLOC_307696	.	1.78661e-05
LNC_005386	XLOC_310393	.	0.0221427
LNC_005399	XLOC_310843	.	0.0166691
LNC_005428	XLOC_311481	.	0.00260607
LNC_005449	XLOC_313931	.	0.0199637
LNC_005475	XLOC_315356	.	0.000333997
LNC_005506	XLOC_315918	.	0.0221145
[truncated: 1,522 more rows]
