# Supplementary material for: Modulation of long noncoding RNA (lncRNA) and messenger RNA (mRNA) expression in the liver of Beagle dogs by Toxocara canis infection
Source: Parasit Vectors. 2023 Mar 29;16:114. doi: 10.1186/s13071-023-05738-9 (PMC10057693; doi:10.1186/s13071-023-05738-9)
Supplement: Supplementary file 3 — Additional file 3: Table S2. GO terms of the differentially expressed mRNAs in the liver of puppies at three stages post Toxocara canis infection. [file 13071_2023_5738_MOESM3_ESM.xls]

## Sheet: Sheet1
Table S2 GO terms of the differentially expressed mRNAs in the liver of puppies at three stages post Toxocara canis infection.
12 hpi
GO_accession	Description	Term_type	P-value	CAD_item	CAD_list	Bg_item	Bg_list	Gene_ids
GO:0000902	cell morphogenesis	biological_process	0.00025559	34	254	1016	17684	ENSCAFG00000005510,ENSCAFG00000012226,ENSCAFG00000000831,ENSCAFG00000018765,ENSCAFG00000030931,ENSCAFG00000023671,ENSCAFG00000008019,ENSCAFG00000014919,ENSCAFG00000007486,ENSCAFG00000008465,ENSCAFG00000018870,ENSCAFG00000016575,ENSCAFG00000023528,ENSCAFG00000011677,ENSCAFG00000006027,ENSCAFG00000005737,ENSCAFG00000003323,ENSCAFG00000011457,ENSCAFG00000001520,ENSCAFG00000010815,ENSCAFG00000006247,…
GO:0016043	cellular component organization	biological_process	0.00048214	101	254	4772	17684	ENSCAFG00000000885,ENSCAFG00000012125,ENSCAFG00000010885,ENSCAFG00000013739,ENSCAFG00000007331,ENSCAFG00000011072,ENSCAFG00000030931,ENSCAFG00000000831,ENSCAFG00000012226,ENSCAFG00000008674,ENSCAFG00000019028,ENSCAFG00000012272,ENSCAFG00000003323,ENSCAFG00000001566,ENSCAFG00000011677,ENSCAFG00000016575,ENSCAFG00000014026,ENSCAFG00000018870,ENSCAFG00000019595,ENSCAFG00000013533,ENSCAFG00000025002,…
GO:0016327	apicolateral plasma membrane	cellular_component	0.00059062	3	254	11	17684	ENSCAFG00000007805,ENSCAFG00000010407,ENSCAFG00000008291
GO:0071840	cellular component organization or biogenesis	biological_process	0.00074957	102	254	4927	17684	ENSCAFG00000014856,ENSCAFG00000017505,ENSCAFG00000006247,ENSCAFG00000015888,ENSCAFG00000005305,ENSCAFG00000020155,ENSCAFG00000018784,ENSCAFG00000014255,ENSCAFG00000008174,ENSCAFG00000015966,ENSCAFG00000019387,ENSCAFG00000014843,ENSCAFG00000004880,ENSCAFG00000003791,ENSCAFG00000017556,ENSCAFG00000020153,ENSCAFG00000032469,ENSCAFG00000014518,ENSCAFG00000032757,ENSCAFG00000007026,ENSCAFG00000011308,…
GO:0010817	regulation of hormone levels	biological_process	0.00080693	13	254	304	17684	ENSCAFG00000005133,ENSCAFG00000009795,ENSCAFG00000009061,ENSCAFG00000004951,ENSCAFG00000009274,ENSCAFG00000030931,ENSCAFG00000023756,ENSCAFG00000005737,ENSCAFG00000007277,ENSCAFG00000011072,ENSCAFG00000010529,ENSCAFG00000014518,ENSCAFG00000007574
GO:0043974	histone H3-K27 acetylation	biological_process	0.00082259	2	254	3	17684	ENSCAFG00000012691,ENSCAFG00000030931
GO:1901674	regulation of histone H3-K27 acetylation	biological_process	0.00082259	2	254	3	17684	ENSCAFG00000030931,ENSCAFG00000012691
GO:0032989	cellular component morphogenesis	biological_process	0.00093316	34	254	1098	17684	ENSCAFG00000006105,ENSCAFG00000009486,ENSCAFG00000015499,ENSCAFG00000004880,ENSCAFG00000003791,ENSCAFG00000014843,ENSCAFG00000018419,ENSCAFG00000008174,ENSCAFG00000005305,ENSCAFG00000008404,ENSCAFG00000013533,ENSCAFG00000010815,ENSCAFG00000006247,ENSCAFG00000017078,ENSCAFG00000018965,ENSCAFG00000005737,ENSCAFG00000011457,ENSCAFG00000003323,ENSCAFG00000001520,ENSCAFG00000018870,ENSCAFG00000023528,…
GO:0010888	negative regulation of lipid storage	biological_process	0.00096111	3	254	13	17684	ENSCAFG00000005707,ENSCAFG00000009547,ENSCAFG00000011787
GO:0005833	hemoglobin complex	cellular_component	0.001565	2	254	8	17684	ENSCAFG00000032615,ENSCAFG00000029904
GO:0031838	haptoglobin-hemoglobin complex	cellular_component	0.001565	2	254	8	17684	ENSCAFG00000029904,ENSCAFG00000032615
GO:0043177	organic acid binding	molecular_function	0.001565	2	254	8	17684	ENSCAFG00000032615,ENSCAFG00000029904
GO:0034618	arginine binding	molecular_function	0.0016997	2	254	5	17684	ENSCAFG00000015768,ENSCAFG00000004687
GO:0046879	hormone secretion	biological_process	0.0018673	9	254	184	17684	ENSCAFG00000005133,ENSCAFG00000009061,ENSCAFG00000004951,ENSCAFG00000009274,ENSCAFG00000030931,ENSCAFG00000005737,ENSCAFG00000007277,ENSCAFG00000023756,ENSCAFG00000014518
GO:0044763	single-organism cellular process	biological_process	0.0022194	180	254	10482	17684	ENSCAFG00000005759,ENSCAFG00000018419,ENSCAFG00000013533,ENSCAFG00000025002,ENSCAFG00000008404,ENSCAFG00000017078,ENSCAFG00000010815,ENSCAFG00000004951,ENSCAFG00000009839,ENSCAFG00000014836,ENSCAFG00000013062,ENSCAFG00000024183,ENSCAFG00000012050,ENSCAFG00000023756,ENSCAFG00000015647,ENSCAFG00000014871,ENSCAFG00000011769,ENSCAFG00000031758,ENSCAFG00000005626,ENSCAFG00000004902,ENSCAFG00000015681,…
GO:0002376	immune system process	biological_process	0.002341	38	254	1652	17684	ENSCAFG00000007026,ENSCAFG00000030739,ENSCAFG00000017557,ENSCAFG00000032469,ENSCAFG00000012472,ENSCAFG00000023756,ENSCAFG00000004478,ENSCAFG00000015499,ENSCAFG00000008404,ENSCAFG00000025002,ENSCAFG00000018626,ENSCAFG00000005759,ENSCAFG00000020155,ENSCAFG00000009839,ENSCAFG00000011722,ENSCAFG00000013062,ENSCAFG00000014836,ENSCAFG00000005094,ENSCAFG00000012691,ENSCAFG00000004951,ENSCAFG00000010815,…
GO:0009914	hormone transport	biological_process	0.0024719	9	254	193	17684	ENSCAFG00000007277,ENSCAFG00000005737,ENSCAFG00000023756,ENSCAFG00000014518,ENSCAFG00000009061,ENSCAFG00000005133,ENSCAFG00000009274,ENSCAFG00000030931,ENSCAFG00000004951
GO:0010891	negative regulation of sequestering of triglyceride	biological_process	0.0030793	2	254	5	17684	ENSCAFG00000005707,ENSCAFG00000009547
GO:0048585	negative regulation of response to stimulus	biological_process	0.0031478	29	254	1039	17684	ENSCAFG00000015499,ENSCAFG00000023528,ENSCAFG00000016575,ENSCAFG00000019387,ENSCAFG00000002552,ENSCAFG00000005626,ENSCAFG00000007026,ENSCAFG00000032469,ENSCAFG00000009486,ENSCAFG00000012050,ENSCAFG00000005737,ENSCAFG00000007277,ENSCAFG00000011457,ENSCAFG00000015949,ENSCAFG00000010676,ENSCAFG00000030931,ENSCAFG00000011722,ENSCAFG00000004951,ENSCAFG00000006247,ENSCAFG00000005660,ENSCAFG00000006716,…
GO:0000794	condensed nuclear chromosome	cellular_component	0.0033003	6	254	90	17684	ENSCAFG00000014085,ENSCAFG00000009799,ENSCAFG00000015966,ENSCAFG00000009705,ENSCAFG00000004710,ENSCAFG00000015888
GO:0005344	oxygen transporter activity	molecular_function	0.0034504	2	254	11	17684	ENSCAFG00000029904,ENSCAFG00000032615
GO:0015671	oxygen transport	biological_process	0.0034504	2	254	11	17684	ENSCAFG00000029904,ENSCAFG00000032615
GO:0060271	cilium morphogenesis	biological_process	0.0034611	10	254	203	17684	ENSCAFG00000004880,ENSCAFG00000003791,ENSCAFG00000023671,ENSCAFG00000006027,ENSCAFG00000006105,ENSCAFG00000018419,ENSCAFG00000014919,ENSCAFG00000005305,ENSCAFG00000007486,ENSCAFG00000009486
GO:0071253	connexin binding	molecular_function	0.0038046	2	254	5	17684	ENSCAFG00000010407,ENSCAFG00000008291
GO:0072593	reactive oxygen species metabolic process	biological_process	0.0040117	7	254	135	17684	ENSCAFG00000001286,ENSCAFG00000029904,ENSCAFG00000032615,ENSCAFG00000004687,ENSCAFG00000032469,ENSCAFG00000011787,ENSCAFG00000010539
GO:0006890	retrograde vesicle-mediated transport, Golgi to ER	biological_process	0.0042267	4	254	40	17684	ENSCAFG00000008085,ENSCAFG00000013552,ENSCAFG00000015700,ENSCAFG00000028870
GO:0006801	superoxide metabolic process	biological_process	0.0043258	4	254	43	17684	ENSCAFG00000001286,ENSCAFG00000004687,ENSCAFG00000010539,ENSCAFG00000011787
GO:0006166	purine ribonucleoside salvage	biological_process	0.0043351	2	254	5	17684	ENSCAFG00000001671,ENSCAFG00000018870
GO:0043174	nucleoside salvage	biological_process	0.0043351	2	254	5	17684	ENSCAFG00000018870,ENSCAFG00000001671
GO:0022412	cellular process involved in reproduction in multicellular organism	biological_process	0.0043886	9	254	198	17684	ENSCAFG00000003853,ENSCAFG00000005737,ENSCAFG00000012472,ENSCAFG00000001286,ENSCAFG00000017737,ENSCAFG00000017505,ENSCAFG00000008291,ENSCAFG00000009705,ENSCAFG00000006878
GO:0015074	DNA integration	biological_process	0.0046332	2	254	8	17684	ENSCAFG00000012390,ENSCAFG00000029510
GO:0031995	insulin-like growth factor II binding	molecular_function	0.0047619	2	254	8	17684	ENSCAFG00000000691,ENSCAFG00000012272
GO:0004652	polynucleotide adenylyltransferase activity	molecular_function	0.0050888	2	254	6	17684	ENSCAFG00000002975,ENSCAFG00000009938
GO:0045112	integrin biosynthetic process	biological_process	0.0052199	2	254	5	17684	ENSCAFG00000010815,ENSCAFG00000019848
GO:0033628	regulation of cell adhesion mediated by integrin	biological_process	0.0052753	4	254	43	17684	ENSCAFG00000023528,ENSCAFG00000025002,ENSCAFG00000010815,ENSCAFG00000002653
GO:0016757	transferase activity, transferring glycosyl groups	molecular_function	0.0053727	10	254	248	17684	ENSCAFG00000004833,ENSCAFG00000023807,ENSCAFG00000028888,ENSCAFG00000001671,ENSCAFG00000002080,ENSCAFG00000020040,ENSCAFG00000018870,ENSCAFG00000003697,ENSCAFG00000000831,ENSCAFG00000005122
GO:0001972	retinoic acid binding	molecular_function	0.0054616	2	254	8	17684	ENSCAFG00000007574,ENSCAFG00000000691
GO:0008630	intrinsic apoptotic signaling pathway in response to DNA damage	biological_process	0.0058732	5	254	81	17684	ENSCAFG00000012050,ENSCAFG00000032469,ENSCAFG00000013688,ENSCAFG00000007026,ENSCAFG00000008404
GO:0031406	carboxylic acid binding	molecular_function	0.0059912	8	254	172	17684	ENSCAFG00000017557,ENSCAFG00000005707,ENSCAFG00000004687,ENSCAFG00000007574,ENSCAFG00000000691,ENSCAFG00000019812,ENSCAFG00000008674,ENSCAFG00000015768
GO:0015181	arginine transmembrane transporter activity	molecular_function	0.0061777	2	254	13	17684	ENSCAFG00000016278,ENSCAFG00000006653
GO:0015189	L-lysine transmembrane transporter activity	molecular_function	0.0061777	2	254	13	17684	ENSCAFG00000016278,ENSCAFG00000006653
GO:0007565	female pregnancy	biological_process	0.006224	5	254	80	17684	ENSCAFG00000007277,ENSCAFG00000010737,ENSCAFG00000010539,ENSCAFG00000009274,ENSCAFG00000030931
GO:0071103	DNA conformation change	biological_process	0.0062798	8	254	203	17684	ENSCAFG00000015768,ENSCAFG00000017737,ENSCAFG00000005626,ENSCAFG00000009705,ENSCAFG00000015966,ENSCAFG00000001908,ENSCAFG00000031484,ENSCAFG00000009799
GO:0009968	negative regulation of signal transduction	biological_process	0.006299	24	254	845	17684	ENSCAFG00000007026,ENSCAFG00000032469,ENSCAFG00000009486,ENSCAFG00000012050,ENSCAFG00000005737,ENSCAFG00000007277,ENSCAFG00000011457,ENSCAFG00000023528,ENSCAFG00000015499,ENSCAFG00000016575,ENSCAFG00000019387,ENSCAFG00000002552,ENSCAFG00000005626,ENSCAFG00000008404,ENSCAFG00000000885,ENSCAFG00000012682,ENSCAFG00000018405,ENSCAFG00000007906,ENSCAFG00000005759,ENSCAFG00000019232,ENSCAFG00000010676,…
GO:0046581	intercellular canaliculus	cellular_component	0.0065778	2	254	6	17684	ENSCAFG00000025002,ENSCAFG00000010407
GO:0000064	L-ornithine transmembrane transporter activity	molecular_function	0.0066003	2	254	13	17684	ENSCAFG00000016278,ENSCAFG00000006653
GO:0030030	cell projection organization	biological_process	0.0067014	29	254	997	17684	ENSCAFG00000018419,ENSCAFG00000014255,ENSCAFG00000005305,ENSCAFG00000014919,ENSCAFG00000020155,ENSCAFG00000007486,ENSCAFG00000006247,ENSCAFG00000017078,ENSCAFG00000000831,ENSCAFG00000018765,ENSCAFG00000018965,ENSCAFG00000023671,ENSCAFG00000005737,ENSCAFG00000006105,ENSCAFG00000016136,ENSCAFG00000011457,ENSCAFG00000003323,ENSCAFG00000001520,ENSCAFG00000009486,ENSCAFG00000019595,ENSCAFG00000018870,…
GO:0000801	central element	cellular_component	0.0070219	2	254	8	17684	ENSCAFG00000009705,ENSCAFG00000015888
GO:0048858	cell projection morphogenesis	biological_process	0.0071575	21	254	641	17684	ENSCAFG00000005305,ENSCAFG00000014919,ENSCAFG00000018419,ENSCAFG00000007486,ENSCAFG00000000831,ENSCAFG00000006247,ENSCAFG00000017078,ENSCAFG00000023671,ENSCAFG00000018765,ENSCAFG00000018965,ENSCAFG00000011457,ENSCAFG00000003323,ENSCAFG00000006105,ENSCAFG00000009486,ENSCAFG00000001520,ENSCAFG00000018870,ENSCAFG00000006027,ENSCAFG00000016575,ENSCAFG00000003791,ENSCAFG00000004880,ENSCAFG00000023528
GO:2000270	negative regulation of fibroblast apoptotic process	biological_process	0.0072108	2	254	7	17684	ENSCAFG00000005737,ENSCAFG00000005626
GO:0015669	gas transport	biological_process	0.007243	2	254	14	17684	ENSCAFG00000032615,ENSCAFG00000029904
GO:0019838	growth factor binding	molecular_function	0.0072921	6	254	103	17684	ENSCAFG00000012272,ENSCAFG00000005133,ENSCAFG00000019848,ENSCAFG00000011457,ENSCAFG00000000691,ENSCAFG00000010529
GO:0034067	protein localization to Golgi apparatus	biological_process	0.0076015	3	254	23	17684	ENSCAFG00000028870,ENSCAFG00000006059,ENSCAFG00000020358
GO:0019825	oxygen binding	molecular_function	0.0077032	2	254	14	17684	ENSCAFG00000032615,ENSCAFG00000029904
GO:0044699	single-organism process	biological_process	0.0078965	187	254	11213	17684	ENSCAFG00000005305,ENSCAFG00000014255,ENSCAFG00000010229,ENSCAFG00000010737,ENSCAFG00000008174,ENSCAFG00000016189,ENSCAFG00000015888,ENSCAFG00000002206,ENSCAFG00000018064,ENSCAFG00000020153,ENSCAFG00000002552,ENSCAFG00000015966,ENSCAFG00000014843,ENSCAFG00000009274,ENSCAFG00000009095,ENSCAFG00000032295,ENSCAFG00000006105,ENSCAFG00000017404,ENSCAFG00000014518,ENSCAFG00000007574,ENSCAFG00000032757,…
GO:0005146	leukemia inhibitory factor receptor binding	molecular_function	0.008131	1	254	1	17684	ENSCAFG00000030931
GO:1901676	positive regulation of histone H3-K27 acetylation	biological_process	0.008131	1	254	1	17684	ENSCAFG00000030931
GO:0002302	CD8-positive, alpha-beta T cell differentiation involved in immune response	biological_process	0.0081735	1	254	1	17684	ENSCAFG00000005510
GO:0061512	protein localization to cilium	biological_process	0.0087061	3	254	22	17684	ENSCAFG00000006059,ENSCAFG00000003791,ENSCAFG00000000652
GO:0051798	positive regulation of hair follicle development	biological_process	0.00893	2	254	12	17684	ENSCAFG00000010815,ENSCAFG00000018405
GO:0032926	negative regulation of activin receptor signaling pathway	biological_process	0.0092176	2	254	9	17684	ENSCAFG00000019387,ENSCAFG00000018405
GO:0010749	regulation of nitric oxide mediated signal transduction	biological_process	0.0093221	2	254	7	17684	ENSCAFG00000010539,ENSCAFG00000012472
GO:1901074	regulation of engulfment of apoptotic cell	biological_process	0.0094582	1	254	1	17684	ENSCAFG00000015949
GO:0032990	cell part morphogenesis	biological_process	0.0096228	21	254	661	17684	ENSCAFG00000023671,ENSCAFG00000018965,ENSCAFG00000018765,ENSCAFG00000006247,ENSCAFG00000000831,ENSCAFG00000017078,ENSCAFG00000007486,ENSCAFG00000005305,ENSCAFG00000014919,ENSCAFG00000018419,ENSCAFG00000006027,ENSCAFG00000004880,ENSCAFG00000023528,ENSCAFG00000016575,ENSCAFG00000003791,ENSCAFG00000018870,ENSCAFG00000009486,ENSCAFG00000001520,ENSCAFG00000011457,ENSCAFG00000003323,ENSCAFG00000006105
GO:0051048	negative regulation of secretion	biological_process	0.0097845	6	254	117	17684	ENSCAFG00000010676,ENSCAFG00000030931,ENSCAFG00000009274,ENSCAFG00000011722,ENSCAFG00000005737,ENSCAFG00000007277
GO:0021528	commissural neuron differentiation in spinal cord	biological_process	0.0098761	1	254	1	17684	ENSCAFG00000016575
GO:0035331	negative regulation of hippo signaling cascade	biological_process	0.01012	2	254	7	17684	ENSCAFG00000007906,ENSCAFG00000015499
GO:0023057	negative regulation of signaling	biological_process	0.010126	24	254	871	17684	ENSCAFG00000019232,ENSCAFG00000005759,ENSCAFG00000008404,ENSCAFG00000018405,ENSCAFG00000000885,ENSCAFG00000012682,ENSCAFG00000007906,ENSCAFG00000006716,ENSCAFG00000004951,ENSCAFG00000030931,ENSCAFG00000010676,ENSCAFG00000011457,ENSCAFG00000012050,ENSCAFG00000007277,ENSCAFG00000005737,ENSCAFG00000032469,ENSCAFG00000009486,ENSCAFG00000007026,ENSCAFG00000005626,ENSCAFG00000002552,ENSCAFG00000019387,…
GO:0002125	maternal aggressive behavior	biological_process	0.010821	1	254	1	17684	ENSCAFG00000009274
GO:0051460	negative regulation of corticotropin secretion	biological_process	0.010821	1	254	1	17684	ENSCAFG00000009274
GO:1900010	regulation of corticotropin-releasing hormone receptor activity	biological_process	0.010821	1	254	1	17684	ENSCAFG00000009274
GO:1900011	negative regulation of corticotropin-releasing hormone receptor activity	biological_process	0.010821	1	254	1	17684	ENSCAFG00000009274
GO:0051026	chiasma assembly	biological_process	0.010887	2	254	8	17684	ENSCAFG00000009705,ENSCAFG00000017737
GO:0019827	stem cell maintenance	biological_process	0.011001	6	254	113	17684	ENSCAFG00000001286,ENSCAFG00000030931,ENSCAFG00000004951,ENSCAFG00000005737,ENSCAFG00000015768,ENSCAFG00000005510
GO:0010648	negative regulation of cell communication	biological_process	0.011019	24	254	878	17684	ENSCAFG00000005737,ENSCAFG00000007277,ENSCAFG00000012050,ENSCAFG00000011457,ENSCAFG00000007026,ENSCAFG00000009486,ENSCAFG00000032469,ENSCAFG00000002552,ENSCAFG00000005626,ENSCAFG00000016575,ENSCAFG00000015499,ENSCAFG00000023528,ENSCAFG00000019387,ENSCAFG00000005759,ENSCAFG00000019232,ENSCAFG00000000885,ENSCAFG00000018405,ENSCAFG00000007906,ENSCAFG00000012682,ENSCAFG00000008404,ENSCAFG00000006716,…
GO:0002939	tRNA N1-guanine methylation	biological_process	0.011132	1	254	1	17684	ENSCAFG00000015647
GO:0052906	tRNA (guanine(37)-N(1))-methyltransferase activity	molecular_function	0.011132	1	254	1	17684	ENSCAFG00000015647
GO:0048019	receptor antagonist activity	molecular_function	0.011245	2	254	13	17684	ENSCAFG00000007277,ENSCAFG00000018405
GO:0043101	purine-containing compound salvage	biological_process	0.011336	2	254	9	17684	ENSCAFG00000018870,ENSCAFG00000001671
GO:0005811	lipid particle	cellular_component	0.011444	4	254	56	17684	ENSCAFG00000015949,ENSCAFG00000009547,ENSCAFG00000004813,ENSCAFG00000001601
GO:0005484	SNAP receptor activity	molecular_function	0.011522	3	254	31	17684	ENSCAFG00000015700,ENSCAFG00000012125,ENSCAFG00000012023
GO:0031060	regulation of histone methylation	biological_process	0.011658	4	254	50	17684	ENSCAFG00000006878,ENSCAFG00000012691,ENSCAFG00000013739,ENSCAFG00000020155
GO:0002763	positive regulation of myeloid leukocyte differentiation	biological_process	0.011813	3	254	35	17684	ENSCAFG00000009839,ENSCAFG00000030931,ENSCAFG00000023756
GO:0038179	neurotrophin signaling pathway	biological_process	0.011891	3	254	29	17684	ENSCAFG00000003323,ENSCAFG00000011457,ENSCAFG00000004951
GO:0001824	blastocyst development	biological_process	0.011904	4	254	62	17684	ENSCAFG00000005510,ENSCAFG00000010407,ENSCAFG00000017078,ENSCAFG00000019232
GO:0048869	cellular developmental process	biological_process	0.011942	64	254	2998	17684	ENSCAFG00000011677,ENSCAFG00000016575,ENSCAFG00000018870,ENSCAFG00000004782,ENSCAFG00000011787,ENSCAFG00000003323,ENSCAFG00000000162,ENSCAFG00000030931,ENSCAFG00000000831,ENSCAFG00000012226,ENSCAFG00000002653,ENSCAFG00000008674,ENSCAFG00000001286,ENSCAFG00000018405,ENSCAFG00000003853,ENSCAFG00000009705,ENSCAFG00000015360,ENSCAFG00000015499,ENSCAFG00000000678,ENSCAFG00000009486,ENSCAFG00000031758,…
GO:0000185	activation of MAPKKK activity	biological_process	0.011968	2	254	11	17684	ENSCAFG00000014383,ENSCAFG00000002174
GO:0010889	regulation of sequestering of triglyceride	biological_process	0.012026	2	254	12	17684	ENSCAFG00000009547,ENSCAFG00000005707
GO:0030007	cellular potassium ion homeostasis	biological_process	0.012165	2	254	10	17684	ENSCAFG00000009795,ENSCAFG00000015465
GO:0042221	response to chemical stimulus	biological_process	0.012172	54	254	2924	17684	ENSCAFG00000010815,ENSCAFG00000017078,ENSCAFG00000006247,ENSCAFG00000014836,ENSCAFG00000014856,ENSCAFG00000011722,ENSCAFG00000005094,ENSCAFG00000004951,ENSCAFG00000020155,ENSCAFG00000008404,ENSCAFG00000006196,ENSCAFG00000020153,ENSCAFG00000009095,ENSCAFG00000029904,ENSCAFG00000009274,ENSCAFG00000014843,ENSCAFG00000015966,ENSCAFG00000019387,ENSCAFG00000012050,ENSCAFG00000023756,ENSCAFG00000007026,…
GO:0005515	protein binding	molecular_function	0.012174	103	254	5449	17684	ENSCAFG00000014026,ENSCAFG00000019595,ENSCAFG00000018870,ENSCAFG00000011677,ENSCAFG00000011787,ENSCAFG00000003323,ENSCAFG00000004630,ENSCAFG00000001566,ENSCAFG00000006538,ENSCAFG00000019028,ENSCAFG00000015680,ENSCAFG00000004782,ENSCAFG00000012272,ENSCAFG00000005228,ENSCAFG00000009795,ENSCAFG00000000831,ENSCAFG00000011348,ENSCAFG00000009061,ENSCAFG00000008674,ENSCAFG00000028870,ENSCAFG00000020040,…
GO:0060135	maternal process involved in female pregnancy	biological_process	0.012501	3	254	33	17684	ENSCAFG00000010737,ENSCAFG00000010539,ENSCAFG00000030931
GO:0003001	generation of a signal involved in cell-cell signaling	biological_process	0.012585	10	254	269	17684	ENSCAFG00000009061,ENSCAFG00000005133,ENSCAFG00000003834,ENSCAFG00000009274,ENSCAFG00000030931,ENSCAFG00000004951,ENSCAFG00000005737,ENSCAFG00000007277,ENSCAFG00000023756,ENSCAFG00000014518
GO:0023061	signal release	biological_process	0.012585	10	254	269	17684	ENSCAFG00000023756,ENSCAFG00000007277,ENSCAFG00000005737,ENSCAFG00000014518,ENSCAFG00000005133,ENSCAFG00000009061,ENSCAFG00000004951,ENSCAFG00000009274,ENSCAFG00000030931,ENSCAFG00000003834
GO:1901681	sulfur compound binding	molecular_function	0.012586	6	254	117	17684	ENSCAFG00000011722,ENSCAFG00000019848,ENSCAFG00000019812,ENSCAFG00000005737,ENSCAFG00000010529,ENSCAFG00000013246
GO:0001974	blood vessel remodeling	biological_process	0.012781	3	254	31	17684	ENSCAFG00000030931,ENSCAFG00000004687,ENSCAFG00000010539
GO:0005911	cell-cell junction	cellular_component	0.012902	12	254	321	17684	ENSCAFG00000003834,ENSCAFG00000015499,ENSCAFG00000002364,ENSCAFG00000011677,ENSCAFG00000008291,ENSCAFG00000002653,ENSCAFG00000018064,ENSCAFG00000010407,ENSCAFG00000007805,ENSCAFG00000025002,ENSCAFG00000009486,ENSCAFG00000019028
GO:0035330	regulation of hippo signaling cascade	biological_process	0.013071	2	254	8	17684	ENSCAFG00000007906,ENSCAFG00000015499
GO:0046888	negative regulation of hormone secretion	biological_process	0.013171	3	254	34	17684	ENSCAFG00000005737,ENSCAFG00000009274,ENSCAFG00000030931
GO:0051569	regulation of histone H3-K4 methylation	biological_process	0.013225	3	254	29	17684	ENSCAFG00000006878,ENSCAFG00000012691,ENSCAFG00000020155
GO:0015174	basic amino acid transmembrane transporter activity	molecular_function	0.013389	2	254	17	17684	ENSCAFG00000016278,ENSCAFG00000006653
GO:0043121	neurotrophin binding	molecular_function	0.013979	2	254	8	17684	ENSCAFG00000010529,ENSCAFG00000011457
GO:0018916	nitrobenzene metabolic process	biological_process	0.014213	1	254	2	17684	ENSCAFG00000019812
GO:0007420	brain development	biological_process	0.014316	15	254	448	17684	ENSCAFG00000002364,ENSCAFG00000015499,ENSCAFG00000016575,ENSCAFG00000010539,ENSCAFG00000005626,ENSCAFG00000000831,ENSCAFG00000017078,ENSCAFG00000005510,ENSCAFG00000018870,ENSCAFG00000004833,ENSCAFG00000009486,ENSCAFG00000001286,ENSCAFG00000001520,ENSCAFG00000031758,ENSCAFG00000014919
GO:0019915	lipid storage	biological_process	0.014469	4	254	59	17684	ENSCAFG00000011787,ENSCAFG00000001601,ENSCAFG00000005707,ENSCAFG00000009547
GO:0061448	connective tissue development	biological_process	0.014472	8	254	201	17684	ENSCAFG00000001520,ENSCAFG00000020091,ENSCAFG00000000162,ENSCAFG00000023756,ENSCAFG00000019848,ENSCAFG00000011722,ENSCAFG00000012226,ENSCAFG00000010539
GO:1902004	positive regulation of beta-amyloid formation	biological_process	0.01458	2	254	9	17684	ENSCAFG00000004316,ENSCAFG00000008404
GO:0014738	regulation of muscle hyperplasia	biological_process	0.014589	1	254	1	17684	ENSCAFG00000004687
GO:0014740	negative regulation of muscle hyperplasia	biological_process	0.014589	1	254	1	17684	ENSCAFG00000004687
GO:0014805	smooth muscle adaptation	biological_process	0.014589	1	254	1	17684	ENSCAFG00000004687
GO:0014806	smooth muscle hyperplasia	biological_process	0.014589	1	254	1	17684	ENSCAFG00000004687
GO:0014900	muscle hyperplasia	biological_process	0.014589	1	254	1	17684	ENSCAFG00000004687
GO:0006393	termination of mitochondrial transcription	biological_process	0.014884	1	254	2	17684	ENSCAFG00000001908
GO:1902268	negative regulation of polyamine transmembrane transport	biological_process	0.014912	1	254	2	17684	ENSCAFG00000019411
GO:0017198	N-terminal peptidyl-serine acetylation	biological_process	0.014931	1	254	2	17684	ENSCAFG00000008862
GO:0018002	N-terminal peptidyl-glutamic acid acetylation	biological_process	0.014931	1	254	2	17684	ENSCAFG00000008862
GO:0030920	peptidyl-serine acetylation	biological_process	0.014931	1	254	2	17684	ENSCAFG00000008862
GO:0006527	arginine catabolic process	biological_process	0.01497	2	254	11	17684	ENSCAFG00000015768,ENSCAFG00000004687
GO:0071542	dopaminergic neuron differentiation	biological_process	0.015131	2	254	13	17684	ENSCAFG00000031758,ENSCAFG00000005737
GO:0042063	gliogenesis	biological_process	0.015135	7	254	161	17684	ENSCAFG00000030931,ENSCAFG00000008404,ENSCAFG00000001520,ENSCAFG00000019387,ENSCAFG00000016189,ENSCAFG00000010815,ENSCAFG00000011457
GO:0045880	positive regulation of smoothened signaling pathway	biological_process	0.015438	3	254	29	17684	ENSCAFG00000005737,ENSCAFG00000014919,ENSCAFG00000015499
GO:0008016	regulation of heart contraction	biological_process	0.015547	6	254	117	17684	ENSCAFG00000004687,ENSCAFG00000012472,ENSCAFG00000011769,ENSCAFG00000008291,ENSCAFG00000010815,ENSCAFG00000009795
GO:0071971	extracellular vesicular exosome assembly	biological_process	0.015632	1	254	1	17684	ENSCAFG00000011722
GO:0072209	metanephric mesangial cell differentiation	biological_process	0.015632	1	254	1	17684	ENSCAFG00000011722
GO:0072223	metanephric glomerular mesangium development	biological_process	0.015632	1	254	1	17684	ENSCAFG00000011722
GO:0072254	metanephric glomerular mesangial cell differentiation	biological_process	0.015632	1	254	1	17684	ENSCAFG00000011722
GO:1900035	negative regulation of cellular response to heat	biological_process	0.015632	1	254	1	17684	ENSCAFG00000011722
GO:0014070	response to organic cyclic compound	biological_process	0.015757	13	254	423	17684	ENSCAFG00000032469,ENSCAFG00000012023,ENSCAFG00000017480,ENSCAFG00000007277,ENSCAFG00000005737,ENSCAFG00000003853,ENSCAFG00000009274,ENSCAFG00000018331,ENSCAFG00000002364,ENSCAFG00000001745,ENSCAFG00000010815,ENSCAFG00000010539,ENSCAFG00000009795
GO:0001701	in utero embryonic development	biological_process	0.01609	10	254	286	17684	ENSCAFG00000030931,ENSCAFG00000005510,ENSCAFG00000010407,ENSCAFG00000005626,ENSCAFG00000017078,ENSCAFG00000009486,ENSCAFG00000004687,ENSCAFG00000000678,ENSCAFG00000003323,ENSCAFG00000019232
GO:0021772	olfactory bulb development	biological_process	0.016135	3	254	27	17684	ENSCAFG00000009486,ENSCAFG00000000831,ENSCAFG00000005510
GO:0043044	ATP-dependent chromatin remodeling	biological_process	0.016163	3	254	30	17684	ENSCAFG00000005626,ENSCAFG00000016640,ENSCAFG00000016136
GO:0086038	calcium:sodium antiporter activity involved in regulation of cardiac muscle cell membrane potential	molecular_function	0.016316	1	254	1	17684	ENSCAFG00000009061
GO:0006809	nitric oxide biosynthetic process	biological_process	0.016339	3	254	37	17684	ENSCAFG00000011722,ENSCAFG00000008404,ENSCAFG00000004687
GO:0018094	protein polyglycylation	biological_process	0.01637	1	254	1	17684	ENSCAFG00000005305
GO:0070735	protein-glycine ligase activity	molecular_function	0.01637	1	254	1	17684	ENSCAFG00000005305
GO:0070736	protein-glycine ligase activity, initiating	molecular_function	0.01637	1	254	1	17684	ENSCAFG00000005305
GO:0007417	central nervous system development	biological_process	0.01641	18	254	595	17684	ENSCAFG00000002364,ENSCAFG00000015499,ENSCAFG00000016575,ENSCAFG00000005626,ENSCAFG00000018870,ENSCAFG00000009486,ENSCAFG00000031758,ENSCAFG00000001520,ENSCAFG00000030931,ENSCAFG00000010539,ENSCAFG00000000831,ENSCAFG00000017078,ENSCAFG00000005510,ENSCAFG00000016189,ENSCAFG00000004833,ENSCAFG00000001286,ENSCAFG00000008404,ENSCAFG00000014919
GO:0000003	reproduction	biological_process	0.016428	22	254	847	17684	ENSCAFG00000010737,ENSCAFG00000003853,ENSCAFG00000001286,ENSCAFG00000004833,ENSCAFG00000004687,ENSCAFG00000010539,ENSCAFG00000017505,ENSCAFG00000017737,ENSCAFG00000030931,ENSCAFG00000012691,ENSCAFG00000016136,ENSCAFG00000005737,ENSCAFG00000007277,ENSCAFG00000009799,ENSCAFG00000000678,ENSCAFG00000012472,ENSCAFG00000008291,ENSCAFG00000017556,ENSCAFG00000006878,ENSCAFG00000009274,ENSCAFG00000015966,…
GO:0030728	ovulation	biological_process	0.016478	2	254	13	17684	ENSCAFG00000006878,ENSCAFG00000004687
GO:0021988	olfactory lobe development	biological_process	0.016948	3	254	28	17684	ENSCAFG00000005510,ENSCAFG00000000831,ENSCAFG00000009486
GO:0006851	mitochondrial calcium ion transport	biological_process	0.017021	2	254	12	17684	ENSCAFG00000009061,ENSCAFG00000014518
GO:0051787	misfolded protein binding	molecular_function	0.017078	2	254	18	17684	ENSCAFG00000008404,ENSCAFG00000005608
GO:0016298	lipase activity	molecular_function	0.017119	5	254	92	17684	ENSCAFG00000013246,ENSCAFG00000015685,ENSCAFG00000014871,ENSCAFG00000009547,ENSCAFG00000004813
GO:0071550	death-inducing signaling complex assembly	biological_process	0.017163	1	254	1	17684	ENSCAFG00000004951
GO:0034250	positive regulation of cellular amide metabolic process	biological_process	0.017221	2	254	10	17684	ENSCAFG00000004316,ENSCAFG00000008404
GO:0030046	parallel actin filament bundle assembly	biological_process	0.017269	1	254	1	17684	ENSCAFG00000019595
GO:0016990	arginine deiminase activity	molecular_function	0.017299	1	254	1	17684	ENSCAFG00000015768
GO:0019546	arginine deiminase pathway	biological_process	0.017299	1	254	1	17684	ENSCAFG00000015768
GO:0019430	removal of superoxide radicals	biological_process	0.017309	2	254	15	17684	ENSCAFG00000004687,ENSCAFG00000001286
GO:0044703	multi-organism reproductive process	biological_process	0.017347	5	254	103	17684	ENSCAFG00000007277,ENSCAFG00000010737,ENSCAFG00000010539,ENSCAFG00000009274,ENSCAFG00000030931
GO:0035370	UBC13-UEV1A complex	cellular_component	0.017377	1	254	1	17684	ENSCAFG00000032244
GO:1902003	regulation of beta-amyloid formation	biological_process	0.017404	2	254	10	17684	ENSCAFG00000004316,ENSCAFG00000008404
GO:0030730	sequestering of triglyceride	biological_process	0.017425	2	254	15	17684	ENSCAFG00000005707,ENSCAFG00000009547
GO:0005342	organic acid transmembrane transporter activity	molecular_function	0.017558	6	254	135	17684	ENSCAFG00000016278,ENSCAFG00000018766,ENSCAFG00000015634,ENSCAFG00000003853,ENSCAFG00000013947,ENSCAFG00000006653
GO:0048871	multicellular organismal homeostasis	biological_process	0.017753	8	254	210	17684	ENSCAFG00000008291,ENSCAFG00000011722,ENSCAFG00000012691,ENSCAFG00000006105,ENSCAFG00000023756,ENSCAFG00000000162,ENSCAFG00000007277,ENSCAFG00000004687
GO:0042277	peptide binding	molecular_function	0.017923	7	254	183	17684	ENSCAFG00000019812,ENSCAFG00000010737,ENSCAFG00000004316,ENSCAFG00000010815,ENSCAFG00000009274,ENSCAFG00000008404,ENSCAFG00000012372
GO:0014009	glial cell proliferation	biological_process	0.018056	2	254	14	17684	ENSCAFG00000008404,ENSCAFG00000019387
GO:0043168	anion binding	molecular_function	0.01814	53	254	2372	17684	ENSCAFG00000014843,ENSCAFG00000003791,ENSCAFG00000017556,ENSCAFG00000005626,ENSCAFG00000020153,ENSCAFG00000020188,ENSCAFG00000013246,ENSCAFG00000006196,ENSCAFG00000017557,ENSCAFG00000007574,ENSCAFG00000012472,ENSCAFG00000011308,ENSCAFG00000006059,ENSCAFG00000023756,ENSCAFG00000010529,ENSCAFG00000004951,ENSCAFG00000011722,ENSCAFG00000015768,ENSCAFG00000018419,ENSCAFG00000000636,ENSCAFG00000019187,…
GO:0010883	regulation of lipid storage	biological_process	0.01817	3	254	35	17684	ENSCAFG00000009547,ENSCAFG00000005707,ENSCAFG00000011787
GO:0006178	guanine salvage	biological_process	0.018176	1	254	1	17684	ENSCAFG00000018870
GO:0046038	GMP catabolic process	biological_process	0.018176	1	254	1	17684	ENSCAFG00000018870
GO:0046099	guanine biosynthetic process	biological_process	0.018176	1	254	1	17684	ENSCAFG00000018870
GO:0033044	regulation of chromosome organization	biological_process	0.018214	8	254	201	17684	ENSCAFG00000009938,ENSCAFG00000020155,ENSCAFG00000013739,ENSCAFG00000015966,ENSCAFG00000012691,ENSCAFG00000030931,ENSCAFG00000014856,ENSCAFG00000006878
GO:0051645	Golgi localization	biological_process	0.018344	2	254	11	17684	ENSCAFG00000013533,ENSCAFG00000020358
GO:0046883	regulation of hormone secretion	biological_process	0.018509	6	254	142	17684	ENSCAFG00000023756,ENSCAFG00000009061,ENSCAFG00000005737,ENSCAFG00000014518,ENSCAFG00000030931,ENSCAFG00000009274
GO:0000827	inositol-1,3,4,5,6-pentakisphosphate kinase activity	molecular_function	0.01853	1	254	1	17684	ENSCAFG00000012999
GO:0002683	negative regulation of immune system process	biological_process	0.018539	8	254	222	17684	ENSCAFG00000005759,ENSCAFG00000015949,ENSCAFG00000004478,ENSCAFG00000005737,ENSCAFG00000012472,ENSCAFG00000010815,ENSCAFG00000010676,ENSCAFG00000015499
GO:0004838	L-tyrosine:2-oxoglutarate aminotransferase activity	molecular_function	0.018669	1	254	1	17684	ENSCAFG00000020188
GO:0070547	L-tyrosine aminotransferase activity	molecular_function	0.018669	1	254	1	17684	ENSCAFG00000020188
GO:0050473	arachidonate 15-lipoxygenase activity	molecular_function	0.01872	1	254	2	17684	ENSCAFG00000015949
GO:0071451	cellular response to superoxide	biological_process	0.018805	2	254	16	17684	ENSCAFG00000004687,ENSCAFG00000001286
GO:0004122	cystathionine beta-synthase activity	molecular_function	0.018971	1	254	1	17684	ENSCAFG00000010539
GO:0004124	cysteine synthase activity	molecular_function	0.018971	1	254	1	17684	ENSCAFG00000010539
GO:0006535	cysteine biosynthetic process from serine	biological_process	0.018971	1	254	1	17684	ENSCAFG00000010539
GO:0005501	retinoid binding	molecular_function	0.019035	2	254	17	17684	ENSCAFG00000007574,ENSCAFG00000000691
GO:0019840	isoprenoid binding	molecular_function	0.019035	2	254	17	17684	ENSCAFG00000000691,ENSCAFG00000007574
GO:0044345	stromal-epithelial cell signaling involved in prostate gland development	biological_process	0.019037	1	254	1	17684	ENSCAFG00000005737
GO:0090246	convergent extension involved in somitogenesis	biological_process	0.019037	1	254	1	17684	ENSCAFG00000005737
GO:2000053	regulation of Wnt receptor signaling pathway involved in dorsal/ventral axis specification	biological_process	0.019037	1	254	1	17684	ENSCAFG00000005737
GO:2000054	negative regulation of Wnt receptor signaling pathway involved in dorsal/ventral axis specification	biological_process	0.019037	1	254	1	17684	ENSCAFG00000005737
GO:2000080	negative regulation of canonical Wnt receptor signaling pathway involved in controlling type B pancreatic cell proliferation	biological_process	0.019037	1	254	1	17684	ENSCAFG00000005737
GO:0008107	galactoside 2-alpha-L-fucosyltransferase activity	molecular_function	0.019046	1	254	2	17684	ENSCAFG00000023807
GO:0031127	alpha-(1,2)-fucosyltransferase activity	molecular_function	0.019046	1	254	2	17684	ENSCAFG00000023807
GO:0044767	single-organism developmental process	biological_process	0.019094	74	254	3629	17684	ENSCAFG00000012472,ENSCAFG00000006105,ENSCAFG00000010529,ENSCAFG00000019387,ENSCAFG00000014843,ENSCAFG00000004880,ENSCAFG00000003791,ENSCAFG00000016189,ENSCAFG00000020155,ENSCAFG00000005305,ENSCAFG00000008174,ENSCAFG00000006247,ENSCAFG00000020091,ENSCAFG00000001520,ENSCAFG00000011457,ENSCAFG00000016136,ENSCAFG00000005737,ENSCAFG00000007277,ENSCAFG00000006027,ENSCAFG00000001961,ENSCAFG00000002364,…
GO:0017061	S-methyl-5-thioadenosine phosphorylase activity	molecular_function	0.019116	1	254	1	17684	ENSCAFG00000001671
GO:0070105	positive regulation of interleukin-6-mediated signaling pathway	biological_process	0.019382	1	254	2	17684	ENSCAFG00000020155
GO:0005150	interleukin-1, Type I receptor binding	molecular_function	0.01951	1	254	1	17684	ENSCAFG00000007277
GO:0005151	interleukin-1, Type II receptor binding	molecular_function	0.01951	1	254	1	17684	ENSCAFG00000007277
GO:0045352	interleukin-1 Type I receptor antagonist activity	molecular_function	0.01951	1	254	1	17684	ENSCAFG00000007277
GO:0045353	interleukin-1 Type II receptor antagonist activity	molecular_function	0.01951	1	254	1	17684	ENSCAFG00000007277
GO:0040032	post-embryonic body morphogenesis	biological_process	0.019686	1	254	1	17684	ENSCAFG00000023756
GO:0038102	activin receptor antagonist activity	molecular_function	0.020013	1	254	2	17684	ENSCAFG00000018405
GO:2001300	lipoxin metabolic process	biological_process	0.020067	1	254	2	17684	ENSCAFG00000015949
GO:2001301	lipoxin biosynthetic process	biological_process	0.020067	1	254	2	17684	ENSCAFG00000015949
GO:2001302	lipoxin A4 metabolic process	biological_process	0.020067	1	254	2	17684	ENSCAFG00000015949
GO:2001303	lipoxin A4 biosynthetic process	biological_process	0.020067	1	254	2	17684	ENSCAFG00000015949
GO:0005794	Golgi apparatus	cellular_component	0.020157	23	254	895	17684	ENSCAFG00000012272,ENSCAFG00000013552,ENSCAFG00000002080,ENSCAFG00000006059,ENSCAFG00000000691,ENSCAFG00000002235,ENSCAFG00000014026,ENSCAFG00000005122,ENSCAFG00000003697,ENSCAFG00000015681,ENSCAFG00000008465,ENSCAFG00000004833,ENSCAFG00000004687,ENSCAFG00000023807,ENSCAFG00000008404,ENSCAFG00000012125,ENSCAFG00000020358,ENSCAFG00000008085,ENSCAFG00000028870,ENSCAFG00000004951,ENSCAFG00000000831,…
GO:0090537	CERF complex	cellular_component	0.020212	1	254	1	17684	ENSCAFG00000016136
GO:0032173	septin collar	cellular_component	0.020516	1	254	1	17684	ENSCAFG00000018419
GO:0014745	negative regulation of muscle adaptation	biological_process	0.020648	1	254	2	17684	ENSCAFG00000004687
GO:0046209	nitric oxide metabolic process	biological_process	0.020666	3	254	39	17684	ENSCAFG00000011722,ENSCAFG00000008404,ENSCAFG00000004687
GO:0034138	toll-like receptor 3 signaling pathway	biological_process	0.020777	2	254	14	17684	ENSCAFG00000014836,ENSCAFG00000018331
GO:0010626	negative regulation of Schwann cell proliferation	biological_process	0.020814	1	254	1	17684	ENSCAFG00000019387
GO:0004133	glycogen debranching enzyme activity	molecular_function	0.020855	1	254	1	17684	ENSCAFG00000020040
GO:0004134	4-alpha-glucanotransferase activity	molecular_function	0.020855	1	254	1	17684	ENSCAFG00000020040
GO:0004135	amylo-alpha-1,6-glucosidase activity	molecular_function	0.020855	1	254	1	17684	ENSCAFG00000020040
GO:0042744	hydrogen peroxide catabolic process	biological_process	0.020859	2	254	22	17684	ENSCAFG00000032615,ENSCAFG00000029904
GO:0001666	response to hypoxia	biological_process	0.020919	6	254	137	17684	ENSCAFG00000005737,ENSCAFG00000010815,ENSCAFG00000032469,ENSCAFG00000015465,ENSCAFG00000025002,ENSCAFG00000011722
GO:0033218	amide binding	molecular_function	0.02112	7	254	190	17684	ENSCAFG00000004316,ENSCAFG00000010737,ENSCAFG00000010815,ENSCAFG00000019812,ENSCAFG00000009274,ENSCAFG00000008404,ENSCAFG00000012372
GO:0032940	secretion by cell	biological_process	0.021195	17	254	624	17684	ENSCAFG00000030931,ENSCAFG00000010676,ENSCAFG00000011722,ENSCAFG00000004951,ENSCAFG00000010815,ENSCAFG00000008674,ENSCAFG00000009061,ENSCAFG00000017505,ENSCAFG00000014518,ENSCAFG00000010529,ENSCAFG00000005737,ENSCAFG00000007277,ENSCAFG00000023756,ENSCAFG00000011787,ENSCAFG00000003834,ENSCAFG00000009274,ENSCAFG00000005133
GO:0044648	histone H3-K4 dimethylation	biological_process	0.021373	1	254	1	17684	ENSCAFG00000012691
GO:0019433	triglyceride catabolic process	biological_process	0.021429	2	254	17	17684	ENSCAFG00000009547,ENSCAFG00000004813
GO:0036293	response to decreased oxygen levels	biological_process	0.021559	6	254	138	17684	ENSCAFG00000005737,ENSCAFG00000010815,ENSCAFG00000015465,ENSCAFG00000011722,ENSCAFG00000025002,ENSCAFG00000032469
GO:0008073	ornithine decarboxylase inhibitor activity	molecular_function	0.021718	1	254	3	17684	ENSCAFG00000019411
GO:0043063	intercellular bridge organization	biological_process	0.021724	1	254	1	17684	ENSCAFG00000017556
GO:0008401	retinoic acid 4-hydroxylase activity	molecular_function	0.021828	1	254	2	17684	ENSCAFG00000007574
GO:0016103	diterpenoid catabolic process	biological_process	0.021828	1	254	2	17684	ENSCAFG00000007574
GO:0016115	terpenoid catabolic process	biological_process	0.021828	1	254	2	17684	ENSCAFG00000007574
GO:0034653	retinoic acid catabolic process	biological_process	0.021828	1	254	2	17684	ENSCAFG00000007574
GO:0016054	organic acid catabolic process	biological_process	0.021996	7	254	170	17684	ENSCAFG00000014026,ENSCAFG00000030145,ENSCAFG00000015768,ENSCAFG00000020188,ENSCAFG00000007574,ENSCAFG00000004687,ENSCAFG00000004813
GO:0046395	carboxylic acid catabolic process	biological_process	0.021996	7	254	170	17684	ENSCAFG00000014026,ENSCAFG00000020188,ENSCAFG00000030145,ENSCAFG00000015768,ENSCAFG00000004687,ENSCAFG00000007574,ENSCAFG00000004813
GO:0048519	negative regulation of biological process	biological_process	0.022076	68	254	3450	17684	ENSCAFG00000011787,ENSCAFG00000016575,ENSCAFG00000019595,ENSCAFG00000004687,ENSCAFG00000018405,ENSCAFG00000000885,ENSCAFG00000007906,ENSCAFG00000012682,ENSCAFG00000001286,ENSCAFG00000019088,ENSCAFG00000013739,ENSCAFG00000010676,ENSCAFG00000030931,ENSCAFG00000009795,ENSCAFG00000002653,ENSCAFG00000009486,ENSCAFG00000011769,ENSCAFG00000000678,ENSCAFG00000009547,ENSCAFG00000014008,ENSCAFG00000012050,…
GO:0031862	prostanoid receptor binding	molecular_function	0.022147	1	254	1	17684	ENSCAFG00000009486
GO:0031870	thromboxane A2 receptor binding	molecular_function	0.022147	1	254	1	17684	ENSCAFG00000009486
GO:0000303	response to superoxide	biological_process	0.022439	2	254	17	17684	ENSCAFG00000004687,ENSCAFG00000001286
GO:0072202	cell differentiation involved in metanephros development	biological_process	0.022473	2	254	14	17684	ENSCAFG00000011722,ENSCAFG00000030931
GO:0080182	histone H3-K4 trimethylation	biological_process	0.022562	2	254	14	17684	ENSCAFG00000006878,ENSCAFG00000012691
GO:0002026	regulation of the force of heart contraction	biological_process	0.022597	2	254	16	17684	ENSCAFG00000009795,ENSCAFG00000004687
GO:0042800	histone methyltransferase activity (H3-K4 specific)	molecular_function	0.022816	2	254	13	17684	ENSCAFG00000006878,ENSCAFG00000012691
GO:0000793	condensed chromosome	cellular_component	0.022897	6	254	134	17684	ENSCAFG00000009705,ENSCAFG00000009799,ENSCAFG00000015966,ENSCAFG00000015888,ENSCAFG00000004710,ENSCAFG00000014085
GO:0051878	lateral element assembly	biological_process	0.02293	1	254	1	17684	ENSCAFG00000009705
GO:0004806	triglyceride lipase activity	molecular_function	0.023047	2	254	16	17684	ENSCAFG00000004813,ENSCAFG00000009547
GO:0007263	nitric oxide mediated signal transduction	biological_process	0.023049	2	254	13	17684	ENSCAFG00000012472,ENSCAFG00000010539
GO:0044706	multi-multicellular organism process	biological_process	0.023132	5	254	110	17684	ENSCAFG00000010539,ENSCAFG00000010737,ENSCAFG00000007277,ENSCAFG00000009274,ENSCAFG00000030931
GO:0048610	cellular process involved in reproduction	biological_process	0.023354	13	254	437	17684	ENSCAFG00000009799,ENSCAFG00000012472,ENSCAFG00000001286,ENSCAFG00000003853,ENSCAFG00000005737,ENSCAFG00000015966,ENSCAFG00000009705,ENSCAFG00000030931,ENSCAFG00000006878,ENSCAFG00000017556,ENSCAFG00000017505,ENSCAFG00000017737,ENSCAFG00000008291
GO:0035332	positive regulation of hippo signaling cascade	biological_process	0.023423	1	254	1	17684	ENSCAFG00000015499
GO:0045186	zonula adherens assembly	biological_process	0.023423	1	254	1	17684	ENSCAFG00000015499
GO:0060809	mesodermal to mesenchymal transition involved in gastrulation	biological_process	0.02343	1	254	2	17684	ENSCAFG00000005510
GO:0061517	macrophage proliferation	biological_process	0.023504	1	254	2	17684	ENSCAFG00000008404
GO:0061518	microglial cell proliferation	biological_process	0.023504	1	254	2	17684	ENSCAFG00000008404
GO:0090158	endoplasmic reticulum membrane organization	biological_process	0.023528	1	254	1	17684	ENSCAFG00000015700
GO:0030547	receptor inhibitor activity	molecular_function	0.023706	2	254	21	17684	ENSCAFG00000018405,ENSCAFG00000007277
GO:0010033	response to organic substance	biological_process	0.02393	36	254	1679	17684	ENSCAFG00000023528,ENSCAFG00000002364,ENSCAFG00000018870,ENSCAFG00000005133,ENSCAFG00000012023,ENSCAFG00000005707,ENSCAFG00000000691,ENSCAFG00000005737,ENSCAFG00000007277,ENSCAFG00000017480,ENSCAFG00000015949,ENSCAFG00000011457,ENSCAFG00000003323,ENSCAFG00000018331,ENSCAFG00000015465,ENSCAFG00000001745,ENSCAFG00000009795,ENSCAFG00000010539,ENSCAFG00000012682,ENSCAFG00000004687,ENSCAFG00000003853,…
GO:2000052	positive regulation of non-canonical Wnt receptor signaling pathway	biological_process	0.024049	2	254	11	17684	ENSCAFG00000006059,ENSCAFG00000005737
GO:0000097	sulfur amino acid biosynthetic process	biological_process	0.024158	2	254	16	17684	ENSCAFG00000010539,ENSCAFG00000001671
GO:0015116	sulfate transmembrane transporter activity	molecular_function	0.024449	2	254	15	17684	ENSCAFG00000018766,ENSCAFG00000003853
GO:2001234	negative regulation of apoptotic signaling pathway	biological_process	0.024504	6	254	151	17684	ENSCAFG00000007026,ENSCAFG00000008404,ENSCAFG00000012682,ENSCAFG00000004951,ENSCAFG00000012050,ENSCAFG00000019232
GO:0048864	stem cell development	biological_process	0.024514	9	254	255	17684	ENSCAFG00000005737,ENSCAFG00000001286,ENSCAFG00000005510,ENSCAFG00000010815,ENSCAFG00000015768,ENSCAFG00000006247,ENSCAFG00000030931,ENSCAFG00000015499,ENSCAFG00000004951
GO:0030169	low-density lipoprotein particle binding	molecular_function	0.02456	2	254	12	17684	ENSCAFG00000018331,ENSCAFG00000011787
GO:0006168	adenine salvage	biological_process	0.024565	1	254	2	17684	ENSCAFG00000018870
GO:0021895	cerebral cortex neuron differentiation	biological_process	0.024659	2	254	18	17684	ENSCAFG00000018870,ENSCAFG00000005510
GO:0050750	low-density lipoprotein particle receptor binding	molecular_function	0.024705	2	254	16	17684	ENSCAFG00000008404,ENSCAFG00000011787
GO:0004832	valine-tRNA ligase activity	molecular_function	0.024811	1	254	2	17684	ENSCAFG00000000636
GO:0006438	valyl-tRNA aminoacylation	biological_process	0.024811	1	254	2	17684	ENSCAFG00000000636
GO:0009653	anatomical structure morphogenesis	biological_process	0.024993	47	254	2118	17684	ENSCAFG00000023756,ENSCAFG00000006105,ENSCAFG00000009486,ENSCAFG00000014871,ENSCAFG00000000678,ENSCAFG00000031758,ENSCAFG00000010407,ENSCAFG00000014843,ENSCAFG00000003791,ENSCAFG00000015499,ENSCAFG00000004880,ENSCAFG00000005305,ENSCAFG00000008174,ENSCAFG00000018419,ENSCAFG00000013533,ENSCAFG00000008404,ENSCAFG00000006247,ENSCAFG00000017078,ENSCAFG00000010815,ENSCAFG00000011722,ENSCAFG00000018965,…
GO:0001540	beta-amyloid binding	molecular_function	0.025086	3	254	39	17684	ENSCAFG00000008404,ENSCAFG00000010815,ENSCAFG00000004316
GO:0071320	cellular response to cAMP	biological_process	0.02513	3	254	32	17684	ENSCAFG00000017480,ENSCAFG00000003853,ENSCAFG00000009274
GO:0014034	neural crest cell fate commitment	biological_process	0.025354	1	254	2	17684	ENSCAFG00000005737
GO:0000806	Y chromosome	cellular_component	0.02564	1	254	2	17684	ENSCAFG00000015616
GO:0003779	actin binding	molecular_function	0.025668	12	254	348	17684	ENSCAFG00000010378,ENSCAFG00000015465,ENSCAFG00000018965,ENSCAFG00000001792,ENSCAFG00000014843,ENSCAFG00000011677,ENSCAFG00000019595,ENSCAFG00000020153,ENSCAFG00000004902,ENSCAFG00000008465,ENSCAFG00000004687,ENSCAFG00000015680
GO:0032592	integral to mitochondrial membrane	cellular_component	0.025783	3	254	49	17684	ENSCAFG00000009061,ENSCAFG00000014518,ENSCAFG00000011308
GO:2000269	regulation of fibroblast apoptotic process	biological_process	0.026035	2	254	14	17684	ENSCAFG00000005626,ENSCAFG00000005737
GO:0008589	regulation of smoothened signaling pathway	biological_process	0.026072	4	254	62	17684	ENSCAFG00000014919,ENSCAFG00000005737,ENSCAFG00000009486,ENSCAFG00000015499
GO:0005152	interleukin-1 receptor antagonist activity	molecular_function	0.026227	1	254	2	17684	ENSCAFG00000007277
GO:0060708	spongiotrophoblast differentiation	biological_process	0.026245	1	254	4	17684	ENSCAFG00000030931
GO:0048856	anatomical structure development	biological_process	0.026358	78	254	3922	17684	ENSCAFG00000023671,ENSCAFG00000018765,ENSCAFG00000006716,ENSCAFG00000017737,ENSCAFG00000005510,ENSCAFG00000008465,ENSCAFG00000004833,ENSCAFG00000007486,ENSCAFG00000013546,ENSCAFG00000019848,ENSCAFG00000019232,ENSCAFG00000014919,ENSCAFG00000008019,ENSCAFG00000002364,ENSCAFG00000001961,ENSCAFG00000006027,ENSCAFG00000006878,ENSCAFG00000023528,ENSCAFG00000008291,ENSCAFG00000020091,ENSCAFG00000001520,…
GO:0030072	peptide hormone secretion	biological_process	0.026469	6	254	148	17684	ENSCAFG00000007277,ENSCAFG00000005737,ENSCAFG00000009061,ENSCAFG00000004951,ENSCAFG00000014518,ENSCAFG00000009274
GO:0016597	amino acid binding	molecular_function	0.026517	5	254	101	17684	ENSCAFG00000015768,ENSCAFG00000008674,ENSCAFG00000019812,ENSCAFG00000004687,ENSCAFG00000005707
GO:0051797	regulation of hair follicle development	biological_process	0.026567	2	254	20	17684	ENSCAFG00000018405,ENSCAFG00000010815
GO:0009987	cellular process	biological_process	0.026578	218	254	14050	17684	ENSCAFG00000018331,ENSCAFG00000020040,ENSCAFG00000010676,ENSCAFG00000029897,ENSCAFG00000001745,ENSCAFG00000008674,ENSCAFG00000002653,ENSCAFG00000007906,ENSCAFG00000001286,ENSCAFG00000003853,ENSCAFG00000007331,ENSCAFG00000011072,ENSCAFG00000011677,ENSCAFG00000019187,ENSCAFG00000014026,ENSCAFG00000019595,ENSCAFG00000004087,ENSCAFG00000012272,ENSCAFG00000011787,ENSCAFG00000003323,ENSCAFG00000013552,…
GO:0020037	heme binding	molecular_function	0.026888	5	254	120	17684	ENSCAFG00000010539,ENSCAFG00000029904,ENSCAFG00000032615,ENSCAFG00000007574,ENSCAFG00000004687
GO:0010002	cardioblast differentiation	biological_process	0.02693	2	254	17	17684	ENSCAFG00000010815,ENSCAFG00000005510
GO:2000425	regulation of apoptotic cell clearance	biological_process	0.026977	1	254	2	17684	ENSCAFG00000015949
GO:0008092	cytoskeletal protein binding	molecular_function	0.02698	22	254	783	17684	ENSCAFG00000006538,ENSCAFG00000015680,ENSCAFG00000011769,ENSCAFG00000017557,ENSCAFG00000019028,ENSCAFG00000004902,ENSCAFG00000020153,ENSCAFG00000019595,ENSCAFG00000011677,ENSCAFG00000014843,ENSCAFG00000015499,ENSCAFG00000010885,ENSCAFG00000008465,ENSCAFG00000004687,ENSCAFG00000008404,ENSCAFG00000017078,ENSCAFG00000011155,ENSCAFG00000028870,ENSCAFG00000001792,ENSCAFG00000018965,ENSCAFG00000015465,…
GO:2000401	regulation of lymphocyte migration	biological_process	0.027042	3	254	42	17684	ENSCAFG00000009061,ENSCAFG00000004478,ENSCAFG00000007026
GO:0034248	regulation of cellular amide metabolic process	biological_process	0.027152	2	254	13	17684	ENSCAFG00000008404,ENSCAFG00000004316
GO:0045196	establishment or maintenance of neuroblast polarity	biological_process	0.027378	1	254	1	17684	ENSCAFG00000018765
GO:0045200	establishment of neuroblast polarity	biological_process	0.027378	1	254	1	17684	ENSCAFG00000018765
GO:0008585	female gonad development	biological_process	0.027393	4	254	69	17684	ENSCAFG00000006878,ENSCAFG00000000678,ENSCAFG00000004687,ENSCAFG00000005737
GO:0030061	mitochondrial crista	cellular_component	0.027676	1	254	2	17684	ENSCAFG00000009061
GO:0008272	sulfate transport	biological_process	0.027763	2	254	16	17684	ENSCAFG00000003853,ENSCAFG00000018766
GO:0022414	reproductive process	biological_process	0.02778	19	254	743	17684	ENSCAFG00000005737,ENSCAFG00000007277,ENSCAFG00000016136,ENSCAFG00000012472,ENSCAFG00000000678,ENSCAFG00000008291,ENSCAFG00000006878,ENSCAFG00000009274,ENSCAFG00000009705,ENSCAFG00000010737,ENSCAFG00000003853,ENSCAFG00000001286,ENSCAFG00000004833,ENSCAFG00000004687,ENSCAFG00000010539,ENSCAFG00000017505,ENSCAFG00000017737,ENSCAFG00000030931,ENSCAFG00000012691
GO:2000040	regulation of planar cell polarity pathway involved in axis elongation	biological_process	0.027834	1	254	2	17684	ENSCAFG00000005737
GO:2000041	negative regulation of planar cell polarity pathway involved in axis elongation	biological_process	0.027834	1	254	2	17684	ENSCAFG00000005737
GO:0015292	uniporter activity	molecular_function	0.027906	1	254	1	17684	ENSCAFG00000014518
GO:0060290	transdifferentiation	biological_process	0.028001	1	254	3	17684	ENSCAFG00000011722
GO:0043009	chordate embryonic development	biological_process	0.028015	14	254	507	17684	ENSCAFG00000005626,ENSCAFG00000000831,ENSCAFG00000017078,ENSCAFG00000010407,ENSCAFG00000005510,ENSCAFG00000030931,ENSCAFG00000019232,ENSCAFG00000003323,ENSCAFG00000023756,ENSCAFG00000016136,ENSCAFG00000005737,ENSCAFG00000000678,ENSCAFG00000009486,ENSCAFG00000004687
GO:0006775	fat-soluble vitamin metabolic process	biological_process	0.028176	2	254	22	17684	ENSCAFG00000020155,ENSCAFG00000007574
GO:1902230	negative regulation of intrinsic apoptotic signaling pathway in response to DNA damage	biological_process	0.028389	2	254	20	17684	ENSCAFG00000007026,ENSCAFG00000008404
GO:0005814	centriole	cellular_component	0.028684	5	254	95	17684	ENSCAFG00000006027,ENSCAFG00000006996,ENSCAFG00000007486,ENSCAFG00000001566,ENSCAFG00000006105
GO:0045578	negative regulation of B cell differentiation	biological_process	0.028777	1	254	2	17684	ENSCAFG00000005737
GO:0033627	cell adhesion mediated by integrin	biological_process	0.028813	5	254	90	17684	ENSCAFG00000010815,ENSCAFG00000002653,ENSCAFG00000025002,ENSCAFG00000023528,ENSCAFG00000019028
GO:0031234	extrinsic to internal side of plasma membrane	cellular_component	0.028884	4	254	73	17684	ENSCAFG00000015949,ENSCAFG00000019187,ENSCAFG00000005228,ENSCAFG00000014843
GO:0070901	mitochondrial tRNA methylation	biological_process	0.028909	1	254	3	17684	ENSCAFG00000015647
GO:0071873	response to norepinephrine stimulus	biological_process	0.02902	1	254	2	17684	ENSCAFG00000007277
GO:0071874	cellular response to norepinephrine stimulus	biological_process	0.02902	1	254	2	17684	ENSCAFG00000007277
GO:0070482	response to oxygen levels	biological_process	0.029162	6	254	148	17684	ENSCAFG00000010815,ENSCAFG00000005737,ENSCAFG00000032469,ENSCAFG00000015465,ENSCAFG00000025002,ENSCAFG00000011722
GO:0090155	negative regulation of sphingolipid biosynthetic process	biological_process	0.029213	1	254	4	17684	ENSCAFG00000032757
GO:0090156	cellular sphingolipid homeostasis	biological_process	0.029213	1	254	4	17684	ENSCAFG00000032757
GO:1900060	negative regulation of ceramide biosynthetic process	biological_process	0.029213	1	254	4	17684	ENSCAFG00000032757
GO:0071392	cellular response to estradiol stimulus	biological_process	0.029367	2	254	21	17684	ENSCAFG00000009274,ENSCAFG00000005737
GO:1990090	cellular response to nerve growth factor stimulus	biological_process	0.029391	2	254	16	17684	ENSCAFG00000003323,ENSCAFG00000011457
GO:0002790	peptide secretion	biological_process	0.029421	6	254	152	17684	ENSCAFG00000009061,ENSCAFG00000005737,ENSCAFG00000007277,ENSCAFG00000009274,ENSCAFG00000014518,ENSCAFG00000004951
GO:0051424	corticotropin-releasing hormone binding	molecular_function	0.029852	1	254	2	17684	ENSCAFG00000009274
GO:0000795	synaptonemal complex	cellular_component	0.030195	3	254	38	17684	ENSCAFG00000015888,ENSCAFG00000009705,ENSCAFG00000015966
GO:0048687	positive regulation of sprouting of injured axon	biological_process	0.030343	1	254	1	17684	ENSCAFG00000011457
GO:0048691	positive regulation of axon extension involved in regeneration	biological_process	0.030343	1	254	1	17684	ENSCAFG00000011457
GO:0051459	regulation of corticotropin secretion	biological_process	0.030395	1	254	4	17684	ENSCAFG00000009274
GO:0004052	arachidonate 12-lipoxygenase activity	molecular_function	0.030728	1	254	3	17684	ENSCAFG00000015949
GO:0002761	regulation of myeloid leukocyte differentiation	biological_process	0.030796	4	254	80	17684	ENSCAFG00000023756,ENSCAFG00000005737,ENSCAFG00000009839,ENSCAFG00000030931
GO:0033293	monocarboxylic acid binding	molecular_function	0.030799	3	254	47	17684	ENSCAFG00000000691,ENSCAFG00000007574,ENSCAFG00000017557
GO:0010624	regulation of Schwann cell proliferation	biological_process	0.030816	1	254	2	17684	ENSCAFG00000019387
GO:0070887	cellular response to chemical stimulus	biological_process	0.030985	37	254	1756	17684	ENSCAFG00000020155,ENSCAFG00000010815,ENSCAFG00000017078,ENSCAFG00000014836,ENSCAFG00000011722,ENSCAFG00000004951,ENSCAFG00000005094,ENSCAFG00000007026,ENSCAFG00000007574,ENSCAFG00000032469,ENSCAFG00000006196,ENSCAFG00000020153,ENSCAFG00000009095,ENSCAFG00000009274,ENSCAFG00000029904,ENSCAFG00000014843,ENSCAFG00000019387,ENSCAFG00000003853,ENSCAFG00000019812,ENSCAFG00000012682,ENSCAFG00000001286,…
GO:0036143	kringle domain binding	molecular_function	0.031073	1	254	2	17684	ENSCAFG00000000691
GO:0010740	positive regulation of intracellular protein kinase cascade	biological_process	0.031186	14	254	511	17684	ENSCAFG00000023528,ENSCAFG00000010676,ENSCAFG00000030931,ENSCAFG00000032244,ENSCAFG00000014836,ENSCAFG00000006716,ENSCAFG00000010815,ENSCAFG00000008674,ENSCAFG00000005707,ENSCAFG00000012472,ENSCAFG00000002174,ENSCAFG00000011457,ENSCAFG00000015949,ENSCAFG00000007277
GO:0044346	fibroblast apoptotic process	biological_process	0.031777	2	254	16	17684	ENSCAFG00000005737,ENSCAFG00000005626
GO:0050508	glucuronosyl-N-acetylglucosaminyl-proteoglycan 4-alpha-N-acetylglucosaminyltransferase activity	molecular_function	0.031873	1	254	1	17684	ENSCAFG00000000831
GO:0050509	N-acetylglucosaminyl-proteoglycan 4-beta-glucuronosyltransferase activity	molecular_function	0.031873	1	254	1	17684	ENSCAFG00000000831
GO:0005923	tight junction	cellular_component	0.032009	4	254	73	17684	ENSCAFG00000007805,ENSCAFG00000008291,ENSCAFG00000002653,ENSCAFG00000010407
GO:0045915	positive regulation of catecholamine metabolic process	biological_process	0.032052	1	254	2	17684	ENSCAFG00000018870
GO:0045964	positive regulation of dopamine metabolic process	biological_process	0.032052	1	254	2	17684	ENSCAFG00000018870
GO:0009792	embryo development ending in birth or egg hatching	biological_process	0.032317	14	254	517	17684	ENSCAFG00000000678,ENSCAFG00000004687,ENSCAFG00000009486,ENSCAFG00000016136,ENSCAFG00000023756,ENSCAFG00000005737,ENSCAFG00000019232,ENSCAFG00000003323,ENSCAFG00000030931,ENSCAFG00000005510,ENSCAFG00000005626,ENSCAFG00000017078,ENSCAFG00000000831,ENSCAFG00000010407
GO:0005829	cytosol	cellular_component	0.032324	55	254	2845	17684	ENSCAFG00000010229,ENSCAFG00000002975,ENSCAFG00000018784,ENSCAFG00000010737,ENSCAFG00000008174,ENSCAFG00000018626,ENSCAFG00000008404,ENSCAFG00000015888,ENSCAFG00000016133,ENSCAFG00000004951,ENSCAFG00000014836,ENSCAFG00000013062,ENSCAFG00000008862,ENSCAFG00000012050,ENSCAFG00000023756,ENSCAFG00000032295,ENSCAFG00000032469,ENSCAFG00000012472,ENSCAFG00000009486,ENSCAFG00000009547,ENSCAFG00000010407,…
GO:0071657	positive regulation of granulocyte colony-stimulating factor production	biological_process	0.032327	1	254	3	17684	ENSCAFG00000011722
GO:1901258	positive regulation of macrophage colony-stimulating factor production	biological_process	0.032327	1	254	3	17684	ENSCAFG00000011722
GO:0034617	tetrahydrobiopterin binding	molecular_function	0.032389	1	254	2	17684	ENSCAFG00000004687
GO:0050927	positive regulation of positive chemotaxis	biological_process	0.032502	2	254	17	17684	ENSCAFG00000011457,ENSCAFG00000007026
GO:0000904	cell morphogenesis involved in differentiation	biological_process	0.032507	18	254	622	17684	ENSCAFG00000010815,ENSCAFG00000005510,ENSCAFG00000012226,ENSCAFG00000000831,ENSCAFG00000006247,ENSCAFG00000017078,ENSCAFG00000018765,ENSCAFG00000030931,ENSCAFG00000018965,ENSCAFG00000005737,ENSCAFG00000011457,ENSCAFG00000003323,ENSCAFG00000001520,ENSCAFG00000018870,ENSCAFG00000016575,ENSCAFG00000015499,ENSCAFG00000023528,ENSCAFG00000014843
GO:0009898	internal side of plasma membrane	cellular_component	0.032515	5	254	107	17684	ENSCAFG00000014843,ENSCAFG00000005228,ENSCAFG00000019187,ENSCAFG00000018064,ENSCAFG00000015949
GO:0032148	activation of protein kinase B activity	biological_process	0.032643	2	254	17	17684	ENSCAFG00000011457,ENSCAFG00000005707
GO:2000795	negative regulation of epithelial cell proliferation involved in lung morphogenesis	biological_process	0.032778	1	254	1	17684	ENSCAFG00000001520
GO:0043199	sulfate binding	molecular_function	0.03284	1	254	2	17684	ENSCAFG00000011722
GO:0034205	beta-amyloid formation	biological_process	0.033	2	254	15	17684	ENSCAFG00000004316,ENSCAFG00000008404
GO:0046906	tetrapyrrole binding	molecular_function	0.033083	5	254	127	17684	ENSCAFG00000029904,ENSCAFG00000032615,ENSCAFG00000004687,ENSCAFG00000007574,ENSCAFG00000010539
GO:0060425	lung morphogenesis	biological_process	0.033722	3	254	46	17684	ENSCAFG00000001520,ENSCAFG00000015499,ENSCAFG00000030931
GO:0006323	DNA packaging	biological_process	0.033784	5	254	149	17684	ENSCAFG00000015768,ENSCAFG00000031484,ENSCAFG00000009799,ENSCAFG00000015966,ENSCAFG00000009705
GO:0007126	meiosis	biological_process	0.03387	6	254	144	17684	ENSCAFG00000030931,ENSCAFG00000009705,ENSCAFG00000009799,ENSCAFG00000015966,ENSCAFG00000017556,ENSCAFG00000017737
GO:0071407	cellular response to organic cyclic compound	biological_process	0.033884	9	254	274	17684	ENSCAFG00000032469,ENSCAFG00000012023,ENSCAFG00000003853,ENSCAFG00000017480,ENSCAFG00000005737,ENSCAFG00000007277,ENSCAFG00000009274,ENSCAFG00000018331,ENSCAFG00000009795
GO:0033138	positive regulation of peptidyl-serine phosphorylation	biological_process	0.033942	4	254	75	17684	ENSCAFG00000011457,ENSCAFG00000030931,ENSCAFG00000018765,ENSCAFG00000004951
GO:0043408	regulation of MAPK cascade	biological_process	0.034137	15	254	557	17684	ENSCAFG00000008674,ENSCAFG00000010815,ENSCAFG00000006716,ENSCAFG00000010539,ENSCAFG00000023528,ENSCAFG00000030931,ENSCAFG00000014383,ENSCAFG00000010676,ENSCAFG00000004951,ENSCAFG00000005737,ENSCAFG00000007277,ENSCAFG00000011457,ENSCAFG00000015949,ENSCAFG00000002174,ENSCAFG00000012472
GO:0006457	protein folding	biological_process	0.034164	5	254	151	17684	ENSCAFG00000011072,ENSCAFG00000006538,ENSCAFG00000013546,ENSCAFG00000008404,ENSCAFG00000012372
GO:0097466	misfolded or incompletely synthesized glycoprotein catabolic process	biological_process	0.034171	1	254	2	17684	ENSCAFG00000005608
GO:0032259	methylation	biological_process	0.034188	9	254	287	17684	ENSCAFG00000006878,ENSCAFG00000028870,ENSCAFG00000012691,ENSCAFG00000023756,ENSCAFG00000013739,ENSCAFG00000014973,ENSCAFG00000015647,ENSCAFG00000001671,ENSCAFG00000020155
GO:0042178	xenobiotic catabolic process	biological_process	0.034244	1	254	4	17684	ENSCAFG00000019812
GO:0071889	14-3-3 protein binding	molecular_function	0.034337	2	254	14	17684	ENSCAFG00000020358,ENSCAFG00000032469
GO:0051349	positive regulation of lyase activity	biological_process	0.034343	2	254	19	17684	ENSCAFG00000004687,ENSCAFG00000004951
GO:0035091	phosphatidylinositol binding	molecular_function	0.034443	8	254	199	17684	ENSCAFG00000015949,ENSCAFG00000000652,ENSCAFG00000005707,ENSCAFG00000005228,ENSCAFG00000020153,ENSCAFG00000003791,ENSCAFG00000014843,ENSCAFG00000011677
GO:0070306	lens fiber cell differentiation	biological_process	0.034453	2	254	19	17684	ENSCAFG00000031758,ENSCAFG00000011457
GO:0004142	diacylglycerol cholinephosphotransferase activity	molecular_function	0.034486	1	254	2	17684	ENSCAFG00000007213
GO:0033622	integrin activation	biological_process	0.034534	2	254	18	17684	ENSCAFG00000014843,ENSCAFG00000007026
GO:0044702	single organism reproductive process	biological_process	0.034546	15	254	561	17684	ENSCAFG00000001286,ENSCAFG00000004833,ENSCAFG00000012472,ENSCAFG00000004687,ENSCAFG00000016136,ENSCAFG00000010737,ENSCAFG00000003853,ENSCAFG00000030931,ENSCAFG00000006878,ENSCAFG00000009705,ENSCAFG00000012691,ENSCAFG00000008291,ENSCAFG00000010539,ENSCAFG00000017737,ENSCAFG00000017505
GO:0043103	hypoxanthine salvage	biological_process	0.034567	1	254	2	17684	ENSCAFG00000018870
GO:0009158	ribonucleoside monophosphate catabolic process	biological_process	0.034609	1	254	2	17684	ENSCAFG00000018870
GO:0009169	purine ribonucleoside monophosphate catabolic process	biological_process	0.034609	1	254	2	17684	ENSCAFG00000018870
GO:0031056	regulation of histone modification	biological_process	0.034748	5	254	108	17684	ENSCAFG00000013739,ENSCAFG00000020155,ENSCAFG00000030931,ENSCAFG00000006878,ENSCAFG00000012691
GO:0019343	cysteine biosynthetic process via cystathionine	biological_process	0.034767	1	254	2	17684	ENSCAFG00000010539
GO:0004482	mRNA (guanine-N7-)-methyltransferase activity	molecular_function	0.034803	1	254	2	17684	ENSCAFG00000014973
GO:0055118	negative regulation of cardiac muscle contraction	biological_process	0.034894	1	254	2	17684	ENSCAFG00000012472
GO:0035662	Toll-like receptor 4 binding	molecular_function	0.034913	1	254	4	17684	ENSCAFG00000017557
GO:2000815	regulation of mRNA stability involved in response to oxidative stress	biological_process	0.035382	1	254	2	17684	ENSCAFG00000014008
GO:0044467	glial cell line-derived neurotrophic factor secretion	biological_process	0.035526	1	254	2	17684	ENSCAFG00000011722
GO:1900166	regulation of glial cell line-derived neurotrophic factor secretion	biological_process	0.035526	1	254	2	17684	ENSCAFG00000011722
GO:1900168	positive regulation of glial cell line-derived neurotrophic factor secretion	biological_process	0.035526	1	254	2	17684	ENSCAFG00000011722
GO:0001894	tissue homeostasis	biological_process	0.035545	6	254	154	17684	ENSCAFG00000008291,ENSCAFG00000006105,ENSCAFG00000023756,ENSCAFG00000011722,ENSCAFG00000012691,ENSCAFG00000004687
GO:0043094	cellular metabolic compound salvage	biological_process	0.03562	2	254	19	17684	ENSCAFG00000018870,ENSCAFG00000001671
GO:0030849	autosome	cellular_component	0.035765	1	254	2	17684	ENSCAFG00000015616
GO:1901700	response to oxygen-containing compound	biological_process	0.036277	20	254	822	17684	ENSCAFG00000029904,ENSCAFG00000009274,ENSCAFG00000002364,ENSCAFG00000005707,ENSCAFG00000032469,ENSCAFG00000017480,ENSCAFG00000007277,ENSCAFG00000005737,ENSCAFG00000000691,ENSCAFG00000015465,ENSCAFG00000014836,ENSCAFG00000032615,ENSCAFG00000004951,ENSCAFG00000010815,ENSCAFG00000017078,ENSCAFG00000010539,ENSCAFG00000001286,ENSCAFG00000004687,ENSCAFG00000020155,ENSCAFG00000003853
GO:0047496	vesicle transport along microtubule	biological_process	0.036291	2	254	15	17684	ENSCAFG00000008674,ENSCAFG00000017078
GO:0044343	canonical Wnt receptor signaling pathway involved in regulation of type B pancreatic cell proliferation	biological_process	0.036333	1	254	2	17684	ENSCAFG00000005737
GO:2000079	regulation of canonical Wnt receptor signaling pathway involved in controlling type B pancreatic cell proliferation	biological_process	0.036333	1	254	2	17684	ENSCAFG00000005737
GO:0016486	peptide hormone processing	biological_process	0.036455	2	254	15	17684	ENSCAFG00000011072,ENSCAFG00000010529
GO:0051795	positive regulation of catagen	biological_process	0.036677	1	254	3	17684	ENSCAFG00000010815
GO:0060047	heart contraction	biological_process	0.036725	6	254	144	17684	ENSCAFG00000011769,ENSCAFG00000012472,ENSCAFG00000004687,ENSCAFG00000009795,ENSCAFG00000010815,ENSCAFG00000008291
GO:0050926	regulation of positive chemotaxis	biological_process	0.036806	2	254	18	17684	ENSCAFG00000007026,ENSCAFG00000011457
GO:0070160	occluding junction	cellular_component	0.036882	4	254	76	17684	ENSCAFG00000008291,ENSCAFG00000002653,ENSCAFG00000010407,ENSCAFG00000007805
GO:0032898	neurotrophin production	biological_process	0.03694	1	254	2	17684	ENSCAFG00000010529
GO:0032902	nerve growth factor production	biological_process	0.03694	1	254	2	17684	ENSCAFG00000010529
GO:0005516	calmodulin binding	molecular_function	0.03738	5	254	94	17684	ENSCAFG00000002552,ENSCAFG00000004880,ENSCAFG00000017179,ENSCAFG00000011677,ENSCAFG00000004687
GO:0042363	fat-soluble vitamin catabolic process	biological_process	0.037429	1	254	4	17684	ENSCAFG00000007574
GO:0048863	stem cell differentiation	biological_process	0.037445	10	254	320	17684	ENSCAFG00000001286,ENSCAFG00000005737,ENSCAFG00000004951,ENSCAFG00000030931,ENSCAFG00000015499,ENSCAFG00000006247,ENSCAFG00000015768,ENSCAFG00000005510,ENSCAFG00000010815,ENSCAFG00000002653
GO:0033273	response to vitamin	biological_process	0.037454	2	254	21	17684	ENSCAFG00000010539,ENSCAFG00000005737
GO:0050543	icosatetraenoic acid binding	molecular_function	0.037641	1	254	3	17684	ENSCAFG00000017557
GO:0050544	arachidonic acid binding	molecular_function	0.037641	1	254	3	17684	ENSCAFG00000017557
GO:0006525	arginine metabolic process	biological_process	0.037719	2	254	18	17684	ENSCAFG00000015768,ENSCAFG00000004687
GO:0071634	regulation of transforming growth factor beta production	biological_process	0.037723	2	254	20	17684	ENSCAFG00000011722,ENSCAFG00000010815
GO:2000828	regulation of parathyroid hormone secretion	biological_process	0.03776	1	254	2	17684	ENSCAFG00000023756
GO:0007284	spermatogonial cell division	biological_process	0.03813	1	254	2	17684	ENSCAFG00000017737
GO:0006741	NADP biosynthetic process	biological_process	0.038599	1	254	2	17684	ENSCAFG00000018711
GO:0060706	cell differentiation involved in embryonic placenta development	biological_process	0.038722	2	254	23	17684	ENSCAFG00000030931,ENSCAFG00000005510
GO:0003835	beta-galactoside alpha-2,6-sialyltransferase activity	molecular_function	0.038793	1	254	2	17684	ENSCAFG00000002080
GO:0046098	guanine metabolic process	biological_process	0.03883	1	254	2	17684	ENSCAFG00000018870
GO:0000829	inositol heptakisphosphate kinase activity	molecular_function	0.038891	1	254	2	17684	ENSCAFG00000012999
GO:0000832	inositol hexakisphosphate 5-kinase activity	molecular_function	0.038891	1	254	2	17684	ENSCAFG00000012999
GO:0033857	diphosphoinositol-pentakisphosphate kinase activity	molecular_function	0.038891	1	254	2	17684	ENSCAFG00000012999
GO:0052723	inositol hexakisphosphate 1-kinase activity	molecular_function	0.038891	1	254	2	17684	ENSCAFG00000012999
GO:0052724	inositol hexakisphosphate 3-kinase activity	molecular_function	0.038891	1	254	2	17684	ENSCAFG00000012999
GO:0007354	zygotic determination of anterior/posterior axis, embryo	biological_process	0.038909	1	254	3	17684	ENSCAFG00000010529
GO:0015020	glucuronosyltransferase activity	molecular_function	0.038947	2	254	18	17684	ENSCAFG00000000831,ENSCAFG00000028888
GO:0008015	blood circulation	biological_process	0.039059	9	254	278	17684	ENSCAFG00000017404,ENSCAFG00000011769,ENSCAFG00000004687,ENSCAFG00000012472,ENSCAFG00000010539,ENSCAFG00000009795,ENSCAFG00000010815,ENSCAFG00000008291,ENSCAFG00000011722
GO:0007228	positive regulation of hh target transcription factor activity	biological_process	0.039061	1	254	3	17684	ENSCAFG00000014919
GO:0051593	response to folic acid	biological_process	0.039132	1	254	4	17684	ENSCAFG00000010539
GO:0090204	protein localization to nuclear pore	biological_process	0.039278	1	254	2	17684	ENSCAFG00000005707
GO:0004422	hypoxanthine phosphoribosyltransferase activity	molecular_function	0.03937	1	254	2	17684	ENSCAFG00000018870
GO:0052657	guanine phosphoribosyltransferase activity	molecular_function	0.03937	1	254	2	17684	ENSCAFG00000018870
GO:1900038	negative regulation of cellular response to hypoxia	biological_process	0.039641	1	254	2	17684	ENSCAFG00000011722
GO:0061141	lung ciliated cell differentiation	biological_process	0.039673	1	254	2	17684	ENSCAFG00000001520
GO:0010956	negative regulation of calcidiol 1-monooxygenase activity	biological_process	0.039823	1	254	3	17684	ENSCAFG00000020155
GO:0000802	transverse filament	cellular_component	0.039902	1	254	2	17684	ENSCAFG00000009705
GO:0034614	cellular response to reactive oxygen species	biological_process	0.040029	4	254	90	17684	ENSCAFG00000004687,ENSCAFG00000032615,ENSCAFG00000001286,ENSCAFG00000029904
GO:0042493	response to drug	biological_process	0.040042	6	254	163	17684	ENSCAFG00000009795,ENSCAFG00000007277,ENSCAFG00000005737,ENSCAFG00000023756,ENSCAFG00000010815,ENSCAFG00000009274
GO:0048523	negative regulation of cellular process	biological_process	0.040093	61	254	3150	17684	ENSCAFG00000013688,ENSCAFG00000016575,ENSCAFG00000023528,ENSCAFG00000015616,ENSCAFG00000019595,ENSCAFG00000001520,ENSCAFG00000004170,ENSCAFG00000012023,ENSCAFG00000005707,ENSCAFG00000007277,ENSCAFG00000005737,ENSCAFG00000011457,ENSCAFG00000011787,ENSCAFG00000030931,ENSCAFG00000010676,ENSCAFG00000005510,ENSCAFG00000002653,ENSCAFG00000005224,ENSCAFG00000009795,ENSCAFG00000006716,ENSCAFG00000019411,…
GO:0032504	multicellular organism reproduction	biological_process	0.040095	13	254	479	17684	ENSCAFG00000005737,ENSCAFG00000010737,ENSCAFG00000003853,ENSCAFG00000001286,ENSCAFG00000004687,ENSCAFG00000012472,ENSCAFG00000008291,ENSCAFG00000017737,ENSCAFG00000010539,ENSCAFG00000017505,ENSCAFG00000006878,ENSCAFG00000030931,ENSCAFG00000009705
GO:0031281	positive regulation of cyclase activity	biological_process	0.040121	2	254	20	17684	ENSCAFG00000004951,ENSCAFG00000004687
GO:0061025	membrane fusion	biological_process	0.040176	5	254	120	17684	ENSCAFG00000017505,ENSCAFG00000012125,ENSCAFG00000011308,ENSCAFG00000015700,ENSCAFG00000012023
GO:0032252	secretory granule localization	biological_process	0.040207	1	254	2	17684	ENSCAFG00000008674
GO:0016076	snRNA catabolic process	biological_process	0.040282	1	254	2	17684	ENSCAFG00000009938
GO:0016077	snoRNA catabolic process	biological_process	0.040282	1	254	2	17684	ENSCAFG00000009938
GO:0043629	ncRNA polyadenylation	biological_process	0.040282	1	254	2	17684	ENSCAFG00000009938
GO:0043630	ncRNA polyadenylation involved in polyadenylation-dependent ncRNA catabolic process	biological_process	0.040282	1	254	2	17684	ENSCAFG00000009938
GO:0071036	nuclear polyadenylation-dependent snoRNA catabolic process	biological_process	0.040282	1	254	2	17684	ENSCAFG00000009938
GO:0071037	nuclear polyadenylation-dependent snRNA catabolic process	biological_process	0.040282	1	254	2	17684	ENSCAFG00000009938
GO:0071050	snoRNA polyadenylation	biological_process	0.040282	1	254	2	17684	ENSCAFG00000009938
GO:0014050	negative regulation of glutamate secretion	biological_process	0.040299	1	254	4	17684	ENSCAFG00000007277
GO:0009065	glutamine family amino acid catabolic process	biological_process	0.040398	2	254	19	17684	ENSCAFG00000015768,ENSCAFG00000004687
GO:0034465	response to carbon monoxide	biological_process	0.040421	1	254	1	17684	ENSCAFG00000015465
GO:0070103	regulation of interleukin-6-mediated signaling pathway	biological_process	0.040491	1	254	3	17684	ENSCAFG00000020155
GO:0071604	transforming growth factor beta production	biological_process	0.040544	2	254	21	17684	ENSCAFG00000011722,ENSCAFG00000010815
GO:0044332	Wnt receptor signaling pathway involved in dorsal/ventral axis specification	biological_process	0.040736	1	254	2	17684	ENSCAFG00000005737
GO:0005929	cilium	cellular_component	0.040751	11	254	353	17684	ENSCAFG00000015499,ENSCAFG00000004880,ENSCAFG00000003791,ENSCAFG00000006027,ENSCAFG00000007486,ENSCAFG00000000652,ENSCAFG00000009486,ENSCAFG00000006105,ENSCAFG00000018419,ENSCAFG00000005305,ENSCAFG00000003853
GO:0030073	insulin secretion	biological_process	0.040804	5	254	119	17684	ENSCAFG00000004951,ENSCAFG00000014518,ENSCAFG00000007277,ENSCAFG00000005737,ENSCAFG00000009061
GO:0043096	purine nucleobase salvage	biological_process	0.04085	1	254	3	17684	ENSCAFG00000018870
GO:0005721	centromeric heterochromatin	cellular_component	0.040906	2	254	19	17684	ENSCAFG00000009799,ENSCAFG00000015888
GO:0051276	chromosome organization	biological_process	0.040935	20	254	869	17684	ENSCAFG00000009799,ENSCAFG00000016136,ENSCAFG00000015966,ENSCAFG00000009705,ENSCAFG00000006878,ENSCAFG00000005626,ENSCAFG00000017556,ENSCAFG00000015616,ENSCAFG00000009938,ENSCAFG00000015888,ENSCAFG00000020155,ENSCAFG00000031484,ENSCAFG00000013739,ENSCAFG00000012691,ENSCAFG00000014856,ENSCAFG00000030931,ENSCAFG00000017737,ENSCAFG00000016133,ENSCAFG00000016640,ENSCAFG00000015768
GO:0008514	organic anion transmembrane transporter activity	molecular_function	0.041022	6	254	162	17684	ENSCAFG00000020091,ENSCAFG00000016278,ENSCAFG00000018766,ENSCAFG00000003853,ENSCAFG00000013947,ENSCAFG00000006653
GO:0043065	positive regulation of apoptotic process	biological_process	0.041065	8	254	257	17684	ENSCAFG00000005737,ENSCAFG00000000691,ENSCAFG00000002174,ENSCAFG00000011457,ENSCAFG00000008404,ENSCAFG00000010815,ENSCAFG00000015465,ENSCAFG00000032100
GO:0033632	regulation of cell-cell adhesion mediated by integrin	biological_process	0.041085	2	254	19	17684	ENSCAFG00000025002,ENSCAFG00000002653
GO:2000405	negative regulation of T cell migration	biological_process	0.041097	1	254	2	17684	ENSCAFG00000004478
GO:0072011	glomerular endothelium development	biological_process	0.041254	1	254	3	17684	ENSCAFG00000011722
GO:0031210	phosphatidylcholine binding	molecular_function	0.041274	2	254	22	17684	ENSCAFG00000005228,ENSCAFG00000008674
GO:0070498	interleukin-1-mediated signaling pathway	biological_process	0.041492	2	254	18	17684	ENSCAFG00000014836,ENSCAFG00000007277
GO:0005520	insulin-like growth factor binding	molecular_function	0.041649	2	254	21	17684	ENSCAFG00000012272,ENSCAFG00000000691
GO:0070325	lipoprotein particle receptor binding	molecular_function	0.041722	2	254	20	17684	ENSCAFG00000008404,ENSCAFG00000011787
GO:0014823	response to activity	biological_process	0.041789	2	254	19	17684	ENSCAFG00000007277,ENSCAFG00000020091
GO:0051591	response to cAMP	biological_process	0.041824	3	254	44	17684	ENSCAFG00000017480,ENSCAFG00000003853,ENSCAFG00000009274
GO:0045875	negative regulation of sister chromatid cohesion	biological_process	0.041943	1	254	2	17684	ENSCAFG00000015966
GO:0015833	peptide transport	biological_process	0.042107	6	254	164	17684	ENSCAFG00000009274,ENSCAFG00000004951,ENSCAFG00000014518,ENSCAFG00000005737,ENSCAFG00000007277,ENSCAFG00000009061
GO:0003785	actin monomer binding	molecular_function	0.042184	2	254	25	17684	ENSCAFG00000004687,ENSCAFG00000020153
GO:0045171	intercellular bridge	cellular_component	0.042529	3	254	50	17684	ENSCAFG00000019812,ENSCAFG00000017556,ENSCAFG00000011722
GO:0032502	developmental process	biological_process	0.042667	81	254	4205	17684	ENSCAFG00000010407,ENSCAFG00000005626,ENSCAFG00000015499,ENSCAFG00000015360,ENSCAFG00000009705,ENSCAFG00000023756,ENSCAFG00000031758,ENSCAFG00000009486,ENSCAFG00000000678,ENSCAFG00000014871,ENSCAFG00000011769,ENSCAFG00000015768,ENSCAFG00000010815,ENSCAFG00000017078,ENSCAFG00000013062,ENSCAFG00000009839,ENSCAFG00000011722,ENSCAFG00000018965,ENSCAFG00000004951,ENSCAFG00000012691,ENSCAFG00000018419,…
GO:0006996	organelle organization	biological_process	0.042812	56	254	2877	17684	ENSCAFG00000006059,ENSCAFG00000015647,ENSCAFG00000032295,ENSCAFG00000014871,ENSCAFG00000011308,ENSCAFG00000009547,ENSCAFG00000004902,ENSCAFG00000017556,ENSCAFG00000005626,ENSCAFG00000009705,ENSCAFG00000015966,ENSCAFG00000004880,ENSCAFG00000018784,ENSCAFG00000014255,ENSCAFG00000020155,ENSCAFG00000008174,ENSCAFG00000018419,ENSCAFG00000015888,ENSCAFG00000006247,ENSCAFG00000017078,ENSCAFG00000015768,…
GO:0032874	positive regulation of stress-activated MAPK cascade	biological_process	0.042955	4	254	84	17684	ENSCAFG00000010815,ENSCAFG00000008674,ENSCAFG00000007277,ENSCAFG00000002174
GO:0007610	behavior	biological_process	0.043045	16	254	590	17684	ENSCAFG00000011457,ENSCAFG00000007277,ENSCAFG00000007026,ENSCAFG00000031758,ENSCAFG00000005626,ENSCAFG00000018870,ENSCAFG00000019595,ENSCAFG00000002364,ENSCAFG00000009274,ENSCAFG00000006878,ENSCAFG00000004833,ENSCAFG00000025002,ENSCAFG00000006247,ENSCAFG00000001745,ENSCAFG00000009061,ENSCAFG00000012691
GO:0043068	positive regulation of programmed cell death	biological_process	0.043139	8	254	259	17684	ENSCAFG00000008404,ENSCAFG00000011457,ENSCAFG00000002174,ENSCAFG00000000691,ENSCAFG00000005737,ENSCAFG00000032100,ENSCAFG00000015465,ENSCAFG00000010815
GO:0071813	lipoprotein particle binding	molecular_function	0.043306	2	254	18	17684	ENSCAFG00000011787,ENSCAFG00000018331
GO:0071814	protein-lipid complex binding	molecular_function	0.043306	2	254	18	17684	ENSCAFG00000018331,ENSCAFG00000011787
GO:0006835	dicarboxylic acid transport	biological_process	0.043352	3	254	49	17684	ENSCAFG00000007277,ENSCAFG00000003853,ENSCAFG00000018766
GO:0014003	oligodendrocyte development	biological_process	0.043546	2	254	25	17684	ENSCAFG00000008404,ENSCAFG00000016189
GO:0036301	macrophage colony-stimulating factor production	biological_process	0.043561	1	254	4	17684	ENSCAFG00000011722
GO:0071611	granulocyte colony-stimulating factor production	biological_process	0.043561	1	254	4	17684	ENSCAFG00000011722
GO:0071655	regulation of granulocyte colony-stimulating factor production	biological_process	0.043561	1	254	4	17684	ENSCAFG00000011722
GO:1901256	regulation of macrophage colony-stimulating factor production	biological_process	0.043561	1	254	4	17684	ENSCAFG00000011722
GO:0044267	cellular protein metabolic process	biological_process	0.043723	69	254	3855	17684	ENSCAFG00000006716,ENSCAFG00000005224,ENSCAFG00000005608,ENSCAFG00000018765,ENSCAFG00000013546,ENSCAFG00000019232,ENSCAFG00000014919,ENSCAFG00000008019,ENSCAFG00000019133,ENSCAFG00000005122,ENSCAFG00000015616,ENSCAFG00000032244,ENSCAFG00000013688,ENSCAFG00000006878,ENSCAFG00000023528,ENSCAFG00000011457,ENSCAFG00000005737,ENSCAFG00000007277,ENSCAFG00000012023,ENSCAFG00000005707,ENSCAFG00000012372,…
GO:0070381	endosome to plasma membrane transport vesicle	cellular_component	0.043813	1	254	2	17684	ENSCAFG00000028870
GO:0050542	icosanoid binding	molecular_function	0.043954	1	254	4	17684	ENSCAFG00000017557
GO:1901567	fatty acid derivative binding	molecular_function	0.043954	1	254	4	17684	ENSCAFG00000017557
GO:0090310	negative regulation of methylation-dependent chromatin silencing	biological_process	0.043964	1	254	3	17684	ENSCAFG00000013739
GO:0008283	cell proliferation	biological_process	0.04401	28	254	1290	17684	ENSCAFG00000018870,ENSCAFG00000013688,ENSCAFG00000015499,ENSCAFG00000015966,ENSCAFG00000019187,ENSCAFG00000019387,ENSCAFG00000005737,ENSCAFG00000006105,ENSCAFG00000011457,ENSCAFG00000001520,ENSCAFG00000012472,ENSCAFG00000012023,ENSCAFG00000004782,ENSCAFG00000000678,ENSCAFG00000002653,ENSCAFG00000010815,ENSCAFG00000017078,ENSCAFG00000018765,ENSCAFG00000030931,ENSCAFG00000011722,ENSCAFG00000012691,…
GO:2001236	regulation of extrinsic apoptotic signaling pathway	biological_process	0.044092	5	254	119	17684	ENSCAFG00000004951,ENSCAFG00000012682,ENSCAFG00000000885,ENSCAFG00000012050,ENSCAFG00000005737
GO:0072108	positive regulation of mesenchymal to epithelial transition involved in metanephros morphogenesis	biological_process	0.044212	1	254	3	17684	ENSCAFG00000030931
GO:0001774	microglial cell activation	biological_process	0.044271	1	254	3	17684	ENSCAFG00000008404
GO:0005125	cytokine activity	molecular_function	0.044333	4	254	139	17684	ENSCAFG00000007277,ENSCAFG00000010815,ENSCAFG00000007026,ENSCAFG00000030931
GO:0006958	complement activation, classical pathway	biological_process	0.044402	2	254	28	17684	ENSCAFG00000011787,ENSCAFG00000030739
GO:0045823	positive regulation of heart contraction	biological_process	0.044407	2	254	20	17684	ENSCAFG00000010815,ENSCAFG00000009795
GO:0006572	tyrosine catabolic process	biological_process	0.044417	1	254	3	17684	ENSCAFG00000020188
GO:0015117	thiosulfate transmembrane transporter activity	molecular_function	0.044417	1	254	3	17684	ENSCAFG00000018766
GO:0015131	oxaloacetate transmembrane transporter activity	molecular_function	0.044417	1	254	3	17684	ENSCAFG00000018766
GO:0015709	thiosulfate transport	biological_process	0.044417	1	254	3	17684	ENSCAFG00000018766
GO:0015729	oxaloacetate transport	biological_process	0.044417	1	254	3	17684	ENSCAFG00000018766
GO:0015743	malate transport	biological_process	0.044417	1	254	3	17684	ENSCAFG00000018766
GO:0071423	malate transmembrane transport	biological_process	0.044417	1	254	3	17684	ENSCAFG00000018766
GO:0097191	extrinsic apoptotic signaling pathway	biological_process	0.04479	6	254	169	17684	ENSCAFG00000010815,ENSCAFG00000012050,ENSCAFG00000005737,ENSCAFG00000000885,ENSCAFG00000012682,ENSCAFG00000004951
GO:0042987	amyloid precursor protein catabolic process	biological_process	0.045056	2	254	18	17684	ENSCAFG00000004316,ENSCAFG00000008404
GO:0016049	cell growth	biological_process	0.045113	9	254	293	17684	ENSCAFG00000011677,ENSCAFG00000016575,ENSCAFG00000006247,ENSCAFG00000017078,ENSCAFG00000010815,ENSCAFG00000012272,ENSCAFG00000011457,ENSCAFG00000000162,ENSCAFG00000005737
GO:0070304	positive regulation of stress-activated protein kinase signaling cascade	biological_process	0.045116	4	254	85	17684	ENSCAFG00000002174,ENSCAFG00000007277,ENSCAFG00000008674,ENSCAFG00000010815
GO:0060541	respiratory system development	biological_process	0.04521	6	254	154	17684	ENSCAFG00000001520,ENSCAFG00000015499,ENSCAFG00000030931,ENSCAFG00000004687,ENSCAFG00000009486,ENSCAFG00000000678
GO:0060253	negative regulation of glial cell proliferation	biological_process	0.045275	1	254	2	17684	ENSCAFG00000019387
GO:0004597	peptide-aspartate beta-dioxygenase activity	molecular_function	0.045312	1	254	3	17684	ENSCAFG00000017007
GO:0043410	positive regulation of MAPK cascade	biological_process	0.045359	11	254	380	17684	ENSCAFG00000008674,ENSCAFG00000010815,ENSCAFG00000006716,ENSCAFG00000023528,ENSCAFG00000030931,ENSCAFG00000010676,ENSCAFG00000007277,ENSCAFG00000011457,ENSCAFG00000015949,ENSCAFG00000002174,ENSCAFG00000012472
GO:0070566	adenylyltransferase activity	molecular_function	0.045374	2	254	21	17684	ENSCAFG00000002975,ENSCAFG00000009938
GO:0035963	cellular response to interleukin-13	biological_process	0.045374	1	254	3	17684	ENSCAFG00000015949
GO:0032925	regulation of activin receptor signaling pathway	biological_process	0.045411	2	254	20	17684	ENSCAFG00000019387,ENSCAFG00000018405
GO:0046461	neutral lipid catabolic process	biological_process	0.045475	2	254	24	17684	ENSCAFG00000009547,ENSCAFG00000004813
GO:0046464	acylglycerol catabolic process	biological_process	0.045475	2	254	24	17684	ENSCAFG00000009547,ENSCAFG00000004813
GO:0060689	cell differentiation involved in salivary gland development	biological_process	0.045489	1	254	2	17684	ENSCAFG00000001520
GO:0048861	leukemia inhibitory factor signaling pathway	biological_process	0.045568	1	254	3	17684	ENSCAFG00000030931
GO:0050869	negative regulation of B cell activation	biological_process	0.045703	2	254	21	17684	ENSCAFG00000005737,ENSCAFG00000010676
GO:0006663	platelet activating factor biosynthetic process	biological_process	0.045728	1	254	3	17684	ENSCAFG00000007213
GO:0009019	tRNA (guanine-N1-)-methyltransferase activity	molecular_function	0.045771	1	254	4	17684	ENSCAFG00000015647
GO:0010693	negative regulation of alkaline phosphatase activity	biological_process	0.04578	1	254	3	17684	ENSCAFG00000010815
GO:0009128	purine nucleoside monophosphate catabolic process	biological_process	0.045989	1	254	3	17684	ENSCAFG00000018870
GO:0015179	L-amino acid transmembrane transporter activity	molecular_function	0.046303	3	254	56	17684	ENSCAFG00000006653,ENSCAFG00000013947,ENSCAFG00000016278
GO:0042445	hormone metabolic process	biological_process	0.046326	5	254	125	17684	ENSCAFG00000007574,ENSCAFG00000009274,ENSCAFG00000009795,ENSCAFG00000010529,ENSCAFG00000011072
GO:0002439	chronic inflammatory response to antigenic stimulus	biological_process	0.04633	1	254	5	17684	ENSCAFG00000007277
GO:1901698	response to nitrogen compound	biological_process	0.04634	13	254	469	17684	ENSCAFG00000005707,ENSCAFG00000012023,ENSCAFG00000017480,ENSCAFG00000007277,ENSCAFG00000005737,ENSCAFG00000003853,ENSCAFG00000009274,ENSCAFG00000018331,ENSCAFG00000002364,ENSCAFG00000018870,ENSCAFG00000001745,ENSCAFG00000010539,ENSCAFG00000017078
GO:0060426	lung vasculature development	biological_process	0.046356	1	254	5	17684	ENSCAFG00000030931
GO:2000669	negative regulation of dendritic cell apoptotic process	biological_process	0.046473	1	254	4	17684	ENSCAFG00000007026
GO:0044441	cilium part	cellular_component	0.047217	7	254	193	17684	ENSCAFG00000009486,ENSCAFG00000006027,ENSCAFG00000003791,ENSCAFG00000015499,ENSCAFG00000003853,ENSCAFG00000018419,ENSCAFG00000006105
GO:0003015	heart process	biological_process	0.047314	6	254	152	17684	ENSCAFG00000008291,ENSCAFG00000010815,ENSCAFG00000009795,ENSCAFG00000012472,ENSCAFG00000004687,ENSCAFG00000011769
GO:0032872	regulation of stress-activated MAPK cascade	biological_process	0.047535	6	254	157	17684	ENSCAFG00000002174,ENSCAFG00000010539,ENSCAFG00000008674,ENSCAFG00000010815,ENSCAFG00000007277,ENSCAFG00000005737
GO:0060623	regulation of chromosome condensation	biological_process	0.047587	1	254	3	17684	ENSCAFG00000015966
GO:0097190	apoptotic signaling pathway	biological_process	0.047634	11	254	424	17684	ENSCAFG00000005737,ENSCAFG00000012050,ENSCAFG00000019232,ENSCAFG00000000885,ENSCAFG00000012682,ENSCAFG00000007026,ENSCAFG00000008404,ENSCAFG00000032469,ENSCAFG00000010815,ENSCAFG00000013688,ENSCAFG00000004951
GO:1902229	regulation of intrinsic apoptotic signaling pathway in response to DNA damage	biological_process	0.047666	2	254	26	17684	ENSCAFG00000007026,ENSCAFG00000008404
GO:0004816	asparagine-tRNA ligase activity	molecular_function	0.047728	1	254	2	17684	ENSCAFG00000004782
GO:0003013	circulatory system process	biological_process	0.047785	9	254	287	17684	ENSCAFG00000011769,ENSCAFG00000004687,ENSCAFG00000012472,ENSCAFG00000017404,ENSCAFG00000011722,ENSCAFG00000010815,ENSCAFG00000008291,ENSCAFG00000010539,ENSCAFG00000009795
GO:0005581	collagen	cellular_component	0.047859	3	254	49	17684	ENSCAFG00000018331,ENSCAFG00000012226,ENSCAFG00000019848
GO:0035339	SPOTS complex	cellular_component	0.048065	1	254	5	17684	ENSCAFG00000032757
GO:0018125	peptidyl-cysteine methylation	biological_process	0.048516	1	254	3	17684	ENSCAFG00000028870
GO:0042743	hydrogen peroxide metabolic process	biological_process	0.048775	2	254	34	17684	ENSCAFG00000032615,ENSCAFG00000029904
GO:0046100	hypoxanthine metabolic process	biological_process	0.049012	1	254	3	17684	ENSCAFG00000018870
GO:0046101	hypoxanthine biosynthetic process	biological_process	0.049012	1	254	3	17684	ENSCAFG00000018870
GO:0072329	monocarboxylic acid catabolic process	biological_process	0.049075	4	254	82	17684	ENSCAFG00000030145,ENSCAFG00000014026,ENSCAFG00000004813,ENSCAFG00000007574
GO:0010941	regulation of cell death	biological_process	0.049182	24	254	1085	17684	ENSCAFG00000000885,ENSCAFG00000012682,ENSCAFG00000008404,ENSCAFG00000002174,ENSCAFG00000019232,ENSCAFG00000014836,ENSCAFG00000032100,ENSCAFG00000015465,ENSCAFG00000011722,ENSCAFG00000004951,ENSCAFG00000010815,ENSCAFG00000006716,ENSCAFG00000007026,ENSCAFG00000000678,ENSCAFG00000005737,ENSCAFG00000000691,ENSCAFG00000007277,ENSCAFG00000012050,ENSCAFG00000011457,ENSCAFG00000016575,ENSCAFG00000023528,…
GO:0032286	central nervous system myelin maintenance	biological_process	0.049282	1	254	3	17684	ENSCAFG00000008404
GO:0051051	negative regulation of transport	biological_process	0.049332	8	254	259	17684	ENSCAFG00000011722,ENSCAFG00000030931,ENSCAFG00000009274,ENSCAFG00000010676,ENSCAFG00000019411,ENSCAFG00000004687,ENSCAFG00000007277,ENSCAFG00000005737
GO:0051250	negative regulation of lymphocyte activation	biological_process	0.049377	4	254	92	17684	ENSCAFG00000015499,ENSCAFG00000010676,ENSCAFG00000012472,ENSCAFG00000005737
GO:0010716	negative regulation of extracellular matrix disassembly	biological_process	0.049428	1	254	3	17684	ENSCAFG00000025002
GO:1902267	regulation of polyamine transmembrane transport	biological_process	0.049435	1	254	4	17684	ENSCAFG00000019411
GO:2000048	negative regulation of cell-cell adhesion mediated by cadherin	biological_process	0.04944	1	254	4	17684	ENSCAFG00000002653
GO:0002682	regulation of immune system process	biological_process	0.049489	20	254	909	17684	ENSCAFG00000015499,ENSCAFG00000030739,ENSCAFG00000007026,ENSCAFG00000012472,ENSCAFG00000023756,ENSCAFG00000005737,ENSCAFG00000015949,ENSCAFG00000004478,ENSCAFG00000011787,ENSCAFG00000030931,ENSCAFG00000009839,ENSCAFG00000010676,ENSCAFG00000018331,ENSCAFG00000014836,ENSCAFG00000008674,ENSCAFG00000009061,ENSCAFG00000010815,ENSCAFG00000025002,ENSCAFG00000005759,ENSCAFG00000020155
GO:0009719	response to endogenous stimulus	biological_process	0.04951	21	254	890	17684	ENSCAFG00000001745,ENSCAFG00000010815,ENSCAFG00000010539,ENSCAFG00000017078,ENSCAFG00000009795,ENSCAFG00000003853,ENSCAFG00000023528,ENSCAFG00000009274,ENSCAFG00000019387,ENSCAFG00000002364,ENSCAFG00000014843,ENSCAFG00000018870,ENSCAFG00000005133,ENSCAFG00000020153,ENSCAFG00000032469,ENSCAFG00000005707,ENSCAFG00000017480,ENSCAFG00000005737,ENSCAFG00000007277,ENSCAFG00000003323,ENSCAFG00000011457
GO:0042886	amide transport	biological_process	0.049693	6	254	173	17684	ENSCAFG00000009274,ENSCAFG00000014518,ENSCAFG00000004951,ENSCAFG00000009061,ENSCAFG00000005737,ENSCAFG00000007277
GO:0015215	nucleotide transmembrane transporter activity	molecular_function	0.049775	2	254	24	17684	ENSCAFG00000020091,ENSCAFG00000015681
GO:0051568	histone H3-K4 methylation	biological_process	0.049841	3	254	50	17684	ENSCAFG00000006878,ENSCAFG00000012691,ENSCAFG00000020155
GO:1902275	regulation of chromatin organization	biological_process	0.049854	5	254	121	17684	ENSCAFG00000013739,ENSCAFG00000020155,ENSCAFG00000030931,ENSCAFG00000006878,ENSCAFG00000012691
GO:0048545	response to steroid hormone stimulus	biological_process	0.049874	6	254	174	17684	ENSCAFG00000032469,ENSCAFG00000009274,ENSCAFG00000009795,ENSCAFG00000007277,ENSCAFG00000005737,ENSCAFG00000010815
24 hpi
GO_accession	Description	Term_type	Over_represented_pValue	CAD_item	CAD_list	Bg_item	Bg_list	Gene_ids
GO:0034364	high-density lipoprotein particle	cellular_component	9.4723e-09	6	230	19	17684	ENSCAFG00000029553,ENSCAFG00000008404,ENSCAFG00000015206,ENSCAFG00000013306,ENSCAFG00000015205,ENSCAFG00000009135
GO:0034358	plasma lipoprotein particle	cellular_component	1.3897e-07	6	230	24	17684	ENSCAFG00000029553,ENSCAFG00000008404,ENSCAFG00000015206,ENSCAFG00000013306,ENSCAFG00000015205,ENSCAFG00000009135
GO:0032994	protein-lipid complex	cellular_component	3.0669e-07	6	230	26	17684	ENSCAFG00000009135,ENSCAFG00000015205,ENSCAFG00000008404,ENSCAFG00000029553,ENSCAFG00000013306,ENSCAFG00000015206
GO:0006953	acute-phase response	biological_process	1.0554e-06	5	230	17	17684	ENSCAFG00000029553,ENSCAFG00000015206,ENSCAFG00000009135,ENSCAFG00000015205,ENSCAFG00000007245
GO:0034109	homotypic cell-cell adhesion	biological_process	0.00010272	6	230	48	17684	ENSCAFG00000020125,ENSCAFG00000023756,ENSCAFG00000009736,ENSCAFG00000008291,ENSCAFG00000009632,ENSCAFG00000029394
GO:0051179	localization	biological_process	0.000175	93	230	4655	17684	ENSCAFG00000000479,ENSCAFG00000015205,ENSCAFG00000014079,ENSCAFG00000025002,ENSCAFG00000014843,ENSCAFG00000010306,ENSCAFG00000018151,ENSCAFG00000020054,ENSCAFG00000004261,ENSCAFG00000005737,ENSCAFG00000016633,ENSCAFG00000015206,ENSCAFG00000009269,ENSCAFG00000014352,ENSCAFG00000013306,ENSCAFG00000011588,ENSCAFG00000009795,ENSCAFG00000012965,ENSCAFG00000012197,ENSCAFG00000005849,ENSCAFG00000014061,…
GO:0005576	extracellular region	cellular_component	0.00018205	33	230	1392	17684	ENSCAFG00000005737,ENSCAFG00000016633,ENSCAFG00000013306,ENSCAFG00000015206,ENSCAFG00000009537,ENSCAFG00000025512,ENSCAFG00000008373,ENSCAFG00000000686,ENSCAFG00000015205,ENSCAFG00000024533,ENSCAFG00000009617,ENSCAFG00000017403,ENSCAFG00000013852,ENSCAFG00000009641,ENSCAFG00000007245,ENSCAFG00000031121,ENSCAFG00000009552,ENSCAFG00000001106,ENSCAFG00000016903,ENSCAFG00000032763,ENSCAFG00000029553,…
GO:0042056	chemoattractant activity	molecular_function	0.00021583	4	230	25	17684	ENSCAFG00000015206,ENSCAFG00000029553,ENSCAFG00000015205,ENSCAFG00000009135
GO:0016327	apicolateral plasma membrane	cellular_component	0.00041015	3	230	11	17684	ENSCAFG00000008291,ENSCAFG00000010407,ENSCAFG00000007805
GO:0044421	extracellular region part	cellular_component	0.00047534	28	230	1146	17684	ENSCAFG00000013852,ENSCAFG00000013748,ENSCAFG00000009617,ENSCAFG00000017403,ENSCAFG00000002437,ENSCAFG00000025345,ENSCAFG00000024533,ENSCAFG00000011787,ENSCAFG00000007092,ENSCAFG00000015205,ENSCAFG00000009135,ENSCAFG00000012731,ENSCAFG00000018331,ENSCAFG00000008404,ENSCAFG00000008373,ENSCAFG00000001690,ENSCAFG00000015206,ENSCAFG00000013306,ENSCAFG00000029553,ENSCAFG00000025512,ENSCAFG00000009537,…
GO:0016477	cell migration	biological_process	0.00055608	29	230	1029	17684	ENSCAFG00000009269,ENSCAFG00000015206,ENSCAFG00000013062,ENSCAFG00000019601,ENSCAFG00000016903,ENSCAFG00000029553,ENSCAFG00000029394,ENSCAFG00000019526,ENSCAFG00000005737,ENSCAFG00000001403,ENSCAFG00000019733,ENSCAFG00000001106,ENSCAFG00000008291,ENSCAFG00000016433,ENSCAFG00000014061,ENSCAFG00000005707,ENSCAFG00000009736,ENSCAFG00000020373,ENSCAFG00000025345,ENSCAFG00000014079,ENSCAFG00000025002,…
GO:0030154	cell differentiation	biological_process	0.00068151	60	230	2742	17684	ENSCAFG00000020155,ENSCAFG00000009185,ENSCAFG00000005737,ENSCAFG00000009269,ENSCAFG00000012969,ENSCAFG00000009736,ENSCAFG00000008373,ENSCAFG00000002124,ENSCAFG00000003022,ENSCAFG00000005707,ENSCAFG00000014061,ENSCAFG00000023756,ENSCAFG00000016842,ENSCAFG00000003136,ENSCAFG00000009632,ENSCAFG00000000482,ENSCAFG00000016136,ENSCAFG00000006878,ENSCAFG00000010428,ENSCAFG00000010306,ENSCAFG00000017403,…
GO:0051015	actin filament binding	molecular_function	0.00070133	10	230	177	17684	ENSCAFG00000013367,ENSCAFG00000014843,ENSCAFG00000017311,ENSCAFG00000009736,ENSCAFG00000015800,ENSCAFG00000031118,ENSCAFG00000028862,ENSCAFG00000005717,ENSCAFG00000019733,ENSCAFG00000010378
GO:0002526	acute inflammatory response	biological_process	0.00072999	5	230	57	17684	ENSCAFG00000029553,ENSCAFG00000015206,ENSCAFG00000009135,ENSCAFG00000015205,ENSCAFG00000007245
GO:0048869	cellular developmental process	biological_process	0.0009161	64	230	2998	17684	ENSCAFG00000012969,ENSCAFG00000020155,ENSCAFG00000009736,ENSCAFG00000002124,ENSCAFG00000003022,ENSCAFG00000023756,ENSCAFG00000016842,ENSCAFG00000009632,ENSCAFG00000000482,ENSCAFG00000016136,ENSCAFG00000013852,ENSCAFG00000017403,ENSCAFG00000004782,ENSCAFG00000016903,ENSCAFG00000029394,ENSCAFG00000008291,ENSCAFG00000001106,ENSCAFG00000007245,ENSCAFG00000014222,ENSCAFG00000015624,ENSCAFG00000020125,…
GO:0005615	extracellular space	cellular_component	0.0014268	23	230	974	17684	ENSCAFG00000013852,ENSCAFG00000013748,ENSCAFG00000011787,ENSCAFG00000024533,ENSCAFG00000025345,ENSCAFG00000002437,ENSCAFG00000015205,ENSCAFG00000009135,ENSCAFG00000007092,ENSCAFG00000008404,ENSCAFG00000012731,ENSCAFG00000008373,ENSCAFG00000001690,ENSCAFG00000025512,ENSCAFG00000032763,ENSCAFG00000029553,ENSCAFG00000009537,ENSCAFG00000015206,ENSCAFG00000013306,ENSCAFG00000016633,ENSCAFG00000005737,…
GO:0070527	platelet aggregation	biological_process	0.0014362	4	230	32	17684	ENSCAFG00000009632,ENSCAFG00000023756,ENSCAFG00000020125,ENSCAFG00000009736
GO:0006112	energy reserve metabolic process	biological_process	0.0015705	5	230	59	17684	ENSCAFG00000017179,ENSCAFG00000020040,ENSCAFG00000010225,ENSCAFG00000009035,ENSCAFG00000023756
GO:0048513	organ development	biological_process	0.0015924	52	230	2394	17684	ENSCAFG00000028862,ENSCAFG00000008756,ENSCAFG00000020155,ENSCAFG00000005737,ENSCAFG00000009185,ENSCAFG00000014061,ENSCAFG00000009736,ENSCAFG00000008373,ENSCAFG00000003022,ENSCAFG00000006878,ENSCAFG00000019952,ENSCAFG00000014079,ENSCAFG00000023756,ENSCAFG00000012180,ENSCAFG00000003136,ENSCAFG00000009632,ENSCAFG00000007912,ENSCAFG00000000482,ENSCAFG00000016136,ENSCAFG00000004261,ENSCAFG00000005510,…
GO:0045662	negative regulation of myoblast differentiation	biological_process	0.0018246	3	230	24	17684	ENSCAFG00000032763,ENSCAFG00000019601,ENSCAFG00000009185
GO:0034112	positive regulation of homotypic cell-cell adhesion	biological_process	0.0020421	2	230	5	17684	ENSCAFG00000029394,ENSCAFG00000009736
GO:0030050	vesicle transport along actin filament	biological_process	0.0021382	2	230	4	17684	ENSCAFG00000015800,ENSCAFG00000020135
GO:0048870	cell motility	biological_process	0.0023681	29	230	1124	17684	ENSCAFG00000017403,ENSCAFG00000013852,ENSCAFG00000004478,ENSCAFG00000013879,ENSCAFG00000000482,ENSCAFG00000009135,ENSCAFG00000009632,ENSCAFG00000015205,ENSCAFG00000025345,ENSCAFG00000014079,ENSCAFG00000025002,ENSCAFG00000009736,ENSCAFG00000020373,ENSCAFG00000014061,ENSCAFG00000016433,ENSCAFG00000005707,ENSCAFG00000005737,ENSCAFG00000001403,ENSCAFG00000019733,ENSCAFG00000008291,ENSCAFG00000001106,…
GO:0051674	localization of cell	biological_process	0.0023681	29	230	1124	17684	ENSCAFG00000019601,ENSCAFG00000016903,ENSCAFG00000029553,ENSCAFG00000029394,ENSCAFG00000019526,ENSCAFG00000009269,ENSCAFG00000015206,ENSCAFG00000013062,ENSCAFG00000001403,ENSCAFG00000019733,ENSCAFG00000008291,ENSCAFG00000001106,ENSCAFG00000005737,ENSCAFG00000005707,ENSCAFG00000016433,ENSCAFG00000014061,ENSCAFG00000009736,ENSCAFG00000020373,ENSCAFG00000025002,ENSCAFG00000025345,ENSCAFG00000014079,…
GO:0050918	positive chemotaxis	biological_process	0.0024409	4	230	42	17684	ENSCAFG00000029553,ENSCAFG00000015206,ENSCAFG00000009135,ENSCAFG00000015205
GO:0005964	phosphorylase kinase complex	cellular_component	0.0026319	2	230	5	17684	ENSCAFG00000010225,ENSCAFG00000017179
GO:0070325	lipoprotein particle receptor binding	molecular_function	0.002709	3	230	20	17684	ENSCAFG00000011787,ENSCAFG00000008404,ENSCAFG00000025345
GO:0005515	protein binding	molecular_function	0.0027443	98	230	5449	17684	ENSCAFG00000029451,ENSCAFG00000007915,ENSCAFG00000005133,ENSCAFG00000020125,ENSCAFG00000006500,ENSCAFG00000029394,ENSCAFG00000016903,ENSCAFG00000004782,ENSCAFG00000017179,ENSCAFG00000001106,ENSCAFG00000019126,ENSCAFG00000008291,ENSCAFG00000012711,ENSCAFG00000007245,ENSCAFG00000032489,ENSCAFG00000012540,ENSCAFG00000015465,ENSCAFG00000030522,ENSCAFG00000025345,ENSCAFG00000015800,ENSCAFG00000005717,…
GO:0016234	inclusion body	cellular_component	0.0029166	5	230	63	17684	ENSCAFG00000013995,ENSCAFG00000020040,ENSCAFG00000008404,ENSCAFG00000005608,ENSCAFG00000010428
GO:0044264	cellular polysaccharide metabolic process	biological_process	0.0030472	5	230	70	17684	ENSCAFG00000009035,ENSCAFG00000010225,ENSCAFG00000017179,ENSCAFG00000029394,ENSCAFG00000020040
GO:0071253	connexin binding	molecular_function	0.0031872	2	230	5	17684	ENSCAFG00000008291,ENSCAFG00000010407
GO:0035612	AP-2 adaptor complex binding	molecular_function	0.0033461	2	230	5	17684	ENSCAFG00000013367,ENSCAFG00000005849
GO:2000051	negative regulation of non-canonical Wnt receptor signaling pathway	biological_process	0.0038475	2	230	6	17684	ENSCAFG00000005737,ENSCAFG00000014222
GO:0050869	negative regulation of B cell activation	biological_process	0.0038488	3	230	21	17684	ENSCAFG00000007750,ENSCAFG00000010676,ENSCAFG00000005737
GO:0035567	non-canonical Wnt receptor signaling pathway	biological_process	0.003895	4	230	45	17684	ENSCAFG00000012180,ENSCAFG00000006059,ENSCAFG00000005737,ENSCAFG00000014222
GO:0007009	plasma membrane organization	biological_process	0.0039183	8	230	156	17684	ENSCAFG00000001442,ENSCAFG00000020135,ENSCAFG00000015800,ENSCAFG00000019952,ENSCAFG00000012965,ENSCAFG00000020125,ENSCAFG00000018334,ENSCAFG00000008404
GO:0005507	copper ion binding	molecular_function	0.0039439	4	230	51	17684	ENSCAFG00000007245,ENSCAFG00000016633,ENSCAFG00000013306,ENSCAFG00000004261
GO:0003779	actin binding	molecular_function	0.0039525	13	230	348	17684	ENSCAFG00000028862,ENSCAFG00000015800,ENSCAFG00000031118,ENSCAFG00000005717,ENSCAFG00000010378,ENSCAFG00000019733,ENSCAFG00000017832,ENSCAFG00000013367,ENSCAFG00000014843,ENSCAFG00000015465,ENSCAFG00000031185,ENSCAFG00000017311,ENSCAFG00000009736
GO:0010575	positive regulation vascular endothelial growth factor production	biological_process	0.0040392	3	230	22	17684	ENSCAFG00000012149,ENSCAFG00000000482,ENSCAFG00000007245
GO:0032453	histone demethylase activity (H3-K4 specific)	molecular_function	0.0040755	2	230	6	17684	ENSCAFG00000016133,ENSCAFG00000016842
GO:0034720	histone H3-K4 demethylation	biological_process	0.0040755	2	230	6	17684	ENSCAFG00000016842,ENSCAFG00000016133
GO:2000050	regulation of non-canonical Wnt receptor signaling pathway	biological_process	0.0041224	3	230	19	17684	ENSCAFG00000005737,ENSCAFG00000006059,ENSCAFG00000014222
GO:0004861	cyclin-dependent protein serine/threonine kinase inhibitor activity	molecular_function	0.0041393	2	230	10	17684	ENSCAFG00000007750,ENSCAFG00000013831
GO:0002576	platelet degranulation	biological_process	0.00417	2	230	7	17684	ENSCAFG00000020125,ENSCAFG00000009736
GO:0044707	single-multicellular organism process	biological_process	0.0042699	91	230	5322	17684	ENSCAFG00000009552,ENSCAFG00000003658,ENSCAFG00000019526,ENSCAFG00000032763,ENSCAFG00000019601,ENSCAFG00000009444,ENSCAFG00000013062,ENSCAFG00000020373,ENSCAFG00000010676,ENSCAFG00000010528,ENSCAFG00000008404,ENSCAFG00000018334,ENSCAFG00000012731,ENSCAFG00000029158,ENSCAFG00000001981,ENSCAFG00000001442,ENSCAFG00000012149,ENSCAFG00000011787,ENSCAFG00000009295,ENSCAFG00000014332,ENSCAFG00000002437,…
GO:0005976	polysaccharide metabolic process	biological_process	0.0044163	5	230	75	17684	ENSCAFG00000029394,ENSCAFG00000020040,ENSCAFG00000017179,ENSCAFG00000010225,ENSCAFG00000009035
GO:0030097	hemopoiesis	biological_process	0.0045836	17	230	587	17684	ENSCAFG00000023756,ENSCAFG00000009632,ENSCAFG00000019789,ENSCAFG00000004597,ENSCAFG00000005510,ENSCAFG00000007750,ENSCAFG00000013879,ENSCAFG00000003293,ENSCAFG00000020155,ENSCAFG00000005737,ENSCAFG00000004782,ENSCAFG00000019526,ENSCAFG00000013062,ENSCAFG00000009736,ENSCAFG00000015624,ENSCAFG00000008373,ENSCAFG00000029158
GO:0051049	regulation of transport	biological_process	0.0046227	28	230	1148	17684	ENSCAFG00000015465,ENSCAFG00000013367,ENSCAFG00000015873,ENSCAFG00000003293,ENSCAFG00000032489,ENSCAFG00000023756,ENSCAFG00000000479,ENSCAFG00000011787,ENSCAFG00000000424,ENSCAFG00000015800,ENSCAFG00000019952,ENSCAFG00000005375,ENSCAFG00000025345,ENSCAFG00000014332,ENSCAFG00000009035,ENSCAFG00000020125,ENSCAFG00000009736,ENSCAFG00000005849,ENSCAFG00000010528,ENSCAFG00000008404,ENSCAFG00000010676,…
GO:0010574	regulation of vascular endothelial growth factor production	biological_process	0.0048739	3	230	25	17684	ENSCAFG00000012149,ENSCAFG00000007245,ENSCAFG00000000482
GO:0043619	regulation of transcription from RNA polymerase II promoter in response to oxidative stress	biological_process	0.0052884	2	230	8	17684	ENSCAFG00000009185,ENSCAFG00000012149
GO:0010573	vascular endothelial growth factor production	biological_process	0.0053293	3	230	26	17684	ENSCAFG00000012149,ENSCAFG00000007245,ENSCAFG00000000482
GO:0046581	intercellular canaliculus	cellular_component	0.0054926	2	230	6	17684	ENSCAFG00000025002,ENSCAFG00000010407
GO:0031410	cytoplasmic vesicle	cellular_component	0.0056284	20	230	722	17684	ENSCAFG00000006786,ENSCAFG00000012965,ENSCAFG00000011588,ENSCAFG00000009795,ENSCAFG00000015162,ENSCAFG00000005433,ENSCAFG00000008291,ENSCAFG00000018334,ENSCAFG00000008404,ENSCAFG00000020125,ENSCAFG00000009736,ENSCAFG00000005849,ENSCAFG00000019952,ENSCAFG00000015800,ENSCAFG00000025002,ENSCAFG00000020135,ENSCAFG00000007805,ENSCAFG00000004261,ENSCAFG00000013156,ENSCAFG00000013367
GO:0002376	immune system process	biological_process	0.0058127	34	230	1652	17684	ENSCAFG00000025002,ENSCAFG00000023756,ENSCAFG00000009632,ENSCAFG00000000686,ENSCAFG00000005510,ENSCAFG00000007750,ENSCAFG00000015873,ENSCAFG00000004478,ENSCAFG00000004597,ENSCAFG00000009617,ENSCAFG00000013306,ENSCAFG00000020155,ENSCAFG00000005737,ENSCAFG00000009736,ENSCAFG00000008373,ENSCAFG00000011787,ENSCAFG00000019789,ENSCAFG00000001981,ENSCAFG00000013879,ENSCAFG00000003293,ENSCAFG00000016603,…
GO:0048468	cell development	biological_process	0.0058973	39	230	1702	17684	ENSCAFG00000014332,ENSCAFG00000009755,ENSCAFG00000025345,ENSCAFG00000009295,ENSCAFG00000001981,ENSCAFG00000005717,ENSCAFG00000001442,ENSCAFG00000012540,ENSCAFG00000032763,ENSCAFG00000016903,ENSCAFG00000029394,ENSCAFG00000009444,ENSCAFG00000019601,ENSCAFG00000007245,ENSCAFG00000003658,ENSCAFG00000008291,ENSCAFG00000001106,ENSCAFG00000029158,ENSCAFG00000018334,ENSCAFG00000008404,ENSCAFG00000020373,…
GO:0005977	glycogen metabolic process	biological_process	0.0060071	4	230	51	17684	ENSCAFG00000010225,ENSCAFG00000009035,ENSCAFG00000020040,ENSCAFG00000017179
GO:0006073	cellular glucan metabolic process	biological_process	0.0060071	4	230	51	17684	ENSCAFG00000020040,ENSCAFG00000017179,ENSCAFG00000009035,ENSCAFG00000010225
GO:0044042	glucan metabolic process	biological_process	0.0060071	4	230	51	17684	ENSCAFG00000009035,ENSCAFG00000010225,ENSCAFG00000020040,ENSCAFG00000017179
GO:0002522	leukocyte migration involved in immune response	biological_process	0.0063781	1	230	1	17684	ENSCAFG00000019526
GO:0005980	glycogen catabolic process	biological_process	0.0065666	2	230	9	17684	ENSCAFG00000009035,ENSCAFG00000020040
GO:0009251	glucan catabolic process	biological_process	0.0065666	2	230	9	17684	ENSCAFG00000020040,ENSCAFG00000009035
GO:0016337	cell-cell adhesion	biological_process	0.0069313	12	230	328	17684	ENSCAFG00000016603,ENSCAFG00000020125,ENSCAFG00000009736,ENSCAFG00000024099,ENSCAFG00000013306,ENSCAFG00000025002,ENSCAFG00000029394,ENSCAFG00000019028,ENSCAFG00000001403,ENSCAFG00000023756,ENSCAFG00000008291,ENSCAFG00000009632
GO:0046903	secretion	biological_process	0.0073184	19	230	712	17684	ENSCAFG00000009632,ENSCAFG00000023756,ENSCAFG00000011787,ENSCAFG00000014332,ENSCAFG00000015800,ENSCAFG00000002437,ENSCAFG00000004261,ENSCAFG00000003293,ENSCAFG00000005433,ENSCAFG00000005737,ENSCAFG00000007245,ENSCAFG00000009269,ENSCAFG00000020125,ENSCAFG00000005133,ENSCAFG00000009035,ENSCAFG00000009736,ENSCAFG00000001690,ENSCAFG00000010676,ENSCAFG00000010528
GO:0044767	single-organism developmental process	biological_process	0.0073216	70	230	3629	17684	ENSCAFG00000014332,ENSCAFG00000002437,ENSCAFG00000009755,ENSCAFG00000012149,ENSCAFG00000009295,ENSCAFG00000001981,ENSCAFG00000001442,ENSCAFG00000020135,ENSCAFG00000003293,ENSCAFG00000013879,ENSCAFG00000013062,ENSCAFG00000019526,ENSCAFG00000032763,ENSCAFG00000019601,ENSCAFG00000009444,ENSCAFG00000003658,ENSCAFG00000005433,ENSCAFG00000012731,ENSCAFG00000018334,ENSCAFG00000029158,ENSCAFG00000010528,…
GO:0045596	negative regulation of cell differentiation	biological_process	0.0073538	14	230	475	17684	ENSCAFG00000019789,ENSCAFG00000032763,ENSCAFG00000011787,ENSCAFG00000009444,ENSCAFG00000019601,ENSCAFG00000005737,ENSCAFG00000009185,ENSCAFG00000016842,ENSCAFG00000014061,ENSCAFG00000012540,ENSCAFG00000005510,ENSCAFG00000017403,ENSCAFG00000015624,ENSCAFG00000009736
GO:0002302	CD8-positive, alpha-beta T cell differentiation involved in immune response	biological_process	0.0079108	1	230	1	17684	ENSCAFG00000005510
GO:0040011	locomotion	biological_process	0.0079284	30	230	1281	17684	ENSCAFG00000017403,ENSCAFG00000013852,ENSCAFG00000004478,ENSCAFG00000013879,ENSCAFG00000009135,ENSCAFG00000015205,ENSCAFG00000009632,ENSCAFG00000000482,ENSCAFG00000025002,ENSCAFG00000014079,ENSCAFG00000015800,ENSCAFG00000025345,ENSCAFG00000009736,ENSCAFG00000020373,ENSCAFG00000005707,ENSCAFG00000016433,ENSCAFG00000014061,ENSCAFG00000019733,ENSCAFG00000001403,ENSCAFG00000001106,ENSCAFG00000008291,…
GO:0048534	hematopoietic or lymphoid organ development	biological_process	0.0079944	17	230	624	17684	ENSCAFG00000019526,ENSCAFG00000004782,ENSCAFG00000013062,ENSCAFG00000020155,ENSCAFG00000005737,ENSCAFG00000029158,ENSCAFG00000008373,ENSCAFG00000009736,ENSCAFG00000015624,ENSCAFG00000019789,ENSCAFG00000009632,ENSCAFG00000023756,ENSCAFG00000007750,ENSCAFG00000005510,ENSCAFG00000013879,ENSCAFG00000003293,ENSCAFG00000004597
GO:0006928	cellular component movement	biological_process	0.0080886	33	230	1410	17684	ENSCAFG00000013879,ENSCAFG00000015800,ENSCAFG00000025345,ENSCAFG00000020135,ENSCAFG00000009135,ENSCAFG00000016433,ENSCAFG00000020373,ENSCAFG00000019526,ENSCAFG00000016903,ENSCAFG00000029394,ENSCAFG00000029553,ENSCAFG00000019601,ENSCAFG00000013062,ENSCAFG00000008291,ENSCAFG00000001106,ENSCAFG00000001403,ENSCAFG00000015162,ENSCAFG00000004478,ENSCAFG00000013852,ENSCAFG00000017403,ENSCAFG00000025002,…
GO:0050038	L-xylulose reductase (NADP+) activity	molecular_function	0.0081208	1	230	1	17684	ENSCAFG00000005927
GO:0023056	positive regulation of signaling	biological_process	0.0085479	26	230	1099	17684	ENSCAFG00000009736,ENSCAFG00000008373,ENSCAFG00000029158,ENSCAFG00000014061,ENSCAFG00000005707,ENSCAFG00000014222,ENSCAFG00000008404,ENSCAFG00000010528,ENSCAFG00000010676,ENSCAFG00000005737,ENSCAFG00000017668,ENSCAFG00000020155,ENSCAFG00000001106,ENSCAFG00000032763,ENSCAFG00000016903,ENSCAFG00000029553,ENSCAFG00000006059,ENSCAFG00000013367,ENSCAFG00000003293,ENSCAFG00000032489,ENSCAFG00000000482,…
GO:0051131	chaperone-mediated protein complex assembly	biological_process	0.0086758	2	230	12	17684	ENSCAFG00000001981,ENSCAFG00000008404
GO:0090179	planar cell polarity pathway involved in neural tube closure	biological_process	0.0087435	2	230	11	17684	ENSCAFG00000012180,ENSCAFG00000005737
GO:0019060	intracellular transport of viral proteins in host cell	biological_process	0.0087447	1	230	1	17684	ENSCAFG00000009617
GO:0030581	symbiont intracellular protein transport in host	biological_process	0.0087447	1	230	1	17684	ENSCAFG00000009617
GO:0051097	negative regulation of helicase activity	biological_process	0.0087447	1	230	1	17684	ENSCAFG00000009617
GO:0051708	intracellular protein transport in other organism involved in symbiotic interaction	biological_process	0.0087447	1	230	1	17684	ENSCAFG00000009617
GO:0000272	polysaccharide catabolic process	biological_process	0.008906	2	230	10	17684	ENSCAFG00000009035,ENSCAFG00000020040
GO:0044247	cellular polysaccharide catabolic process	biological_process	0.008906	2	230	10	17684	ENSCAFG00000020040,ENSCAFG00000009035
GO:0010647	positive regulation of cell communication	biological_process	0.009122	26	230	1105	17684	ENSCAFG00000025345,ENSCAFG00000002437,ENSCAFG00000009755,ENSCAFG00000009632,ENSCAFG00000001981,ENSCAFG00000000482,ENSCAFG00000003293,ENSCAFG00000032489,ENSCAFG00000013367,ENSCAFG00000006059,ENSCAFG00000016903,ENSCAFG00000029553,ENSCAFG00000032763,ENSCAFG00000001106,ENSCAFG00000020155,ENSCAFG00000005737,ENSCAFG00000017668,ENSCAFG00000010676,ENSCAFG00000010528,ENSCAFG00000008404,ENSCAFG00000014061,…
GO:1900273	positive regulation of long-term synaptic potentiation	biological_process	0.0093786	2	230	8	17684	ENSCAFG00000025345,ENSCAFG00000032489
GO:0030007	cellular potassium ion homeostasis	biological_process	0.009832	2	230	10	17684	ENSCAFG00000009795,ENSCAFG00000015465
GO:0032502	developmental process	biological_process	0.0099732	78	230	4205	17684	ENSCAFG00000017403,ENSCAFG00000013852,ENSCAFG00000007912,ENSCAFG00000000482,ENSCAFG00000016136,ENSCAFG00000023756,ENSCAFG00000012180,ENSCAFG00000016842,ENSCAFG00000009632,ENSCAFG00000019952,ENSCAFG00000010407,ENSCAFG00000003022,ENSCAFG00000009736,ENSCAFG00000002124,ENSCAFG00000017832,ENSCAFG00000020155,ENSCAFG00000028862,ENSCAFG00000008756,ENSCAFG00000012969,ENSCAFG00000012540,ENSCAFG00000005717,…
GO:0016323	basolateral plasma membrane	cellular_component	0.010099	6	230	111	17684	ENSCAFG00000008291,ENSCAFG00000005433,ENSCAFG00000016633,ENSCAFG00000009795,ENSCAFG00000004261,ENSCAFG00000024533
GO:0034444	regulation of plasma lipoprotein particle oxidation	biological_process	0.010238	1	230	2	17684	ENSCAFG00000013306
GO:0034445	negative regulation of plasma lipoprotein particle oxidation	biological_process	0.010238	1	230	2	17684	ENSCAFG00000013306
GO:0035585	calcium-mediated signaling using extracellular calcium source	biological_process	0.010253	1	230	1	17684	ENSCAFG00000009736
GO:1901731	positive regulation of platelet aggregation	biological_process	0.010253	1	230	1	17684	ENSCAFG00000009736
GO:0043023	ribosomal large subunit binding	molecular_function	0.01028	2	230	12	17684	ENSCAFG00000000424,ENSCAFG00000014352
GO:0050878	regulation of body fluid levels	biological_process	0.010327	8	230	208	17684	ENSCAFG00000002437,ENSCAFG00000029394,ENSCAFG00000023756,ENSCAFG00000009632,ENSCAFG00000029158,ENSCAFG00000004261,ENSCAFG00000009736,ENSCAFG00000020125
GO:0001711	endodermal cell fate commitment	biological_process	0.010479	2	230	12	17684	ENSCAFG00000015624,ENSCAFG00000005510
GO:0015662	ATPase activity, coupled to transmembrane movement of ions, phosphorylative mechanism	molecular_function	0.010525	3	230	28	17684	ENSCAFG00000004261,ENSCAFG00000009795,ENSCAFG00000019952
GO:0010817	regulation of hormone levels	biological_process	0.010563	10	230	304	17684	ENSCAFG00000005737,ENSCAFG00000023756,ENSCAFG00000015800,ENSCAFG00000009269,ENSCAFG00000009795,ENSCAFG00000019601,ENSCAFG00000012149,ENSCAFG00000009035,ENSCAFG00000001690,ENSCAFG00000005133
GO:0030168	platelet activation	biological_process	0.010641	4	230	61	17684	ENSCAFG00000009632,ENSCAFG00000009736,ENSCAFG00000023756,ENSCAFG00000020125
GO:0090178	regulation of establishment of planar polarity involved in neural tube closure	biological_process	0.011329	2	230	12	17684	ENSCAFG00000012180,ENSCAFG00000005737
GO:0042641	actomyosin	cellular_component	0.011373	4	230	51	17684	ENSCAFG00000015800,ENSCAFG00000028862,ENSCAFG00000014843,ENSCAFG00000017311
GO:0010369	chromocenter	cellular_component	0.011431	2	230	13	17684	ENSCAFG00000009444,ENSCAFG00000009755
GO:0009967	positive regulation of signal transduction	biological_process	0.011757	24	230	1023	17684	ENSCAFG00000008373,ENSCAFG00000009736,ENSCAFG00000005707,ENSCAFG00000014061,ENSCAFG00000014222,ENSCAFG00000029158,ENSCAFG00000010676,ENSCAFG00000008404,ENSCAFG00000010528,ENSCAFG00000017668,ENSCAFG00000005737,ENSCAFG00000020155,ENSCAFG00000032763,ENSCAFG00000016903,ENSCAFG00000029553,ENSCAFG00000006059,ENSCAFG00000013367,ENSCAFG00000003293,ENSCAFG00000001981,ENSCAFG00000000482,ENSCAFG00000009632,…
GO:0045880	positive regulation of smoothened signaling pathway	biological_process	0.011864	3	230	29	17684	ENSCAFG00000014222,ENSCAFG00000005737,ENSCAFG00000017668
GO:0071360	cellular response to exogenous dsRNA	biological_process	0.012019	2	230	12	17684	ENSCAFG00000018331,ENSCAFG00000009617
GO:0090177	establishment of planar polarity involved in neural tube closure	biological_process	0.012471	2	230	13	17684	ENSCAFG00000012180,ENSCAFG00000005737
GO:0021799	cerebral cortex radially oriented cell migration	biological_process	0.012745	3	230	28	17684	ENSCAFG00000025345,ENSCAFG00000014079,ENSCAFG00000014061
GO:0032501	multicellular organismal process	biological_process	0.01284	91	230	5510	17684	ENSCAFG00000020155,ENSCAFG00000028862,ENSCAFG00000008756,ENSCAFG00000012969,ENSCAFG00000009736,ENSCAFG00000002124,ENSCAFG00000003022,ENSCAFG00000023756,ENSCAFG00000012180,ENSCAFG00000016842,ENSCAFG00000009632,ENSCAFG00000000482,ENSCAFG00000007912,ENSCAFG00000016136,ENSCAFG00000024533,ENSCAFG00000010407,ENSCAFG00000019952,ENSCAFG00000004022,ENSCAFG00000017403,ENSCAFG00000013852,ENSCAFG00000015873,…
GO:0061034	olfactory bulb mitral cell layer development	biological_process	0.012866	1	230	1	17684	ENSCAFG00000009755
GO:0043217	myelin maintenance	biological_process	0.013036	2	230	11	17684	ENSCAFG00000018334,ENSCAFG00000008404
GO:0030122	AP-2 adaptor complex	cellular_component	0.013119	2	230	10	17684	ENSCAFG00000013367,ENSCAFG00000005849
GO:0048156	tau protein binding	molecular_function	0.013345	2	230	11	17684	ENSCAFG00000001981,ENSCAFG00000008404
GO:0071386	cellular response to corticosterone stimulus	biological_process	0.013411	1	230	1	17684	ENSCAFG00000012711
GO:0071389	cellular response to mineralocorticoid stimulus	biological_process	0.013411	1	230	1	17684	ENSCAFG00000012711
GO:0015748	organophosphate ester transport	biological_process	0.013634	5	230	94	17684	ENSCAFG00000013306,ENSCAFG00000005375,ENSCAFG00000015681,ENSCAFG00000005707,ENSCAFG00000009249
GO:0046688	response to copper ion	biological_process	0.013651	2	230	17	17684	ENSCAFG00000004261,ENSCAFG00000007245
GO:0036317	tyrosyl-RNA phosphodiesterase activity	molecular_function	0.013667	1	230	1	17684	ENSCAFG00000010428
GO:0070260	5'-tyrosyl-DNA phosphodiesterase activity	molecular_function	0.013667	1	230	1	17684	ENSCAFG00000010428
GO:0060221	retinal rod cell differentiation	biological_process	0.013756	1	230	2	17684	ENSCAFG00000019601
GO:0016324	apical plasma membrane	cellular_component	0.013856	7	230	162	17684	ENSCAFG00000009035,ENSCAFG00000001403,ENSCAFG00000015465,ENSCAFG00000025002,ENSCAFG00000010407,ENSCAFG00000009795,ENSCAFG00000007805
GO:0035435	phosphate ion transmembrane transport	biological_process	0.013908	2	230	12	17684	ENSCAFG00000005472,ENSCAFG00000018766
GO:0006955	immune response	biological_process	0.01396	20	230	948	17684	ENSCAFG00000009632,ENSCAFG00000001981,ENSCAFG00000000686,ENSCAFG00000011787,ENSCAFG00000004597,ENSCAFG00000016603,ENSCAFG00000009617,ENSCAFG00000005510,ENSCAFG00000003293,ENSCAFG00000013879,ENSCAFG00000015873,ENSCAFG00000020155,ENSCAFG00000031121,ENSCAFG00000007245,ENSCAFG00000019526,ENSCAFG00000000900,ENSCAFG00000013306,ENSCAFG00000008373,ENSCAFG00000020125,ENSCAFG00000018331
GO:0001775	cell activation	biological_process	0.014288	16	230	636	17684	ENSCAFG00000013879,ENSCAFG00000003293,ENSCAFG00000005510,ENSCAFG00000007750,ENSCAFG00000016603,ENSCAFG00000004597,ENSCAFG00000025002,ENSCAFG00000023756,ENSCAFG00000009632,ENSCAFG00000008404,ENSCAFG00000010676,ENSCAFG00000009736,ENSCAFG00000020125,ENSCAFG00000008373,ENSCAFG00000019526,ENSCAFG00000005737
GO:0030099	myeloid cell differentiation	biological_process	0.014507	9	230	268	17684	ENSCAFG00000029158,ENSCAFG00000007750,ENSCAFG00000009736,ENSCAFG00000015624,ENSCAFG00000004597,ENSCAFG00000004782,ENSCAFG00000019789,ENSCAFG00000005737,ENSCAFG00000023756
GO:0035641	locomotory exploration behavior	biological_process	0.014631	2	230	12	17684	ENSCAFG00000025002,ENSCAFG00000010858
GO:0002304	gamma-delta intraepithelial T cell differentiation	biological_process	0.014821	1	230	2	17684	ENSCAFG00000013879
GO:0002305	CD8-positive, gamma-delta intraepithelial T cell differentiation	biological_process	0.014821	1	230	2	17684	ENSCAFG00000013879
GO:0030427	site of polarized growth	cellular_component	0.014823	4	230	61	17684	ENSCAFG00000012969,ENSCAFG00000001981,ENSCAFG00000008291,ENSCAFG00000010306
GO:0051787	misfolded protein binding	molecular_function	0.014847	2	230	18	17684	ENSCAFG00000008404,ENSCAFG00000005608
GO:1902162	regulation of DNA damage response, signal transduction by p53 class mediator resulting in transcription of p21 class mediator	biological_process	0.014928	1	230	1	17684	ENSCAFG00000029158
GO:1902164	positive regulation of DNA damage response, signal transduction by p53 class mediator resulting in transcription of p21 class mediator	biological_process	0.014928	1	230	1	17684	ENSCAFG00000029158
GO:0032458	slow endocytic recycling	biological_process	0.014933	1	230	1	17684	ENSCAFG00000001442
GO:0016235	aggresome	cellular_component	0.015038	3	230	32	17684	ENSCAFG00000010428,ENSCAFG00000005608,ENSCAFG00000013995
GO:0010888	negative regulation of lipid storage	biological_process	0.01508	2	230	13	17684	ENSCAFG00000011787,ENSCAFG00000005707
GO:0005578	proteinaceous extracellular matrix	cellular_component	0.015158	6	230	118	17684	ENSCAFG00000017403,ENSCAFG00000001106,ENSCAFG00000009552,ENSCAFG00000018331,ENSCAFG00000013852,ENSCAFG00000012731
GO:0002520	immune system development	biological_process	0.015421	17	230	665	17684	ENSCAFG00000004597,ENSCAFG00000003293,ENSCAFG00000013879,ENSCAFG00000007750,ENSCAFG00000005510,ENSCAFG00000009632,ENSCAFG00000023756,ENSCAFG00000019789,ENSCAFG00000008373,ENSCAFG00000015624,ENSCAFG00000009736,ENSCAFG00000029158,ENSCAFG00000005737,ENSCAFG00000020155,ENSCAFG00000013062,ENSCAFG00000019526,ENSCAFG00000004782
GO:0021885	forebrain cell migration	biological_process	0.015447	4	230	55	17684	ENSCAFG00000025345,ENSCAFG00000014079,ENSCAFG00000014061,ENSCAFG00000009632
GO:0072733	response to staurosporine	biological_process	0.01587	1	230	1	17684	ENSCAFG00000007750
GO:0072734	cellular response to staurosporine	biological_process	0.01587	1	230	1	17684	ENSCAFG00000007750
GO:0030128	clathrin coat of endocytic vesicle	cellular_component	0.015966	2	230	11	17684	ENSCAFG00000005849,ENSCAFG00000013367
GO:0018969	thiocyanate metabolic process	biological_process	0.016157	1	230	1	17684	ENSCAFG00000024533
GO:0036393	thiocyanate peroxidase activity	molecular_function	0.016157	1	230	1	17684	ENSCAFG00000024533
GO:0007275	multicellular organismal development	biological_process	0.016226	66	230	3510	17684	ENSCAFG00000003293,ENSCAFG00000013879,ENSCAFG00000014332,ENSCAFG00000002437,ENSCAFG00000009755,ENSCAFG00000009295,ENSCAFG00000012149,ENSCAFG00000001981,ENSCAFG00000001442,ENSCAFG00000018334,ENSCAFG00000012731,ENSCAFG00000029158,ENSCAFG00000008404,ENSCAFG00000020373,ENSCAFG00000013062,ENSCAFG00000019526,ENSCAFG00000032763,ENSCAFG00000019601,ENSCAFG00000003658,ENSCAFG00000007750,ENSCAFG00000005510,…
GO:1901388	regulation of transforming growth factor beta activation	biological_process	0.016236	1	230	1	17684	ENSCAFG00000001981
GO:1901389	negative regulation of transforming growth factor beta activation	biological_process	0.016236	1	230	1	17684	ENSCAFG00000001981
GO:0045661	regulation of myoblast differentiation	biological_process	0.016391	3	230	45	17684	ENSCAFG00000019601,ENSCAFG00000032763,ENSCAFG00000009185
GO:0060349	bone morphogenesis	biological_process	0.016606	5	230	103	17684	ENSCAFG00000016903,ENSCAFG00000029394,ENSCAFG00000013852,ENSCAFG00000014222,ENSCAFG00000023756
GO:0042249	establishment of planar polarity of embryonic epithelium	biological_process	0.016688	2	230	15	17684	ENSCAFG00000012180,ENSCAFG00000005737
GO:0061024	membrane organization	biological_process	0.016808	16	230	582	17684	ENSCAFG00000020125,ENSCAFG00000015700,ENSCAFG00000010528,ENSCAFG00000008404,ENSCAFG00000018334,ENSCAFG00000012965,ENSCAFG00000012023,ENSCAFG00000014843,ENSCAFG00000016603,ENSCAFG00000013367,ENSCAFG00000020135,ENSCAFG00000001442,ENSCAFG00000015800,ENSCAFG00000025345,ENSCAFG00000019952,ENSCAFG00000011165
GO:0048731	system development	biological_process	0.017087	62	230	3271	17684	ENSCAFG00000015624,ENSCAFG00000020125,ENSCAFG00000001690,ENSCAFG00000020373,ENSCAFG00000018334,ENSCAFG00000012731,ENSCAFG00000029158,ENSCAFG00000014222,ENSCAFG00000008404,ENSCAFG00000003658,ENSCAFG00000007245,ENSCAFG00000008291,ENSCAFG00000001106,ENSCAFG00000013062,ENSCAFG00000019601,ENSCAFG00000004782,ENSCAFG00000029394,ENSCAFG00000016903,ENSCAFG00000032763,ENSCAFG00000019526,ENSCAFG00000003293,…
GO:0009306	protein secretion	biological_process	0.017115	8	230	230	17684	ENSCAFG00000014332,ENSCAFG00000011787,ENSCAFG00000007245,ENSCAFG00000003293,ENSCAFG00000010676,ENSCAFG00000010528,ENSCAFG00000001690,ENSCAFG00000009736
GO:0048260	positive regulation of receptor-mediated endocytosis	biological_process	0.017146	3	230	36	17684	ENSCAFG00000005849,ENSCAFG00000013367,ENSCAFG00000008404
GO:0072657	protein localization to membrane	biological_process	0.017222	7	230	165	17684	ENSCAFG00000020125,ENSCAFG00000014843,ENSCAFG00000016603,ENSCAFG00000012965,ENSCAFG00000015800,ENSCAFG00000019952,ENSCAFG00000025345
GO:0006935	chemotaxis	biological_process	0.017303	12	230	421	17684	ENSCAFG00000015205,ENSCAFG00000001106,ENSCAFG00000008291,ENSCAFG00000009135,ENSCAFG00000015206,ENSCAFG00000025345,ENSCAFG00000029553,ENSCAFG00000016903,ENSCAFG00000017403,ENSCAFG00000020373,ENSCAFG00000013879,ENSCAFG00000013852
GO:0007159	leukocyte cell-cell adhesion	biological_process	0.017487	3	230	37	17684	ENSCAFG00000013306,ENSCAFG00000029394,ENSCAFG00000016603
GO:0032229	negative regulation of synaptic transmission, GABAergic	biological_process	0.017597	1	230	1	17684	ENSCAFG00000020125
GO:0034642	mitochondrion migration along actin filament	biological_process	0.017686	1	230	1	17684	ENSCAFG00000017832
GO:0042330	taxis	biological_process	0.017778	12	230	422	17684	ENSCAFG00000009135,ENSCAFG00000001106,ENSCAFG00000015205,ENSCAFG00000008291,ENSCAFG00000029553,ENSCAFG00000016903,ENSCAFG00000025345,ENSCAFG00000015206,ENSCAFG00000017403,ENSCAFG00000020373,ENSCAFG00000013852,ENSCAFG00000013879
GO:0046885	regulation of hormone biosynthetic process	biological_process	0.017862	2	230	15	17684	ENSCAFG00000012149,ENSCAFG00000009795
GO:0030169	low-density lipoprotein particle binding	molecular_function	0.017864	2	230	12	17684	ENSCAFG00000011787,ENSCAFG00000018331
GO:0045742	positive regulation of epidermal growth factor receptor signaling pathway	biological_process	0.017874	2	230	16	17684	ENSCAFG00000002437,ENSCAFG00000013367
GO:2000052	positive regulation of non-canonical Wnt receptor signaling pathway	biological_process	0.018048	2	230	11	17684	ENSCAFG00000006059,ENSCAFG00000005737
GO:0001816	cytokine production	biological_process	0.018078	13	230	493	17684	ENSCAFG00000007245,ENSCAFG00000000482,ENSCAFG00000009185,ENSCAFG00000001981,ENSCAFG00000011787,ENSCAFG00000012149,ENSCAFG00000001690,ENSCAFG00000008373,ENSCAFG00000004597,ENSCAFG00000003293,ENSCAFG00000008404,ENSCAFG00000005510,ENSCAFG00000010676
GO:0036328	VEGF-C-activated receptor activity	molecular_function	0.018154	1	230	1	17684	ENSCAFG00000000482
GO:0031049	programmed DNA elimination	biological_process	0.018214	1	230	1	17684	ENSCAFG00000020109
GO:0031052	chromosome breakage	biological_process	0.018214	1	230	1	17684	ENSCAFG00000020109
GO:0030669	clathrin-coated endocytic vesicle membrane	cellular_component	0.018225	2	230	12	17684	ENSCAFG00000005849,ENSCAFG00000013367
GO:0032940	secretion by cell	biological_process	0.018254	16	230	624	17684	ENSCAFG00000014332,ENSCAFG00000015800,ENSCAFG00000011787,ENSCAFG00000009632,ENSCAFG00000023756,ENSCAFG00000003293,ENSCAFG00000009269,ENSCAFG00000005737,ENSCAFG00000007245,ENSCAFG00000010676,ENSCAFG00000010528,ENSCAFG00000009736,ENSCAFG00000001690,ENSCAFG00000005133,ENSCAFG00000009035,ENSCAFG00000020125
GO:0050996	positive regulation of lipid catabolic process	biological_process	0.018303	2	230	18	17684	ENSCAFG00000013306,ENSCAFG00000029553
GO:0015914	phospholipid transport	biological_process	0.018535	4	230	62	17684	ENSCAFG00000005707,ENSCAFG00000005375,ENSCAFG00000013306,ENSCAFG00000009249
GO:0016798	hydrolase activity, acting on glycosyl bonds	molecular_function	0.018555	5	230	111	17684	ENSCAFG00000008392,ENSCAFG00000020040,ENSCAFG00000010104,ENSCAFG00000017337,ENSCAFG00000005608
GO:0000146	microfilament motor activity	molecular_function	0.01874	2	230	11	17684	ENSCAFG00000015800,ENSCAFG00000017832
GO:0019433	triglyceride catabolic process	biological_process	0.018742	2	230	17	17684	ENSCAFG00000013306,ENSCAFG00000004813
GO:0044345	stromal-epithelial cell signaling involved in prostate gland development	biological_process	0.018816	1	230	1	17684	ENSCAFG00000005737
GO:0090246	convergent extension involved in somitogenesis	biological_process	0.018816	1	230	1	17684	ENSCAFG00000005737
GO:2000053	regulation of Wnt receptor signaling pathway involved in dorsal/ventral axis specification	biological_process	0.018816	1	230	1	17684	ENSCAFG00000005737
GO:2000054	negative regulation of Wnt receptor signaling pathway involved in dorsal/ventral axis specification	biological_process	0.018816	1	230	1	17684	ENSCAFG00000005737
GO:2000080	negative regulation of canonical Wnt receptor signaling pathway involved in controlling type B pancreatic cell proliferation	biological_process	0.018816	1	230	1	17684	ENSCAFG00000005737
GO:0017061	S-methyl-5-thioadenosine phosphorylase activity	molecular_function	0.018884	1	230	1	17684	ENSCAFG00000001671
GO:0070105	positive regulation of interleukin-6-mediated signaling pathway	biological_process	0.019116	1	230	2	17684	ENSCAFG00000020155
GO:0072077	renal vesicle morphogenesis	biological_process	0.019157	2	230	17	17684	ENSCAFG00000019601,ENSCAFG00000009755
GO:0097320	membrane tubulation	biological_process	0.019278	2	230	13	17684	ENSCAFG00000020135,ENSCAFG00000001442
GO:0002224	toll-like receptor signaling pathway	biological_process	0.019286	4	230	74	17684	ENSCAFG00000018331,ENSCAFG00000003293,ENSCAFG00000020155,ENSCAFG00000009632
GO:0045165	cell fate commitment	biological_process	0.019297	7	230	206	17684	ENSCAFG00000032763,ENSCAFG00000007750,ENSCAFG00000005510,ENSCAFG00000019601,ENSCAFG00000005737,ENSCAFG00000008373,ENSCAFG00000015624
GO:0040032	post-embryonic body morphogenesis	biological_process	0.019323	1	230	1	17684	ENSCAFG00000023756
GO:0004336	galactosylceramidase activity	molecular_function	0.01949	1	230	1	17684	ENSCAFG00000017337
GO:0006683	galactosylceramide catabolic process	biological_process	0.01949	1	230	1	17684	ENSCAFG00000017337
GO:0090537	CERF complex	cellular_component	0.019632	1	230	1	17684	ENSCAFG00000016136
GO:0006828	manganese ion transport	biological_process	0.019785	2	230	12	17684	ENSCAFG00000019952,ENSCAFG00000015194
GO:0004133	glycogen debranching enzyme activity	molecular_function	0.019899	1	230	1	17684	ENSCAFG00000020040
GO:0004134	4-alpha-glucanotransferase activity	molecular_function	0.019899	1	230	1	17684	ENSCAFG00000020040
GO:0004135	amylo-alpha-1,6-glucosidase activity	molecular_function	0.019899	1	230	1	17684	ENSCAFG00000020040
GO:0046982	protein heterodimerization activity	molecular_function	0.019964	10	230	367	17684	ENSCAFG00000012149,ENSCAFG00000019601,ENSCAFG00000019126,ENSCAFG00000009632,ENSCAFG00000011327,ENSCAFG00000012711,ENSCAFG00000031760,ENSCAFG00000029451,ENSCAFG00000013367,ENSCAFG00000030522
GO:0030665	clathrin-coated vesicle membrane	cellular_component	0.02024	4	230	64	17684	ENSCAFG00000005849,ENSCAFG00000013367,ENSCAFG00000011588,ENSCAFG00000006786
GO:0033036	macromolecule localization	biological_process	0.020311	39	230	1894	17684	ENSCAFG00000019952,ENSCAFG00000009617,ENSCAFG00000014843,ENSCAFG00000031185,ENSCAFG00000020054,ENSCAFG00000013306,ENSCAFG00000009269,ENSCAFG00000014352,ENSCAFG00000012965,ENSCAFG00000012197,ENSCAFG00000009736,ENSCAFG00000005849,ENSCAFG00000005707,ENSCAFG00000001442,ENSCAFG00000001981,ENSCAFG00000015800,ENSCAFG00000005375,ENSCAFG00000025345,ENSCAFG00000014332,ENSCAFG00000011787,ENSCAFG00000000424,…
GO:0005923	tight junction	cellular_component	0.020336	4	230	73	17684	ENSCAFG00000008291,ENSCAFG00000001865,ENSCAFG00000010407,ENSCAFG00000007805
GO:0006982	response to lipid hydroperoxide	biological_process	0.020372	1	230	2	17684	ENSCAFG00000013306
GO:0072087	renal vesicle development	biological_process	0.020711	2	230	18	17684	ENSCAFG00000019601,ENSCAFG00000009755
GO:0090158	endoplasmic reticulum membrane organization	biological_process	0.020781	1	230	1	17684	ENSCAFG00000015700
GO:0048820	hair follicle maturation	biological_process	0.020937	2	230	14	17684	ENSCAFG00000007912,ENSCAFG00000015800
GO:0050750	low-density lipoprotein particle receptor binding	molecular_function	0.020957	2	230	16	17684	ENSCAFG00000008404,ENSCAFG00000011787
GO:1901186	positive regulation of ERBB signaling pathway	biological_process	0.021237	2	230	17	17684	ENSCAFG00000013367,ENSCAFG00000002437
GO:0031104	dendrite regeneration	biological_process	0.021276	1	230	1	17684	ENSCAFG00000013852
GO:0051148	negative regulation of muscle cell differentiation	biological_process	0.021295	3	230	49	17684	ENSCAFG00000032763,ENSCAFG00000019601,ENSCAFG00000009185
GO:0030098	lymphocyte differentiation	biological_process	0.021514	8	230	244	17684	ENSCAFG00000019526,ENSCAFG00000005737,ENSCAFG00000009632,ENSCAFG00000003293,ENSCAFG00000013879,ENSCAFG00000005510,ENSCAFG00000004597,ENSCAFG00000008373
GO:0060326	cell chemotaxis	biological_process	0.021528	7	230	226	17684	ENSCAFG00000029553,ENSCAFG00000016903,ENSCAFG00000013879,ENSCAFG00000015206,ENSCAFG00000009135,ENSCAFG00000015205,ENSCAFG00000008291
GO:0050459	ethanolamine-phosphate phospho-lyase activity	molecular_function	0.021593	1	230	1	17684	ENSCAFG00000011314
GO:0071539	protein localization to centrosome	biological_process	0.021725	2	230	13	17684	ENSCAFG00000006059,ENSCAFG00000012197
GO:0005814	centriole	cellular_component	0.021856	5	230	95	17684	ENSCAFG00000014785,ENSCAFG00000006105,ENSCAFG00000020054,ENSCAFG00000006996,ENSCAFG00000017668
GO:0072197	ureter morphogenesis	biological_process	0.021903	1	230	3	17684	ENSCAFG00000019601
GO:0000904	cell morphogenesis involved in differentiation	biological_process	0.022292	17	230	622	17684	ENSCAFG00000001981,ENSCAFG00000009632,ENSCAFG00000025345,ENSCAFG00000009755,ENSCAFG00000009295,ENSCAFG00000017403,ENSCAFG00000014843,ENSCAFG00000013852,ENSCAFG00000005510,ENSCAFG00000005737,ENSCAFG00000003658,ENSCAFG00000001106,ENSCAFG00000029394,ENSCAFG00000020373,ENSCAFG00000020125,ENSCAFG00000009736,ENSCAFG00000029158
GO:0060809	mesodermal to mesenchymal transition involved in gastrulation	biological_process	0.022702	1	230	2	17684	ENSCAFG00000005510
GO:0031442	positive regulation of mRNA 3'-end processing	biological_process	0.022948	2	230	16	17684	ENSCAFG00000015624,ENSCAFG00000005224
GO:0034442	regulation of lipoprotein oxidation	biological_process	0.023019	1	230	3	17684	ENSCAFG00000013306
GO:0034443	negative regulation of lipoprotein oxidation	biological_process	0.023019	1	230	3	17684	ENSCAFG00000013306
GO:0061517	macrophage proliferation	biological_process	0.023052	1	230	2	17684	ENSCAFG00000008404
GO:0061518	microglial cell proliferation	biological_process	0.023052	1	230	2	17684	ENSCAFG00000008404
GO:0034121	regulation of toll-like receptor signaling pathway	biological_process	0.023111	3	230	45	17684	ENSCAFG00000003293,ENSCAFG00000009632,ENSCAFG00000020155
GO:0051234	establishment of localization	biological_process	0.023503	64	230	3544	17684	ENSCAFG00000000479,ENSCAFG00000018151,ENSCAFG00000004261,ENSCAFG00000010306,ENSCAFG00000013306,ENSCAFG00000009269,ENSCAFG00000014352,ENSCAFG00000009795,ENSCAFG00000011588,ENSCAFG00000005737,ENSCAFG00000016633,ENSCAFG00000005707,ENSCAFG00000005849,ENSCAFG00000014332,ENSCAFG00000002437,ENSCAFG00000000424,ENSCAFG00000011787,ENSCAFG00000015634,ENSCAFG00000001981,ENSCAFG00000001442,ENSCAFG00000020135,…
GO:0072034	renal vesicle induction	biological_process	0.02359	1	230	3	17684	ENSCAFG00000019601
GO:0045600	positive regulation of fat cell differentiation	biological_process	0.023616	3	230	42	17684	ENSCAFG00000005737,ENSCAFG00000029158,ENSCAFG00000032763
GO:0050689	negative regulation of defense response to virus by host	biological_process	0.023656	1	230	3	17684	ENSCAFG00000009617
GO:0009653	anatomical structure morphogenesis	biological_process	0.023673	43	230	2118	17684	ENSCAFG00000008756,ENSCAFG00000017832,ENSCAFG00000005737,ENSCAFG00000009736,ENSCAFG00000002124,ENSCAFG00000010407,ENSCAFG00000006105,ENSCAFG00000012180,ENSCAFG00000003136,ENSCAFG00000023756,ENSCAFG00000009632,ENSCAFG00000000482,ENSCAFG00000016136,ENSCAFG00000005510,ENSCAFG00000013852,ENSCAFG00000010306,ENSCAFG00000017403,ENSCAFG00000014843,ENSCAFG00000019601,ENSCAFG00000016903,ENSCAFG00000032763,…
GO:0070160	occluding junction	cellular_component	0.023694	4	230	76	17684	ENSCAFG00000001865,ENSCAFG00000008291,ENSCAFG00000007805,ENSCAFG00000010407
GO:0014034	neural crest cell fate commitment	biological_process	0.023725	1	230	2	17684	ENSCAFG00000005737
GO:0001890	placenta development	biological_process	0.023865	5	230	117	17684	ENSCAFG00000001981,ENSCAFG00000019789,ENSCAFG00000012149,ENSCAFG00000009295,ENSCAFG00000005510
GO:0090500	endocardial cushion to mesenchymal transition	biological_process	0.024064	1	230	2	17684	ENSCAFG00000029394
GO:0000041	transition metal ion transport	biological_process	0.024126	4	230	87	17684	ENSCAFG00000016633,ENSCAFG00000019952,ENSCAFG00000004261,ENSCAFG00000015194
GO:0005139	interleukin-7 receptor binding	molecular_function	0.02443	1	230	2	17684	ENSCAFG00000008373
GO:1902253	regulation of intrinsic apoptotic signaling pathway by p53 class mediator	biological_process	0.024621	2	230	18	17684	ENSCAFG00000029158,ENSCAFG00000009185
GO:0090140	regulation of mitochondrial fission	biological_process	0.024846	2	230	17	17684	ENSCAFG00000010528,ENSCAFG00000017832
GO:0006970	response to osmotic stress	biological_process	0.025058	3	230	41	17684	ENSCAFG00000015465,ENSCAFG00000008387,ENSCAFG00000007750
GO:0034485	phosphatidylinositol-3,4,5-trisphosphate 5-phosphatase activity	molecular_function	0.025394	1	230	2	17684	ENSCAFG00000012969
GO:0044450	microtubule organizing center part	cellular_component	0.025421	6	230	135	17684	ENSCAFG00000012197,ENSCAFG00000006996,ENSCAFG00000017668,ENSCAFG00000014785,ENSCAFG00000006105,ENSCAFG00000020054
GO:0006810	transport	biological_process	0.025435	62	230	3441	17684	ENSCAFG00000005849,ENSCAFG00000009736,ENSCAFG00000009035,ENSCAFG00000005707,ENSCAFG00000019733,ENSCAFG00000016633,ENSCAFG00000005737,ENSCAFG00000009795,ENSCAFG00000011588,ENSCAFG00000013306,ENSCAFG00000014352,ENSCAFG00000009269,ENSCAFG00000004022,ENSCAFG00000018766,ENSCAFG00000010306,ENSCAFG00000009617,ENSCAFG00000025557,ENSCAFG00000004261,ENSCAFG00000018151,ENSCAFG00000015873,ENSCAFG00000009632,…
GO:0070560	protein secretion by platelet	biological_process	0.025907	1	230	2	17684	ENSCAFG00000009736
GO:1902230	negative regulation of intrinsic apoptotic signaling pathway in response to DNA damage	biological_process	0.02591	2	230	20	17684	ENSCAFG00000029158,ENSCAFG00000008404
GO:0010370	perinucleolar chromocenter	cellular_component	0.02619	1	230	2	17684	ENSCAFG00000009444
GO:0031095	platelet dense tubular network membrane	cellular_component	0.026274	1	230	2	17684	ENSCAFG00000009736
GO:0034465	response to carbon monoxide	biological_process	0.026382	1	230	1	17684	ENSCAFG00000015465
GO:1902076	regulation of lateral motor column neuron migration	biological_process	0.026441	1	230	1	17684	ENSCAFG00000025345
GO:1902078	positive regulation of lateral motor column neuron migration	biological_process	0.026441	1	230	1	17684	ENSCAFG00000025345
GO:0045736	negative regulation of cyclin-dependent protein serine/threonine kinase activity	biological_process	0.026597	2	230	20	17684	ENSCAFG00000007750,ENSCAFG00000013831
GO:0031982	vesicle	cellular_component	0.026681	20	230	843	17684	ENSCAFG00000008291,ENSCAFG00000005433,ENSCAFG00000015162,ENSCAFG00000012965,ENSCAFG00000009795,ENSCAFG00000011588,ENSCAFG00000006786,ENSCAFG00000009736,ENSCAFG00000020125,ENSCAFG00000005849,ENSCAFG00000008404,ENSCAFG00000018334,ENSCAFG00000020135,ENSCAFG00000025002,ENSCAFG00000015800,ENSCAFG00000019952,ENSCAFG00000013367,ENSCAFG00000013156,ENSCAFG00000004261,ENSCAFG00000007805
GO:0005997	xylulose metabolic process	biological_process	0.02683	1	230	2	17684	ENSCAFG00000005927
GO:0007613	memory	biological_process	0.026897	4	230	73	17684	ENSCAFG00000025345,ENSCAFG00000032489,ENSCAFG00000006878,ENSCAFG00000012711
GO:0048856	anatomical structure development	biological_process	0.027077	71	230	3922	17684	ENSCAFG00000019526,ENSCAFG00000032763,ENSCAFG00000009444,ENSCAFG00000019601,ENSCAFG00000013062,ENSCAFG00000005433,ENSCAFG00000003658,ENSCAFG00000008404,ENSCAFG00000010528,ENSCAFG00000029158,ENSCAFG00000012731,ENSCAFG00000018334,ENSCAFG00000020373,ENSCAFG00000012149,ENSCAFG00000009295,ENSCAFG00000014332,ENSCAFG00000002437,ENSCAFG00000009755,ENSCAFG00000020135,ENSCAFG00000001981,ENSCAFG00000001442,…
GO:0046632	alpha-beta T cell differentiation	biological_process	0.027125	4	230	79	17684	ENSCAFG00000003293,ENSCAFG00000005510,ENSCAFG00000019526,ENSCAFG00000004597
GO:0007599	hemostasis	biological_process	0.027214	5	230	120	17684	ENSCAFG00000023756,ENSCAFG00000020125,ENSCAFG00000009736,ENSCAFG00000009632,ENSCAFG00000029158
GO:0032222	regulation of synaptic transmission, cholinergic	biological_process	0.027414	1	230	1	17684	ENSCAFG00000001106
GO:0032224	positive regulation of synaptic transmission, cholinergic	biological_process	0.027414	1	230	1	17684	ENSCAFG00000001106
GO:2000040	regulation of planar cell polarity pathway involved in axis elongation	biological_process	0.027505	1	230	2	17684	ENSCAFG00000005737
GO:2000041	negative regulation of planar cell polarity pathway involved in axis elongation	biological_process	0.027505	1	230	2	17684	ENSCAFG00000005737
GO:0032879	regulation of localization	biological_process	0.027729	36	230	1767	17684	ENSCAFG00000029394,ENSCAFG00000016903,ENSCAFG00000003658,ENSCAFG00000007245,ENSCAFG00000001106,ENSCAFG00000016433,ENSCAFG00000018334,ENSCAFG00000010676,ENSCAFG00000010528,ENSCAFG00000008404,ENSCAFG00000020125,ENSCAFG00000014332,ENSCAFG00000015800,ENSCAFG00000025345,ENSCAFG00000005375,ENSCAFG00000000424,ENSCAFG00000011787,ENSCAFG00000001981,ENSCAFG00000032489,ENSCAFG00000003293,ENSCAFG00000013367,…
GO:0071359	cellular response to dsRNA	biological_process	0.02794	3	230	44	17684	ENSCAFG00000009617,ENSCAFG00000012023,ENSCAFG00000018331
GO:0008092	cytoskeletal protein binding	molecular_function	0.028016	20	230	783	17684	ENSCAFG00000014843,ENSCAFG00000017311,ENSCAFG00000031185,ENSCAFG00000015465,ENSCAFG00000013367,ENSCAFG00000015800,ENSCAFG00000019028,ENSCAFG00000010378,ENSCAFG00000005717,ENSCAFG00000001981,ENSCAFG00000008404,ENSCAFG00000010528,ENSCAFG00000014061,ENSCAFG00000009736,ENSCAFG00000028862,ENSCAFG00000031118,ENSCAFG00000017832,ENSCAFG00000019733,ENSCAFG00000015162,ENSCAFG00000009185
GO:0036363	transforming growth factor beta activation	biological_process	0.028085	1	230	2	17684	ENSCAFG00000001981
GO:0016044	cellular membrane organization	biological_process	0.028135	15	230	569	17684	ENSCAFG00000012965,ENSCAFG00000011165,ENSCAFG00000015800,ENSCAFG00000019952,ENSCAFG00000025345,ENSCAFG00000020135,ENSCAFG00000001442,ENSCAFG00000010528,ENSCAFG00000008404,ENSCAFG00000018334,ENSCAFG00000014843,ENSCAFG00000020125,ENSCAFG00000016603,ENSCAFG00000015700,ENSCAFG00000013367
GO:0034441	plasma lipoprotein particle oxidation	biological_process	0.028463	1	230	3	17684	ENSCAFG00000013306
GO:0045578	negative regulation of B cell differentiation	biological_process	0.028496	1	230	2	17684	ENSCAFG00000005737
GO:1901383	negative regulation of chorionic trophoblast cell proliferation	biological_process	0.028538	1	230	2	17684	ENSCAFG00000009269
GO:0000786	nucleosome	cellular_component	0.028557	3	230	96	17684	ENSCAFG00000011327,ENSCAFG00000031760,ENSCAFG00000029451
GO:0004743	pyruvate kinase activity	molecular_function	0.028646	1	230	3	17684	ENSCAFG00000016959
GO:0002361	CD4-positive, CD25-positive, alpha-beta regulatory T cell differentiation	biological_process	0.028805	1	230	4	17684	ENSCAFG00000019526
GO:0045638	negative regulation of myeloid cell differentiation	biological_process	0.029091	3	230	51	17684	ENSCAFG00000019789,ENSCAFG00000005737,ENSCAFG00000015624
GO:0019827	stem cell maintenance	biological_process	0.029289	5	230	113	17684	ENSCAFG00000012540,ENSCAFG00000005510,ENSCAFG00000009444,ENSCAFG00000005737,ENSCAFG00000015624
GO:0070889	platelet alpha granule organization	biological_process	0.029372	1	230	2	17684	ENSCAFG00000029158
GO:0007097	nuclear migration	biological_process	0.029613	2	230	15	17684	ENSCAFG00000017403,ENSCAFG00000019733
GO:0040023	establishment of nucleus localization	biological_process	0.029613	2	230	15	17684	ENSCAFG00000019733,ENSCAFG00000017403
GO:0038163	thrombopoietin-mediated signaling pathway	biological_process	0.029733	1	230	4	17684	ENSCAFG00000019789
GO:0033165	interphotoreceptor matrix	cellular_component	0.029787	1	230	2	17684	ENSCAFG00000009552
GO:0004067	asparaginase activity	molecular_function	0.029867	1	230	2	17684	ENSCAFG00000018317
GO:0044699	single-organism process	biological_process	0.029979	166	230	11213	17684	ENSCAFG00000006059,ENSCAFG00000015465,ENSCAFG00000001152,ENSCAFG00000032489,ENSCAFG00000005717,ENSCAFG00000009135,ENSCAFG00000025345,ENSCAFG00000015800,ENSCAFG00000005375,ENSCAFG00000019789,ENSCAFG00000015624,ENSCAFG00000001690,ENSCAFG00000014222,ENSCAFG00000029928,ENSCAFG00000019126,ENSCAFG00000001403,ENSCAFG00000029394,ENSCAFG00000004782,ENSCAFG00000004022,ENSCAFG00000017403,ENSCAFG00000018766,…
GO:1901184	regulation of ERBB signaling pathway	biological_process	0.030119	3	230	46	17684	ENSCAFG00000018334,ENSCAFG00000002437,ENSCAFG00000013367
GO:2000588	positive regulation of platelet-derived growth factor receptor-beta signaling pathway	biological_process	0.030358	1	230	2	17684	ENSCAFG00000013367
GO:0072273	metanephric nephron morphogenesis	biological_process	0.030501	2	230	21	17684	ENSCAFG00000009755,ENSCAFG00000019601
GO:0051643	endoplasmic reticulum localization	biological_process	0.030548	1	230	2	17684	ENSCAFG00000015800
GO:0015680	intracellular copper ion transport	biological_process	0.030566	1	230	2	17684	ENSCAFG00000004261
GO:0050708	regulation of protein secretion	biological_process	0.031175	6	230	170	17684	ENSCAFG00000007245,ENSCAFG00000010676,ENSCAFG00000011787,ENSCAFG00000010528,ENSCAFG00000014332,ENSCAFG00000003293
GO:0002021	response to dietary excess	biological_process	0.031232	2	230	22	17684	ENSCAFG00000009269,ENSCAFG00000032763
GO:0097114	N-methyl-D-aspartate receptor clustering	biological_process	0.031265	1	230	2	17684	ENSCAFG00000025345
GO:1990120	messenger ribonucleoprotein complex assembly	biological_process	0.031424	1	230	2	17684	ENSCAFG00000000424
GO:0005741	mitochondrial outer membrane	cellular_component	0.031841	4	230	91	17684	ENSCAFG00000017832,ENSCAFG00000010528,ENSCAFG00000003293,ENSCAFG00000011165
GO:0016023	cytoplasmic membrane-bounded vesicle	cellular_component	0.031855	15	230	597	17684	ENSCAFG00000015800,ENSCAFG00000006786,ENSCAFG00000012965,ENSCAFG00000025002,ENSCAFG00000009795,ENSCAFG00000011588,ENSCAFG00000015162,ENSCAFG00000005433,ENSCAFG00000008291,ENSCAFG00000007805,ENSCAFG00000008404,ENSCAFG00000013367,ENSCAFG00000013156,ENSCAFG00000020125,ENSCAFG00000005849
GO:0030366	Mo-molybdopterin synthase activity	molecular_function	0.032046	1	230	2	17684	ENSCAFG00000018415
GO:1900063	regulation of peroxisome organization	biological_process	0.032088	1	230	2	17684	ENSCAFG00000010528
GO:0071813	lipoprotein particle binding	molecular_function	0.032357	2	230	18	17684	ENSCAFG00000018331,ENSCAFG00000011787
GO:0071814	protein-lipid complex binding	molecular_function	0.032357	2	230	18	17684	ENSCAFG00000011787,ENSCAFG00000018331
GO:0006958	complement activation, classical pathway	biological_process	0.032399	2	230	28	17684	ENSCAFG00000011787,ENSCAFG00000000686
GO:0005105	type 1 fibroblast growth factor receptor binding	molecular_function	0.032505	1	230	3	17684	ENSCAFG00000016903
GO:0042110	T cell activation	biological_process	0.032611	9	230	324	17684	ENSCAFG00000008373,ENSCAFG00000004597,ENSCAFG00000016603,ENSCAFG00000007750,ENSCAFG00000005510,ENSCAFG00000013879,ENSCAFG00000003293,ENSCAFG00000019526,ENSCAFG00000025002
GO:0032228	regulation of synaptic transmission, GABAergic	biological_process	0.03275	2	230	17	17684	ENSCAFG00000012711,ENSCAFG00000020125
GO:0072289	metanephric nephron tubule formation	biological_process	0.033061	1	230	3	17684	ENSCAFG00000019601
GO:0030132	clathrin coat of coated pit	cellular_component	0.033092	2	230	16	17684	ENSCAFG00000005849,ENSCAFG00000013367
GO:0090315	negative regulation of protein targeting to membrane	biological_process	0.033296	1	230	3	17684	ENSCAFG00000009736
GO:0090149	membrane fission involved in mitochondrial fission	biological_process	0.033316	1	230	2	17684	ENSCAFG00000010528
GO:0097360	chorionic trophoblast cell proliferation	biological_process	0.033345	1	230	3	17684	ENSCAFG00000009269
GO:1901382	regulation of chorionic trophoblast cell proliferation	biological_process	0.033345	1	230	3	17684	ENSCAFG00000009269
GO:0070259	tyrosyl-DNA phosphodiesterase activity	molecular_function	0.033414	1	230	2	17684	ENSCAFG00000010428
GO:0097466	misfolded or incompletely synthesized glycoprotein catabolic process	biological_process	0.03348	1	230	2	17684	ENSCAFG00000005608
GO:0042382	paraspeckles	cellular_component	0.033839	1	230	2	17684	ENSCAFG00000000424
GO:0034155	regulation of toll-like receptor 7 signaling pathway	biological_process	0.033844	1	230	2	17684	ENSCAFG00000003293
GO:0034157	positive regulation of toll-like receptor 7 signaling pathway	biological_process	0.033844	1	230	2	17684	ENSCAFG00000003293
GO:0004142	diacylglycerol cholinephosphotransferase activity	molecular_function	0.033848	1	230	2	17684	ENSCAFG00000007213
GO:0019008	molybdopterin synthase complex	cellular_component	0.033962	1	230	2	17684	ENSCAFG00000018415
GO:0019376	galactolipid catabolic process	biological_process	0.033965	1	230	2	17684	ENSCAFG00000017337
GO:0045226	extracellular polysaccharide biosynthetic process	biological_process	0.033981	1	230	3	17684	ENSCAFG00000029394
GO:0046379	extracellular polysaccharide metabolic process	biological_process	0.033981	1	230	3	17684	ENSCAFG00000029394
GO:0030369	ICAM-3 receptor activity	molecular_function	0.034008	1	230	2	17684	ENSCAFG00000016603
GO:0034687	alphaL-beta2 integrin complex	cellular_component	0.034008	1	230	2	17684	ENSCAFG00000016603
GO:0045595	regulation of cell differentiation	biological_process	0.034091	26	230	1217	17684	ENSCAFG00000012969,ENSCAFG00000009444,ENSCAFG00000019601,ENSCAFG00000016903,ENSCAFG00000032763,ENSCAFG00000003658,ENSCAFG00000009185,ENSCAFG00000005737,ENSCAFG00000020155,ENSCAFG00000029158,ENSCAFG00000014061,ENSCAFG00000003022,ENSCAFG00000009736,ENSCAFG00000015624,ENSCAFG00000008373,ENSCAFG00000002124,ENSCAFG00000025345,ENSCAFG00000009295,ENSCAFG00000011787,ENSCAFG00000019789,ENSCAFG00000001981,…
GO:0044765	single-organism transport	biological_process	0.034232	55	230	3044	17684	ENSCAFG00000018151,ENSCAFG00000015873,ENSCAFG00000025557,ENSCAFG00000004261,ENSCAFG00000004022,ENSCAFG00000018766,ENSCAFG00000010306,ENSCAFG00000005472,ENSCAFG00000019952,ENSCAFG00000000479,ENSCAFG00000009632,ENSCAFG00000023756,ENSCAFG00000005707,ENSCAFG00000005849,ENSCAFG00000009736,ENSCAFG00000009035,ENSCAFG00000009269,ENSCAFG00000013306,ENSCAFG00000011588,ENSCAFG00000009795,ENSCAFG00000005737,…
GO:0007412	axon target recognition	biological_process	0.034328	1	230	3	17684	ENSCAFG00000020125
GO:0046649	lymphocyte activation	biological_process	0.03447	12	230	485	17684	ENSCAFG00000005510,ENSCAFG00000007750,ENSCAFG00000010676,ENSCAFG00000003293,ENSCAFG00000013879,ENSCAFG00000004597,ENSCAFG00000008373,ENSCAFG00000016603,ENSCAFG00000025002,ENSCAFG00000019526,ENSCAFG00000009632,ENSCAFG00000005737
GO:0007616	long-term memory	biological_process	0.034531	2	230	19	17684	ENSCAFG00000025345,ENSCAFG00000012711
GO:0010609	mRNA localization resulting in posttranscriptional regulation of gene expression	biological_process	0.034589	1	230	2	17684	ENSCAFG00000029158
GO:0035838	growing cell tip	cellular_component	0.034878	1	230	2	17684	ENSCAFG00000010306
GO:0035841	new growing cell tip	cellular_component	0.034878	1	230	2	17684	ENSCAFG00000010306
GO:2000405	negative regulation of T cell migration	biological_process	0.034957	1	230	2	17684	ENSCAFG00000004478
GO:0034765	regulation of ion transmembrane transport	biological_process	0.035148	8	230	253	17684	ENSCAFG00000000479,ENSCAFG00000003658,ENSCAFG00000015800,ENSCAFG00000025345,ENSCAFG00000019952,ENSCAFG00000015465,ENSCAFG00000015873,ENSCAFG00000032489
GO:0035061	interchromatin granule	cellular_component	0.03515	1	230	2	17684	ENSCAFG00000000424
GO:0006952	defense response	biological_process	0.035344	17	230	847	17684	ENSCAFG00000007245,ENSCAFG00000020155,ENSCAFG00000015206,ENSCAFG00000013306,ENSCAFG00000029553,ENSCAFG00000020125,ENSCAFG00000018331,ENSCAFG00000001981,ENSCAFG00000015205,ENSCAFG00000009632,ENSCAFG00000009135,ENSCAFG00000011787,ENSCAFG00000024533,ENSCAFG00000025002,ENSCAFG00000009617,ENSCAFG00000004597,ENSCAFG00000003293
GO:0046676	negative regulation of insulin secretion	biological_process	0.035419	2	230	21	17684	ENSCAFG00000005737,ENSCAFG00000009269
GO:0001725	stress fiber	cellular_component	0.035509	3	230	43	17684	ENSCAFG00000028862,ENSCAFG00000014843,ENSCAFG00000017311
GO:0051004	regulation of lipoprotein lipase activity	biological_process	0.035564	3	230	55	17684	ENSCAFG00000001981,ENSCAFG00000012023,ENSCAFG00000013306
GO:0060018	astrocyte fate commitment	biological_process	0.035651	1	230	4	17684	ENSCAFG00000019601
GO:0044343	canonical Wnt receptor signaling pathway involved in regulation of type B pancreatic cell proliferation	biological_process	0.035841	1	230	2	17684	ENSCAFG00000005737
GO:2000079	regulation of canonical Wnt receptor signaling pathway involved in controlling type B pancreatic cell proliferation	biological_process	0.035841	1	230	2	17684	ENSCAFG00000005737
GO:0016838	carbon-oxygen lyase activity, acting on phosphates	molecular_function	0.035942	1	230	2	17684	ENSCAFG00000011314
GO:0035295	tube development	biological_process	0.036138	11	230	387	17684	ENSCAFG00000000482,ENSCAFG00000005737,ENSCAFG00000016136,ENSCAFG00000012180,ENSCAFG00000003136,ENSCAFG00000002437,ENSCAFG00000019601,ENSCAFG00000019789,ENSCAFG00000016903,ENSCAFG00000001690,ENSCAFG00000017403
GO:0043367	CD4-positive, alpha-beta T cell differentiation	biological_process	0.036169	3	230	54	17684	ENSCAFG00000019526,ENSCAFG00000003293,ENSCAFG00000004597
GO:0071702	organic substance transport	biological_process	0.036194	34	230	1739	17684	ENSCAFG00000009617,ENSCAFG00000018766,ENSCAFG00000005737,ENSCAFG00000009269,ENSCAFG00000013306,ENSCAFG00000014352,ENSCAFG00000005849,ENSCAFG00000009035,ENSCAFG00000009736,ENSCAFG00000005707,ENSCAFG00000015634,ENSCAFG00000001981,ENSCAFG00000001442,ENSCAFG00000014332,ENSCAFG00000015800,ENSCAFG00000005375,ENSCAFG00000000424,ENSCAFG00000011787,ENSCAFG00000012023,ENSCAFG00000003293,ENSCAFG00000015681,…
GO:0034584	piRNA binding	molecular_function	0.036253	1	230	2	17684	ENSCAFG00000009444
GO:0044763	single-organism cellular process	biological_process	0.036374	156	230	10482	17684	ENSCAFG00000011165,ENSCAFG00000012540,ENSCAFG00000000626,ENSCAFG00000006786,ENSCAFG00000016903,ENSCAFG00000031413,ENSCAFG00000012711,ENSCAFG00000007245,ENSCAFG00000001106,ENSCAFG00000008291,ENSCAFG00000029451,ENSCAFG00000018331,ENSCAFG00000032012,ENSCAFG00000030338,ENSCAFG00000020125,ENSCAFG00000005133,ENSCAFG00000015679,ENSCAFG00000014383,ENSCAFG00000024533,ENSCAFG00000000482,ENSCAFG00000012180,…
GO:0002521	leukocyte differentiation	biological_process	0.036431	10	230	371	17684	ENSCAFG00000008373,ENSCAFG00000004597,ENSCAFG00000005510,ENSCAFG00000013879,ENSCAFG00000003293,ENSCAFG00000023756,ENSCAFG00000009632,ENSCAFG00000005737,ENSCAFG00000004782,ENSCAFG00000019526
GO:0090204	protein localization to nuclear pore	biological_process	0.036855	1	230	2	17684	ENSCAFG00000005707
GO:0019218	regulation of steroid metabolic process	biological_process	0.036963	3	230	59	17684	ENSCAFG00000020155,ENSCAFG00000009795,ENSCAFG00000013306
GO:0032252	secretory granule localization	biological_process	0.037114	1	230	2	17684	ENSCAFG00000015800
GO:1900623	regulation of monocyte aggregation	biological_process	0.037172	1	230	2	17684	ENSCAFG00000029394
GO:1900625	positive regulation of monocyte aggregation	biological_process	0.037172	1	230	2	17684	ENSCAFG00000029394
GO:2000828	regulation of parathyroid hormone secretion	biological_process	0.037214	1	230	2	17684	ENSCAFG00000023756
GO:0006817	phosphate ion transport	biological_process	0.037311	2	230	22	17684	ENSCAFG00000018766,ENSCAFG00000005472
GO:0010956	negative regulation of calcidiol 1-monooxygenase activity	biological_process	0.037363	1	230	3	17684	ENSCAFG00000020155
GO:0004874	aryl hydrocarbon receptor activity	molecular_function	0.0375	1	230	2	17684	ENSCAFG00000012149
GO:0038100	nodal binding	molecular_function	0.037514	1	230	2	17684	ENSCAFG00000009269
GO:0021795	cerebral cortex cell migration	biological_process	0.037667	3	230	41	17684	ENSCAFG00000014061,ENSCAFG00000025345,ENSCAFG00000014079
GO:0030217	T cell differentiation	biological_process	0.037694	6	230	176	17684	ENSCAFG00000004597,ENSCAFG00000008373,ENSCAFG00000013879,ENSCAFG00000003293,ENSCAFG00000005510,ENSCAFG00000019526
GO:0032379	positive regulation of intracellular lipid transport	biological_process	0.037878	1	230	2	17684	ENSCAFG00000005375
GO:0032382	positive regulation of intracellular sterol transport	biological_process	0.037878	1	230	2	17684	ENSCAFG00000005375
GO:0032385	positive regulation of intracellular cholesterol transport	biological_process	0.037878	1	230	2	17684	ENSCAFG00000005375
GO:0004816	asparagine-tRNA ligase activity	molecular_function	0.037899	1	230	2	17684	ENSCAFG00000004782
GO:1900271	regulation of long-term synaptic potentiation	biological_process	0.037932	2	230	19	17684	ENSCAFG00000025345,ENSCAFG00000032489
GO:0004197	cysteine-type endopeptidase activity	molecular_function	0.037938	4	230	90	17684	ENSCAFG00000011165,ENSCAFG00000007750,ENSCAFG00000005737,ENSCAFG00000020373
GO:0006875	cellular metal ion homeostasis	biological_process	0.037984	10	230	394	17684	ENSCAFG00000010306,ENSCAFG00000015465,ENSCAFG00000004261,ENSCAFG00000015194,ENSCAFG00000013879,ENSCAFG00000016633,ENSCAFG00000003658,ENSCAFG00000009795,ENSCAFG00000011588,ENSCAFG00000019952
GO:0006694	steroid biosynthetic process	biological_process	0.038109	4	230	105	17684	ENSCAFG00000013306,ENSCAFG00000005375,ENSCAFG00000009795,ENSCAFG00000020155
GO:0036369	transcription factor catabolic process	biological_process	0.038282	1	230	2	17684	ENSCAFG00000009295
GO:1901483	regulation of transcription factor catabolic process	biological_process	0.038282	1	230	2	17684	ENSCAFG00000009295
GO:1901485	positive regulation of transcription factor catabolic process	biological_process	0.038282	1	230	2	17684	ENSCAFG00000009295
GO:0000791	euchromatin	cellular_component	0.038452	2	230	29	17684	ENSCAFG00000016136,ENSCAFG00000009185
GO:0005956	protein kinase CK2 complex	cellular_component	0.038564	1	230	2	17684	ENSCAFG00000017337
GO:0001817	regulation of cytokine production	biological_process	0.03862	11	230	443	17684	ENSCAFG00000008404,ENSCAFG00000010676,ENSCAFG00000003293,ENSCAFG00000004597,ENSCAFG00000008373,ENSCAFG00000012149,ENSCAFG00000011787,ENSCAFG00000000482,ENSCAFG00000007245,ENSCAFG00000001981,ENSCAFG00000009185
GO:0001774	microglial cell activation	biological_process	0.038738	1	230	3	17684	ENSCAFG00000008404
GO:0044332	Wnt receptor signaling pathway involved in dorsal/ventral axis specification	biological_process	0.038752	1	230	2	17684	ENSCAFG00000005737
GO:0004553	hydrolase activity, hydrolyzing O-glycosyl compounds	molecular_function	0.038755	4	230	90	17684	ENSCAFG00000017337,ENSCAFG00000020040,ENSCAFG00000010104,ENSCAFG00000005608
GO:0070103	regulation of interleukin-6-mediated signaling pathway	biological_process	0.038854	1	230	3	17684	ENSCAFG00000020155
GO:0015410	manganese-transporting ATPase activity	molecular_function	0.038999	1	230	2	17684	ENSCAFG00000019952
GO:0048584	positive regulation of response to stimulus	biological_process	0.039093	28	230	1403	17684	ENSCAFG00000009736,ENSCAFG00000008373,ENSCAFG00000018331,ENSCAFG00000029158,ENSCAFG00000014061,ENSCAFG00000005707,ENSCAFG00000014222,ENSCAFG00000008404,ENSCAFG00000010528,ENSCAFG00000010676,ENSCAFG00000005737,ENSCAFG00000017668,ENSCAFG00000020155,ENSCAFG00000032763,ENSCAFG00000016903,ENSCAFG00000029553,ENSCAFG00000013367,ENSCAFG00000006059,ENSCAFG00000015873,ENSCAFG00000003293,ENSCAFG00000000686,…
GO:0051250	negative regulation of lymphocyte activation	biological_process	0.039124	4	230	92	17684	ENSCAFG00000010676,ENSCAFG00000007750,ENSCAFG00000009632,ENSCAFG00000005737
GO:0002248	connective tissue replacement involved in inflammatory response wound healing	biological_process	0.039235	1	230	4	17684	ENSCAFG00000007245
GO:0003684	damaged DNA binding	molecular_function	0.039236	3	230	52	17684	ENSCAFG00000000626,ENSCAFG00000008392,ENSCAFG00000030338
GO:0051641	cellular localization	biological_process	0.039354	44	230	2322	17684	ENSCAFG00000005707,ENSCAFG00000009035,ENSCAFG00000009736,ENSCAFG00000005849,ENSCAFG00000012197,ENSCAFG00000012965,ENSCAFG00000014352,ENSCAFG00000009269,ENSCAFG00000017832,ENSCAFG00000019733,ENSCAFG00000005737,ENSCAFG00000004261,ENSCAFG00000010306,ENSCAFG00000018766,ENSCAFG00000004022,ENSCAFG00000017403,ENSCAFG00000014843,ENSCAFG00000009617,ENSCAFG00000019952,ENSCAFG00000014079,ENSCAFG00000023756,…
GO:0016458	gene silencing	biological_process	0.039726	5	230	126	17684	ENSCAFG00000005224,ENSCAFG00000006878,ENSCAFG00000009444,ENSCAFG00000013739,ENSCAFG00000012023
GO:0050501	hyaluronan synthase activity	molecular_function	0.039845	1	230	4	17684	ENSCAFG00000029394
GO:0060002	plus-end directed microfilament motor activity	molecular_function	0.039846	1	230	2	17684	ENSCAFG00000017832
GO:0033137	negative regulation of peptidyl-serine phosphorylation	biological_process	0.040088	2	230	21	17684	ENSCAFG00000009736,ENSCAFG00000012969
GO:0060903	positive regulation of meiosis I	biological_process	0.040222	1	230	2	17684	ENSCAFG00000009444
GO:0051385	response to mineralocorticoid stimulus	biological_process	0.040368	1	230	3	17684	ENSCAFG00000012711
GO:0051412	response to corticosterone stimulus	biological_process	0.040368	1	230	3	17684	ENSCAFG00000012711
GO:0046461	neutral lipid catabolic process	biological_process	0.040524	2	230	24	17684	ENSCAFG00000013306,ENSCAFG00000004813
GO:0046464	acylglycerol catabolic process	biological_process	0.040524	2	230	24	17684	ENSCAFG00000004813,ENSCAFG00000013306
GO:0046879	hormone secretion	biological_process	0.040592	6	230	184	17684	ENSCAFG00000015800,ENSCAFG00000009269,ENSCAFG00000009035,ENSCAFG00000023756,ENSCAFG00000005133,ENSCAFG00000005737
GO:0004008	copper-exporting ATPase activity	molecular_function	0.040607	1	230	2	17684	ENSCAFG00000004261
GO:0043682	copper-transporting ATPase activity	molecular_function	0.040607	1	230	2	17684	ENSCAFG00000004261
GO:0060003	copper ion export	biological_process	0.040607	1	230	2	17684	ENSCAFG00000004261
GO:0045137	development of primary sexual characteristics	biological_process	0.040664	6	230	169	17684	ENSCAFG00000012731,ENSCAFG00000009755,ENSCAFG00000006878,ENSCAFG00000019601,ENSCAFG00000005737,ENSCAFG00000009632
GO:0046545	development of primary female sexual characteristics	biological_process	0.040926	4	230	84	17684	ENSCAFG00000012731,ENSCAFG00000006878,ENSCAFG00000005737,ENSCAFG00000009632
GO:0042160	lipoprotein modification	biological_process	0.041009	1	230	4	17684	ENSCAFG00000013306
GO:0042161	lipoprotein oxidation	biological_process	0.041009	1	230	4	17684	ENSCAFG00000013306
GO:0090310	negative regulation of methylation-dependent chromatin silencing	biological_process	0.041012	1	230	3	17684	ENSCAFG00000013739
GO:0060228	phosphatidylcholine-sterol O-acyltransferase activator activity	molecular_function	0.041249	1	230	5	17684	ENSCAFG00000013306
GO:0051286	cell tip	cellular_component	0.041261	1	230	3	17684	ENSCAFG00000010306
GO:0097200	cysteine-type endopeptidase activity involved in execution phase of apoptosis	molecular_function	0.041479	1	230	3	17684	ENSCAFG00000007750
GO:0015319	sodium:inorganic phosphate symporter activity	molecular_function	0.041752	1	230	3	17684	ENSCAFG00000005472
GO:0090131	mesenchyme migration	biological_process	0.041983	1	230	4	17684	ENSCAFG00000008756
GO:0034751	aryl hydrocarbon receptor complex	cellular_component	0.0422	1	230	3	17684	ENSCAFG00000001981
GO:0060083	smooth muscle contraction involved in micturition	biological_process	0.042264	1	230	2	17684	ENSCAFG00000015465
GO:0071357	cellular response to type I interferon	biological_process	0.042412	2	230	26	17684	ENSCAFG00000001981,ENSCAFG00000009617
GO:0070988	demethylation	biological_process	0.042828	3	230	50	17684	ENSCAFG00000016842,ENSCAFG00000016133,ENSCAFG00000013739
GO:0034110	regulation of homotypic cell-cell adhesion	biological_process	0.042973	2	230	20	17684	ENSCAFG00000009736,ENSCAFG00000029394
GO:0030718	germ-line stem cell maintenance	biological_process	0.043015	1	230	4	17684	ENSCAFG00000009444
GO:0090278	negative regulation of peptide hormone secretion	biological_process	0.043155	2	230	25	17684	ENSCAFG00000009269,ENSCAFG00000005737
GO:0015117	thiosulfate transmembrane transporter activity	molecular_function	0.043507	1	230	3	17684	ENSCAFG00000018766
GO:0015131	oxaloacetate transmembrane transporter activity	molecular_function	0.043507	1	230	3	17684	ENSCAFG00000018766
GO:0015709	thiosulfate transport	biological_process	0.043507	1	230	3	17684	ENSCAFG00000018766
GO:0015729	oxaloacetate transport	biological_process	0.043507	1	230	3	17684	ENSCAFG00000018766
GO:0015743	malate transport	biological_process	0.043507	1	230	3	17684	ENSCAFG00000018766
GO:0071423	malate transmembrane transport	biological_process	0.043507	1	230	3	17684	ENSCAFG00000018766
GO:0019829	cation-transporting ATPase activity	molecular_function	0.043625	3	230	63	17684	ENSCAFG00000009795,ENSCAFG00000004261,ENSCAFG00000019952
GO:0042625	ATPase activity, coupled to transmembrane movement of ions	molecular_function	0.043625	3	230	63	17684	ENSCAFG00000004261,ENSCAFG00000009795,ENSCAFG00000019952
GO:0005111	type 2 fibroblast growth factor receptor binding	molecular_function	0.043737	1	230	3	17684	ENSCAFG00000016903
GO:0005594	collagen type IX	cellular_component	0.043952	1	230	3	17684	ENSCAFG00000012731
GO:0070326	very-low-density lipoprotein particle receptor binding	molecular_function	0.043956	1	230	3	17684	ENSCAFG00000025345
GO:0001649	osteoblast differentiation	biological_process	0.044067	5	230	139	17684	ENSCAFG00000014222,ENSCAFG00000019601,ENSCAFG00000005737,ENSCAFG00000016842,ENSCAFG00000023756
GO:1902229	regulation of intrinsic apoptotic signaling pathway in response to DNA damage	biological_process	0.044137	2	230	26	17684	ENSCAFG00000029158,ENSCAFG00000008404
GO:0030291	protein serine/threonine kinase inhibitor activity	molecular_function	0.044164	2	230	25	17684	ENSCAFG00000013831,ENSCAFG00000007750
GO:0015143	urate transmembrane transporter activity	molecular_function	0.0442	1	230	4	17684	ENSCAFG00000015634
GO:1901702	salt transmembrane transporter activity	molecular_function	0.0442	1	230	4	17684	ENSCAFG00000015634
GO:0033688	regulation of osteoblast proliferation	biological_process	0.044226	2	230	22	17684	ENSCAFG00000019601,ENSCAFG00000005737
GO:2000546	positive regulation of endothelial cell chemotaxis to fibroblast growth factor	biological_process	0.044261	1	230	3	17684	ENSCAFG00000016903
GO:0006663	platelet activating factor biosynthetic process	biological_process	0.044328	1	230	3	17684	ENSCAFG00000007213
GO:0034594	phosphatidylinositol trisphosphate phosphatase activity	molecular_function	0.044445	1	230	3	17684	ENSCAFG00000012969
GO:0060795	cell fate commitment involved in formation of primary germ layer	biological_process	0.044549	2	230	26	17684	ENSCAFG00000015624,ENSCAFG00000005510
GO:0051262	protein tetramerization	biological_process	0.044693	4	230	88	17684	ENSCAFG00000000424,ENSCAFG00000010528,ENSCAFG00000005927,ENSCAFG00000010306
GO:0046983	protein dimerization activity	molecular_function	0.044766	20	230	967	17684	ENSCAFG00000003022,ENSCAFG00000009035,ENSCAFG00000029451,ENSCAFG00000010528,ENSCAFG00000011327,ENSCAFG00000012711,ENSCAFG00000019126,ENSCAFG00000013306,ENSCAFG00000019601,ENSCAFG00000013367,ENSCAFG00000030522,ENSCAFG00000017049,ENSCAFG00000031760,ENSCAFG00000000482,ENSCAFG00000001981,ENSCAFG00000019028,ENSCAFG00000009632,ENSCAFG00000002437,ENSCAFG00000012149,ENSCAFG00000025002
GO:0042552	myelination	biological_process	0.044775	4	230	87	17684	ENSCAFG00000015800,ENSCAFG00000018334,ENSCAFG00000008404,ENSCAFG00000003658
GO:0034762	regulation of transmembrane transport	biological_process	0.044858	8	230	268	17684	ENSCAFG00000003658,ENSCAFG00000000479,ENSCAFG00000015800,ENSCAFG00000025345,ENSCAFG00000019952,ENSCAFG00000015465,ENSCAFG00000015873,ENSCAFG00000032489
GO:0045321	leukocyte activation	biological_process	0.044866	13	230	562	17684	ENSCAFG00000013879,ENSCAFG00000003293,ENSCAFG00000010676,ENSCAFG00000007750,ENSCAFG00000008404,ENSCAFG00000005510,ENSCAFG00000016603,ENSCAFG00000008373,ENSCAFG00000004597,ENSCAFG00000019526,ENSCAFG00000025002,ENSCAFG00000005737,ENSCAFG00000009632
GO:0019867	outer membrane	cellular_component	0.044953	4	230	101	17684	ENSCAFG00000010528,ENSCAFG00000003293,ENSCAFG00000011165,ENSCAFG00000017832
GO:0031968	organelle outer membrane	cellular_component	0.044953	4	230	101	17684	ENSCAFG00000017832,ENSCAFG00000003293,ENSCAFG00000011165,ENSCAFG00000010528
GO:0002792	negative regulation of peptide secretion	biological_process	0.045194	2	230	26	17684	ENSCAFG00000009269,ENSCAFG00000005737
GO:0060249	anatomical structure homeostasis	biological_process	0.045382	8	230	267	17684	ENSCAFG00000023756,ENSCAFG00000008291,ENSCAFG00000009632,ENSCAFG00000001981,ENSCAFG00000006105,ENSCAFG00000009035,ENSCAFG00000030338,ENSCAFG00000008373
GO:0001958	endochondral ossification	biological_process	0.045527	2	230	23	17684	ENSCAFG00000016903,ENSCAFG00000023756
GO:0036075	replacement ossification	biological_process	0.045527	2	230	23	17684	ENSCAFG00000023756,ENSCAFG00000016903
GO:0048565	digestive tract development	biological_process	0.04566	4	230	93	17684	ENSCAFG00000002437,ENSCAFG00000009755,ENSCAFG00000001690,ENSCAFG00000005737
GO:0070061	fructose binding	molecular_function	0.04576	1	230	3	17684	ENSCAFG00000009035
GO:0035640	exploration behavior	biological_process	0.045782	2	230	22	17684	ENSCAFG00000025002,ENSCAFG00000010858
GO:0046660	female sex differentiation	biological_process	0.045952	4	230	88	17684	ENSCAFG00000005737,ENSCAFG00000009632,ENSCAFG00000012731,ENSCAFG00000006878
GO:0032434	regulation of proteasomal ubiquitin-dependent protein catabolic process	biological_process	0.046	4	230	93	17684	ENSCAFG00000006059,ENSCAFG00000001981,ENSCAFG00000009295,ENSCAFG00000008404
GO:0007601	visual perception	biological_process	0.046292	4	230	102	17684	ENSCAFG00000015873,ENSCAFG00000015800,ENSCAFG00000009552,ENSCAFG00000010306
GO:0030125	clathrin vesicle coat	cellular_component	0.046569	2	230	20	17684	ENSCAFG00000013367,ENSCAFG00000005849
GO:0055085	transmembrane transport	biological_process	0.046754	23	230	1099	17684	ENSCAFG00000011588,ENSCAFG00000009795,ENSCAFG00000006786,ENSCAFG00000005433,ENSCAFG00000031413,ENSCAFG00000003658,ENSCAFG00000025557,ENSCAFG00000015194,ENSCAFG00000004261,ENSCAFG00000015681,ENSCAFG00000032489,ENSCAFG00000018151,ENSCAFG00000015873,ENSCAFG00000015465,ENSCAFG00000018766,ENSCAFG00000010306,ENSCAFG00000005472,ENSCAFG00000015800,ENSCAFG00000025345,ENSCAFG00000019952,ENSCAFG00000015634,…
GO:0001849	complement component C1q binding	molecular_function	0.046795	1	230	5	17684	ENSCAFG00000011787
GO:0071442	positive regulation of histone H3-K14 acetylation	biological_process	0.046857	1	230	4	17684	ENSCAFG00000009444
GO:0060072	large conductance calcium-activated potassium channel activity	molecular_function	0.047049	1	230	2	17684	ENSCAFG00000015465
GO:0010716	negative regulation of extracellular matrix disassembly	biological_process	0.047144	1	230	3	17684	ENSCAFG00000025002
GO:0032350	regulation of hormone metabolic process	biological_process	0.04723	2	230	25	17684	ENSCAFG00000009795,ENSCAFG00000012149
GO:0008506	sucrose:hydrogen symporter activity	molecular_function	0.0473	1	230	3	17684	ENSCAFG00000018831
GO:0008515	sucrose transmembrane transporter activity	molecular_function	0.0473	1	230	3	17684	ENSCAFG00000018831
GO:0015154	disaccharide transmembrane transporter activity	molecular_function	0.0473	1	230	3	17684	ENSCAFG00000018831
GO:0015157	oligosaccharide transmembrane transporter activity	molecular_function	0.0473	1	230	3	17684	ENSCAFG00000018831
GO:0015766	disaccharide transport	biological_process	0.0473	1	230	3	17684	ENSCAFG00000018831
GO:0015770	sucrose transport	biological_process	0.0473	1	230	3	17684	ENSCAFG00000018831
GO:0015772	oligosaccharide transport	biological_process	0.0473	1	230	3	17684	ENSCAFG00000018831
GO:0002286	T cell activation involved in immune response	biological_process	0.047347	3	230	61	17684	ENSCAFG00000004597,ENSCAFG00000016603,ENSCAFG00000005510
GO:0002246	wound healing involved in inflammatory response	biological_process	0.047668	1	230	5	17684	ENSCAFG00000007245
GO:0055075	potassium ion homeostasis	biological_process	0.047914	2	230	22	17684	ENSCAFG00000009795,ENSCAFG00000015465
GO:0031060	regulation of histone methylation	biological_process	0.047948	3	230	50	17684	ENSCAFG00000013739,ENSCAFG00000020155,ENSCAFG00000006878
GO:0033687	osteoblast proliferation	biological_process	0.048171	2	230	25	17684	ENSCAFG00000005737,ENSCAFG00000019601
GO:0007272	ensheathment of neurons	biological_process	0.048235	4	230	89	17684	ENSCAFG00000015800,ENSCAFG00000018334,ENSCAFG00000008404,ENSCAFG00000003658
GO:0008366	axon ensheathment	biological_process	0.048235	4	230	89	17684	ENSCAFG00000003658,ENSCAFG00000008404,ENSCAFG00000018334,ENSCAFG00000015800
GO:0032286	central nervous system myelin maintenance	biological_process	0.048377	1	230	3	17684	ENSCAFG00000008404
GO:0090244	Wnt receptor signaling pathway involved in somitogenesis	biological_process	0.048384	1	230	3	17684	ENSCAFG00000005737
GO:0016461	unconventional myosin complex	cellular_component	0.048412	1	230	3	17684	ENSCAFG00000015800
GO:0009914	hormone transport	biological_process	0.048473	6	230	193	17684	ENSCAFG00000015800,ENSCAFG00000009269,ENSCAFG00000005737,ENSCAFG00000023756,ENSCAFG00000005133,ENSCAFG00000009035
GO:0015140	malate transmembrane transporter activity	molecular_function	0.048478	1	230	4	17684	ENSCAFG00000018766
GO:0030139	endocytic vesicle	cellular_component	0.048485	5	230	122	17684	ENSCAFG00000020125,ENSCAFG00000005849,ENSCAFG00000013367,ENSCAFG00000025002,ENSCAFG00000007805
GO:0000966	RNA 5'-end processing	biological_process	0.048697	1	230	4	17684	ENSCAFG00000009444
GO:1901164	negative regulation of trophoblast cell migration	biological_process	0.049032	1	230	4	17684	ENSCAFG00000009269
GO:0008104	protein localization	biological_process	0.049053	32	230	1599	17684	ENSCAFG00000031185,ENSCAFG00000014843,ENSCAFG00000009617,ENSCAFG00000020054,ENSCAFG00000019952,ENSCAFG00000005849,ENSCAFG00000009736,ENSCAFG00000012197,ENSCAFG00000005707,ENSCAFG00000012965,ENSCAFG00000014352,ENSCAFG00000012023,ENSCAFG00000006059,ENSCAFG00000016603,ENSCAFG00000003293,ENSCAFG00000001981,ENSCAFG00000001442,ENSCAFG00000011787,ENSCAFG00000014332,ENSCAFG00000015800,ENSCAFG00000025345,…
GO:0032432	actin filament bundle	cellular_component	0.049189	3	230	49	17684	ENSCAFG00000028862,ENSCAFG00000014843,ENSCAFG00000017311
GO:0001570	vasculogenesis	biological_process	0.049213	3	230	58	17684	ENSCAFG00000029394,ENSCAFG00000003136,ENSCAFG00000002124
GO:0051119	sugar transmembrane transporter activity	molecular_function	0.049243	2	230	24	17684	ENSCAFG00000015634,ENSCAFG00000018831
GO:0071503	response to heparin	biological_process	0.04959	1	230	3	17684	ENSCAFG00000005737
GO:0071504	cellular response to heparin	biological_process	0.04959	1	230	3	17684	ENSCAFG00000005737
GO:0060355	positive regulation of cell adhesion molecule production	biological_process	0.049608	1	230	3	17684	ENSCAFG00000018331
GO:0016459	myosin complex	cellular_component	0.049643	3	230	46	17684	ENSCAFG00000017832,ENSCAFG00000015800,ENSCAFG00000008756
GO:0045597	positive regulation of cell differentiation	biological_process	0.04969	13	230	544	17684	ENSCAFG00000001981,ENSCAFG00000005737,ENSCAFG00000023756,ENSCAFG00000019601,ENSCAFG00000009295,ENSCAFG00000016903,ENSCAFG00000032763,ENSCAFG00000009736,ENSCAFG00000008373,ENSCAFG00000017403,ENSCAFG00000002124,ENSCAFG00000029158,ENSCAFG00000005510
GO:0010898	positive regulation of triglyceride catabolic process	biological_process	0.049716	1	230	5	17684	ENSCAFG00000013306
GO:0051640	organelle localization	biological_process	0.049733	10	230	353	17684	ENSCAFG00000020125,ENSCAFG00000004022,ENSCAFG00000017403,ENSCAFG00000010528,ENSCAFG00000017832,ENSCAFG00000019733,ENSCAFG00000020135,ENSCAFG00000014352,ENSCAFG00000015800,ENSCAFG00000014079
GO:0060674	placenta blood vessel development	biological_process	0.049981	2	230	26	17684	ENSCAFG00000009295,ENSCAFG00000019789
36 dpi
GO_accession	Description	Term_type	Over_represented_pValue	CAD_item	CAD_list	Bg_item	Bg_list	Gene_ids
GO:0044130	negative regulation of growth of symbiont in host	biological_process	6.2254e-06	4	261	12	17684	ENSCAFG00000019669,ENSCAFG00000029775,ENSCAFG00000017474,ENSCAFG00000012896
GO:0044146	negative regulation of growth of symbiont involved in interaction with host	biological_process	6.2254e-06	4	261	12	17684	ENSCAFG00000019669,ENSCAFG00000029775,ENSCAFG00000012896,ENSCAFG00000017474
GO:0044126	regulation of growth of symbiont in host	biological_process	1.0827e-05	4	261	13	17684	ENSCAFG00000012896,ENSCAFG00000017474,ENSCAFG00000029775,ENSCAFG00000019669
GO:0044144	modulation of growth of symbiont involved in interaction with host	biological_process	1.0827e-05	4	261	13	17684	ENSCAFG00000017474,ENSCAFG00000012896,ENSCAFG00000019669,ENSCAFG00000029775
GO:0002476	antigen processing and presentation of endogenous peptide antigen via MHC class Ib	biological_process	1.6273e-05	3	261	6	17684	ENSCAFG00000000492,ENSCAFG00000000487,ENSCAFG00000008234
GO:0044110	growth involved in symbiotic interaction	biological_process	1.8366e-05	4	261	15	17684	ENSCAFG00000012896,ENSCAFG00000017474,ENSCAFG00000019669,ENSCAFG00000029775
GO:0044116	growth of symbiont involved in interaction with host	biological_process	1.8366e-05	4	261	15	17684	ENSCAFG00000017474,ENSCAFG00000012896,ENSCAFG00000029775,ENSCAFG00000019669
GO:0044117	growth of symbiont in host	biological_process	1.8366e-05	4	261	15	17684	ENSCAFG00000019669,ENSCAFG00000029775,ENSCAFG00000012896,ENSCAFG00000017474
GO:0050832	defense response to fungus	biological_process	2.1531e-05	4	261	15	17684	ENSCAFG00000019669,ENSCAFG00000029775,ENSCAFG00000023324,ENSCAFG00000017474
GO:0001906	cell killing	biological_process	2.394e-05	8	261	91	17684	ENSCAFG00000029775,ENSCAFG00000001672,ENSCAFG00000012896,ENSCAFG00000019669,ENSCAFG00000008234,ENSCAFG00000023324,ENSCAFG00000000487,ENSCAFG00000000492
GO:0002428	antigen processing and presentation of peptide antigen via MHC class Ib	biological_process	2.7795e-05	3	261	7	17684	ENSCAFG00000008234,ENSCAFG00000000487,ENSCAFG00000000492
GO:0050786	RAGE receptor binding	molecular_function	3.4331e-05	3	261	8	17684	ENSCAFG00000017557,ENSCAFG00000029470,ENSCAFG00000023324
GO:0051852	disruption by host of symbiont cells	biological_process	3.7031e-05	3	261	7	17684	ENSCAFG00000019669,ENSCAFG00000029775,ENSCAFG00000012896
GO:0051873	killing by host of symbiont cells	biological_process	3.7031e-05	3	261	7	17684	ENSCAFG00000029775,ENSCAFG00000019669,ENSCAFG00000012896
GO:0042605	peptide antigen binding	molecular_function	8.2155e-05	3	261	9	17684	ENSCAFG00000008234,ENSCAFG00000000492,ENSCAFG00000000487
GO:0031640	killing of cells of other organism	biological_process	0.00012765	4	261	24	17684	ENSCAFG00000012896,ENSCAFG00000019669,ENSCAFG00000029775,ENSCAFG00000023324
GO:0044364	disruption of cells of other organism	biological_process	0.00012765	4	261	24	17684	ENSCAFG00000012896,ENSCAFG00000019669,ENSCAFG00000029775,ENSCAFG00000023324
GO:0051818	disruption of cells of other organism involved in symbiotic interaction	biological_process	0.00017762	3	261	10	17684	ENSCAFG00000012896,ENSCAFG00000029775,ENSCAFG00000019669
GO:0051883	killing of cells in other organism involved in symbiotic interaction	biological_process	0.00017762	3	261	10	17684	ENSCAFG00000019669,ENSCAFG00000029775,ENSCAFG00000012896
GO:0009620	response to fungus	biological_process	0.00018137	4	261	24	17684	ENSCAFG00000017474,ENSCAFG00000019669,ENSCAFG00000029775,ENSCAFG00000023324
GO:0002483	antigen processing and presentation of endogenous peptide antigen	biological_process	0.00021797	3	261	11	17684	ENSCAFG00000000492,ENSCAFG00000000487,ENSCAFG00000008234
GO:0001878	response to yeast	biological_process	0.00030303	2	261	3	17684	ENSCAFG00000017474,ENSCAFG00000019669
GO:0001909	leukocyte mediated cytotoxicity	biological_process	0.00041673	6	261	73	17684	ENSCAFG00000008234,ENSCAFG00000019669,ENSCAFG00000029775,ENSCAFG00000000487,ENSCAFG00000000492,ENSCAFG00000001672
GO:0050543	icosatetraenoic acid binding	molecular_function	0.0005122	2	261	3	17684	ENSCAFG00000029470,ENSCAFG00000017557
GO:0050544	arachidonic acid binding	molecular_function	0.0005122	2	261	3	17684	ENSCAFG00000017557,ENSCAFG00000029470
GO:0016327	apicolateral plasma membrane	cellular_component	0.00058564	3	261	11	17684	ENSCAFG00000001498,ENSCAFG00000018683,ENSCAFG00000008291
GO:0035662	Toll-like receptor 4 binding	molecular_function	0.0006515	2	261	4	17684	ENSCAFG00000017557,ENSCAFG00000029470
GO:0050542	icosanoid binding	molecular_function	0.00084361	2	261	4	17684	ENSCAFG00000029470,ENSCAFG00000017557
GO:1901567	fatty acid derivative binding	molecular_function	0.00084361	2	261	4	17684	ENSCAFG00000029470,ENSCAFG00000017557
GO:0002475	antigen processing and presentation via MHC class Ib	biological_process	0.00085589	3	261	17	17684	ENSCAFG00000008234,ENSCAFG00000000492,ENSCAFG00000000487
GO:0043901	negative regulation of multi-organism process	biological_process	0.00087275	6	261	83	17684	ENSCAFG00000029775,ENSCAFG00000006157,ENSCAFG00000019669,ENSCAFG00000017474,ENSCAFG00000012896,ENSCAFG00000028626
GO:0070944	neutrophil mediated killing of bacterium	biological_process	0.0010454	2	261	5	17684	ENSCAFG00000019669,ENSCAFG00000029775
GO:0019731	antibacterial humoral response	biological_process	0.0010798	3	261	18	17684	ENSCAFG00000019669,ENSCAFG00000029775,ENSCAFG00000028626
GO:0042742	defense response to bacterium	biological_process	0.0012581	8	261	162	17684	ENSCAFG00000029775,ENSCAFG00000008917,ENSCAFG00000012896,ENSCAFG00000017474,ENSCAFG00000019669,ENSCAFG00000030628,ENSCAFG00000006157,ENSCAFG00000028626
GO:0019882	antigen processing and presentation	biological_process	0.0012604	5	261	62	17684	ENSCAFG00000008234,ENSCAFG00000000492,ENSCAFG00000000487,ENSCAFG00000028870,ENSCAFG00000004597
GO:0050829	defense response to Gram-negative bacterium	biological_process	0.0012869	4	261	41	17684	ENSCAFG00000019669,ENSCAFG00000029775,ENSCAFG00000008917,ENSCAFG00000012896
GO:0019883	antigen processing and presentation of endogenous antigen	biological_process	0.0014181	3	261	20	17684	ENSCAFG00000000487,ENSCAFG00000000492,ENSCAFG00000008234
GO:0005501	retinoid binding	molecular_function	0.0014371	3	261	17	17684	ENSCAFG00000016060,ENSCAFG00000011594,ENSCAFG00000000691
GO:0019840	isoprenoid binding	molecular_function	0.0014371	3	261	17	17684	ENSCAFG00000011594,ENSCAFG00000000691,ENSCAFG00000016060
GO:0070943	neutrophil mediated killing of symbiont cell	biological_process	0.0016474	2	261	6	17684	ENSCAFG00000029775,ENSCAFG00000019669
GO:0032526	response to retinoic acid	biological_process	0.0016705	5	261	53	17684	ENSCAFG00000008741,ENSCAFG00000013510,ENSCAFG00000000691,ENSCAFG00000007324,ENSCAFG00000016060
GO:0090308	regulation of methylation-dependent chromatin silencing	biological_process	0.001994	2	261	5	17684	ENSCAFG00000023501,ENSCAFG00000013739
GO:0060509	Type I pneumocyte differentiation	biological_process	0.0025824	2	261	4	17684	ENSCAFG00000013510,ENSCAFG00000001520
GO:0032736	positive regulation of interleukin-13 production	biological_process	0.002615	2	261	5	17684	ENSCAFG00000016060,ENSCAFG00000014029
GO:0060487	lung epithelial cell differentiation	biological_process	0.0026551	3	261	17	17684	ENSCAFG00000013510,ENSCAFG00000001520,ENSCAFG00000007324
GO:0007130	synaptonemal complex assembly	biological_process	0.0027569	3	261	18	17684	ENSCAFG00000012031,ENSCAFG00000009705,ENSCAFG00000017012
GO:0048002	antigen processing and presentation of peptide antigen	biological_process	0.0028174	3	261	25	17684	ENSCAFG00000008234,ENSCAFG00000000492,ENSCAFG00000000487
GO:0001916	positive regulation of T cell mediated cytotoxicity	biological_process	0.0028616	3	261	24	17684	ENSCAFG00000008234,ENSCAFG00000000492,ENSCAFG00000000487
GO:0008289	lipid binding	molecular_function	0.0028731	18	261	527	17684	ENSCAFG00000001423,ENSCAFG00000004931,ENSCAFG00000020354,ENSCAFG00000008917,ENSCAFG00000012896,ENSCAFG00000000691,ENSCAFG00000008866,ENSCAFG00000011594,ENSCAFG00000006240,ENSCAFG00000029470,ENSCAFG00000017557,ENSCAFG00000010948,ENSCAFG00000013367,ENSCAFG00000014843,ENSCAFG00000023463,ENSCAFG00000016060,ENSCAFG00000008986,ENSCAFG00000002744
GO:0010944	negative regulation of transcription by competitive promoter binding	biological_process	0.0029091	2	261	5	17684	ENSCAFG00000004978,ENSCAFG00000013510
GO:0047631	ADP-ribose diphosphatase activity	molecular_function	0.0029125	2	261	6	17684	ENSCAFG00000010992,ENSCAFG00000029897
GO:0060479	lung cell differentiation	biological_process	0.0030316	3	261	18	17684	ENSCAFG00000001520,ENSCAFG00000007324,ENSCAFG00000013510
GO:0019730	antimicrobial humoral response	biological_process	0.0031239	3	261	26	17684	ENSCAFG00000019669,ENSCAFG00000029775,ENSCAFG00000028626
GO:0070942	neutrophil mediated cytotoxicity	biological_process	0.0033127	2	261	8	17684	ENSCAFG00000019669,ENSCAFG00000029775
GO:0045794	negative regulation of cell volume	biological_process	0.0033429	2	261	4	17684	ENSCAFG00000015465,ENSCAFG00000007669
GO:0015020	glucuronosyltransferase activity	molecular_function	0.0033519	3	261	18	17684	ENSCAFG00000002836,ENSCAFG00000024836,ENSCAFG00000029232
GO:0000794	condensed nuclear chromosome	cellular_component	0.0034486	6	261	90	17684	ENSCAFG00000017012,ENSCAFG00000009705,ENSCAFG00000014890,ENSCAFG00000010920,ENSCAFG00000008492,ENSCAFG00000015888
GO:0021954	central nervous system neuron development	biological_process	0.0038456	5	261	58	17684	ENSCAFG00000001672,ENSCAFG00000013005,ENSCAFG00000007324,ENSCAFG00000001520,ENSCAFG00000006231
GO:0070193	synaptonemal complex organization	biological_process	0.0040498	3	261	21	17684	ENSCAFG00000017012,ENSCAFG00000009705,ENSCAFG00000012031
GO:0007131	reciprocal meiotic recombination	biological_process	0.0043496	4	261	39	17684	ENSCAFG00000009705,ENSCAFG00000017012,ENSCAFG00000014062,ENSCAFG00000012031
GO:0035825	reciprocal DNA recombination	biological_process	0.0043496	4	261	39	17684	ENSCAFG00000012031,ENSCAFG00000017012,ENSCAFG00000009705,ENSCAFG00000014062
GO:0001914	regulation of T cell mediated cytotoxicity	biological_process	0.0043621	3	261	27	17684	ENSCAFG00000000487,ENSCAFG00000000492,ENSCAFG00000008234
GO:0031995	insulin-like growth factor II binding	molecular_function	0.0051283	2	261	8	17684	ENSCAFG00000012272,ENSCAFG00000000691
GO:0033293	monocarboxylic acid binding	molecular_function	0.0052206	4	261	47	17684	ENSCAFG00000000691,ENSCAFG00000029470,ENSCAFG00000017557,ENSCAFG00000016060
GO:0019855	calcium channel inhibitor activity	molecular_function	0.0054949	2	261	9	17684	ENSCAFG00000023463,ENSCAFG00000008866
GO:0001910	regulation of leukocyte mediated cytotoxicity	biological_process	0.0056703	4	261	53	17684	ENSCAFG00000008234,ENSCAFG00000000492,ENSCAFG00000000487,ENSCAFG00000001672
GO:0035821	modification of morphology or physiology of other organism	biological_process	0.0057504	5	261	80	17684	ENSCAFG00000023324,ENSCAFG00000029775,ENSCAFG00000019669,ENSCAFG00000012896,ENSCAFG00000028626
GO:0090316	positive regulation of intracellular protein transport	biological_process	0.0058184	6	261	101	17684	ENSCAFG00000018683,ENSCAFG00000001672,ENSCAFG00000007222,ENSCAFG00000015603,ENSCAFG00000006157,ENSCAFG00000006027
GO:0001972	retinoic acid binding	molecular_function	0.0058647	2	261	8	17684	ENSCAFG00000016060,ENSCAFG00000000691
GO:0032637	interleukin-8 production	biological_process	0.0062772	4	261	58	17684	ENSCAFG00000011787,ENSCAFG00000001672,ENSCAFG00000006157,ENSCAFG00000019669
GO:0030141	secretory granule	cellular_component	0.0063574	8	261	182	17684	ENSCAFG00000007669,ENSCAFG00000020246,ENSCAFG00000019669,ENSCAFG00000023463,ENSCAFG00000012896,ENSCAFG00000017474,ENSCAFG00000008291,ENSCAFG00000029775
GO:0032754	positive regulation of interleukin-5 production	biological_process	0.0064252	2	261	7	17684	ENSCAFG00000016060,ENSCAFG00000014029
GO:0005246	calcium channel regulator activity	molecular_function	0.0065431	3	261	23	17684	ENSCAFG00000023463,ENSCAFG00000008866,ENSCAFG00000001790
GO:0043296	apical junction complex	cellular_component	0.0067746	6	261	99	17684	ENSCAFG00000001865,ENSCAFG00000001498,ENSCAFG00000018288,ENSCAFG00000008291,ENSCAFG00000001902,ENSCAFG00000004968
GO:0072604	interleukin-6 secretion	biological_process	0.0068579	3	261	26	17684	ENSCAFG00000001672,ENSCAFG00000014029,ENSCAFG00000006157
GO:0000801	central element	cellular_component	0.0069146	2	261	8	17684	ENSCAFG00000015888,ENSCAFG00000009705
GO:0034770	histone H4-K20 methylation	biological_process	0.0083349	2	261	8	17684	ENSCAFG00000010920,ENSCAFG00000014951
GO:0003359	noradrenergic neuron fate commitment	biological_process	0.0084145	1	261	1	17684	ENSCAFG00000007324
GO:0007400	neuroblast fate determination	biological_process	0.0084145	1	261	1	17684	ENSCAFG00000007324
GO:0014017	neuroblast fate commitment	biological_process	0.0084145	1	261	1	17684	ENSCAFG00000007324
GO:0060165	regulation of timing of subpallium neuron differentiation	biological_process	0.0084145	1	261	1	17684	ENSCAFG00000007324
GO:0061100	lung neuroendocrine cell differentiation	biological_process	0.0084145	1	261	1	17684	ENSCAFG00000007324
GO:0061102	stomach neuroendocrine cell differentiation	biological_process	0.0084145	1	261	1	17684	ENSCAFG00000007324
GO:0061103	carotid body glomus cell differentiation	biological_process	0.0084145	1	261	1	17684	ENSCAFG00000007324
GO:0046982	protein heterodimerization activity	molecular_function	0.0084263	12	261	367	17684	ENSCAFG00000015257,ENSCAFG00000016060,ENSCAFG00000011327,ENSCAFG00000009453,ENSCAFG00000007669,ENSCAFG00000031760,ENSCAFG00000030048,ENSCAFG00000031484,ENSCAFG00000008095,ENSCAFG00000030522,ENSCAFG00000012149,ENSCAFG00000013367
GO:0002777	antimicrobial peptide biosynthetic process	biological_process	0.0084316	1	261	1	17684	ENSCAFG00000019669
GO:0002780	antibacterial peptide biosynthetic process	biological_process	0.0084316	1	261	1	17684	ENSCAFG00000019669
GO:0002812	biosynthetic process of antibacterial peptides active against Gram-negative bacteria	biological_process	0.0084316	1	261	1	17684	ENSCAFG00000019669
GO:0044133	growth of symbiont on or near host	biological_process	0.0084412	1	261	1	17684	ENSCAFG00000012896
GO:0044139	modulation of growth of symbiont on or near host	biological_process	0.0084412	1	261	1	17684	ENSCAFG00000012896
GO:0044140	negative regulation of growth of symbiont on or near host surface	biological_process	0.0084412	1	261	1	17684	ENSCAFG00000012896
GO:0031341	regulation of cell killing	biological_process	0.0084524	4	261	60	17684	ENSCAFG00000001672,ENSCAFG00000000487,ENSCAFG00000000492,ENSCAFG00000008234
GO:0070946	neutrophil mediated killing of gram-positive bacterium	biological_process	0.0084602	1	261	1	17684	ENSCAFG00000029775
GO:0035325	Toll-like receptor binding	molecular_function	0.0086553	2	261	12	17684	ENSCAFG00000017557,ENSCAFG00000029470
GO:0033363	secretory granule organization	biological_process	0.0088736	2	261	9	17684	ENSCAFG00000029158,ENSCAFG00000013510
GO:0001913	T cell mediated cytotoxicity	biological_process	0.0092762	3	261	36	17684	ENSCAFG00000008234,ENSCAFG00000000492,ENSCAFG00000000487
GO:0036266	Cdc48p-Npl4p-Vms1p AAA ATPase complex	cellular_component	0.0094781	1	261	1	17684	ENSCAFG00000015141
GO:0072671	mitochondria-associated protein catabolic process	biological_process	0.0094781	1	261	1	17684	ENSCAFG00000015141
GO:0017162	aryl hydrocarbon receptor binding	molecular_function	0.0098641	2	261	9	17684	ENSCAFG00000008095,ENSCAFG00000012149
GO:0032836	glomerular basement membrane development	biological_process	0.0099235	2	261	8	17684	ENSCAFG00000010426,ENSCAFG00000007673
GO:0006919	activation of cysteine-type endopeptidase activity involved in apoptotic process	biological_process	0.0099836	4	261	54	17684	ENSCAFG00000010426,ENSCAFG00000003362,ENSCAFG00000013367,ENSCAFG00000014864
GO:0097367	carbohydrate derivative binding	molecular_function	0.010201	7	261	153	17684	ENSCAFG00000003296,ENSCAFG00000019669,ENSCAFG00000029775,ENSCAFG00000012862,ENSCAFG00000009552,ENSCAFG00000007673,ENSCAFG00000017474
GO:0021919	BMP signaling pathway involved in spinal cord dorsal/ventral patterning	biological_process	0.010381	1	261	1	17684	ENSCAFG00000012862
GO:0010715	regulation of extracellular matrix disassembly	biological_process	0.011028	2	261	10	17684	ENSCAFG00000025002,ENSCAFG00000020354
GO:0008092	cytoskeletal protein binding	molecular_function	0.011092	23	261	783	17684	ENSCAFG00000017583,ENSCAFG00000015162,ENSCAFG00000002744,ENSCAFG00000018288,ENSCAFG00000015920,ENSCAFG00000016060,ENSCAFG00000014843,ENSCAFG00000004902,ENSCAFG00000010250,ENSCAFG00000018683,ENSCAFG00000013367,ENSCAFG00000011769,ENSCAFG00000015465,ENSCAFG00000017535,ENSCAFG00000017557,ENSCAFG00000029470,ENSCAFG00000008866,ENSCAFG00000028870,ENSCAFG00000001792,ENSCAFG00000030886,ENSCAFG00000016038,…
GO:2000765	regulation of cytoplasmic translation	biological_process	0.011424	2	261	9	17684	ENSCAFG00000015372,ENSCAFG00000029158
GO:0038179	neurotrophin signaling pathway	biological_process	0.011495	3	261	29	17684	ENSCAFG00000004951,ENSCAFG00000003323,ENSCAFG00000015920
GO:0070975	FHA domain binding	molecular_function	0.011907	1	261	1	17684	ENSCAFG00000000442
GO:0033157	regulation of intracellular protein transport	biological_process	0.012123	7	261	151	17684	ENSCAFG00000015603,ENSCAFG00000007222,ENSCAFG00000018683,ENSCAFG00000001672,ENSCAFG00000002744,ENSCAFG00000006157,ENSCAFG00000006027
GO:0004085	butyryl-CoA dehydrogenase activity	molecular_function	0.012396	1	261	1	17684	ENSCAFG00000010446
GO:0019605	butyrate metabolic process	biological_process	0.012396	1	261	1	17684	ENSCAFG00000010446
GO:0046359	butyrate catabolic process	biological_process	0.012396	1	261	1	17684	ENSCAFG00000010446
GO:0052890	oxidoreductase activity, acting on the CH-CH group of donors, with a flavin as acceptor	molecular_function	0.012396	1	261	1	17684	ENSCAFG00000010446
GO:0002148	hypochlorous acid metabolic process	biological_process	0.012649	1	261	1	17684	ENSCAFG00000017474
GO:0002149	hypochlorous acid biosynthetic process	biological_process	0.012649	1	261	1	17684	ENSCAFG00000017474
GO:0036041	long-chain fatty acid binding	molecular_function	0.013225	2	261	13	17684	ENSCAFG00000029470,ENSCAFG00000017557
GO:0006047	UDP-N-acetylglucosamine metabolic process	biological_process	0.013412	2	261	13	17684	ENSCAFG00000003296,ENSCAFG00000002929
GO:0071360	cellular response to exogenous dsRNA	biological_process	0.013724	2	261	12	17684	ENSCAFG00000006157,ENSCAFG00000018331
GO:0042581	specific granule	cellular_component	0.014282	2	261	13	17684	ENSCAFG00000007669,ENSCAFG00000012896
GO:0071709	membrane assembly	biological_process	0.014446	2	261	10	17684	ENSCAFG00000008977,ENSCAFG00000002744
GO:0060428	lung epithelium development	biological_process	0.014487	3	261	31	17684	ENSCAFG00000013510,ENSCAFG00000007324,ENSCAFG00000001520
GO:0071612	IP-10 production	biological_process	0.014642	1	261	1	17684	ENSCAFG00000006157
GO:0071658	regulation of IP-10 production	biological_process	0.014642	1	261	1	17684	ENSCAFG00000006157
GO:0071660	positive regulation of IP-10 production	biological_process	0.014642	1	261	1	17684	ENSCAFG00000006157
GO:0097202	activation of cysteine-type endopeptidase activity	biological_process	0.014905	4	261	60	17684	ENSCAFG00000014864,ENSCAFG00000013367,ENSCAFG00000003362,ENSCAFG00000010426
GO:0051129	negative regulation of cellular component organization	biological_process	0.01529	14	261	451	17684	ENSCAFG00000002744,ENSCAFG00000018288,ENSCAFG00000000361,ENSCAFG00000008741,ENSCAFG00000004951,ENSCAFG00000008866,ENSCAFG00000009938,ENSCAFG00000001010,ENSCAFG00000008977,ENSCAFG00000030886,ENSCAFG00000025002,ENSCAFG00000015603,ENSCAFG00000020354,ENSCAFG00000013739
GO:0006346	methylation-dependent chromatin silencing	biological_process	0.015295	2	261	13	17684	ENSCAFG00000023501,ENSCAFG00000013739
GO:0036317	tyrosyl-RNA phosphodiesterase activity	molecular_function	0.015324	1	261	1	17684	ENSCAFG00000010428
GO:0070260	5'-tyrosyl-DNA phosphodiesterase activity	molecular_function	0.015324	1	261	1	17684	ENSCAFG00000010428
GO:0021952	central nervous system projection neuron axonogenesis	biological_process	0.015478	3	261	26	17684	ENSCAFG00000001520,ENSCAFG00000013005,ENSCAFG00000006231
GO:0032656	regulation of interleukin-13 production	biological_process	0.015569	2	261	12	17684	ENSCAFG00000016060,ENSCAFG00000014029
GO:0008201	heparin binding	molecular_function	0.015599	5	261	93	17684	ENSCAFG00000017474,ENSCAFG00000009552,ENSCAFG00000012862,ENSCAFG00000029775,ENSCAFG00000019669
GO:0051222	positive regulation of protein transport	biological_process	0.01563	8	261	207	17684	ENSCAFG00000015603,ENSCAFG00000018683,ENSCAFG00000001672,ENSCAFG00000014029,ENSCAFG00000007222,ENSCAFG00000006027,ENSCAFG00000006157,ENSCAFG00000002744
GO:1902162	regulation of DNA damage response, signal transduction by p53 class mediator resulting in transcription of p21 class mediator	biological_process	0.016614	1	261	1	17684	ENSCAFG00000029158
GO:1902164	positive regulation of DNA damage response, signal transduction by p53 class mediator resulting in transcription of p21 class mediator	biological_process	0.016614	1	261	1	17684	ENSCAFG00000029158
GO:0060163	subpallium neuron fate commitment	biological_process	0.01677	1	261	2	17684	ENSCAFG00000007324
GO:0010888	negative regulation of lipid storage	biological_process	0.016779	2	261	13	17684	ENSCAFG00000011787,ENSCAFG00000009547
GO:0061104	adrenal chromaffin cell differentiation	biological_process	0.01678	1	261	2	17684	ENSCAFG00000007324
GO:0014016	neuroblast differentiation	biological_process	0.016823	1	261	2	17684	ENSCAFG00000007324
GO:0045079	negative regulation of chemokine biosynthetic process	biological_process	0.016938	1	261	2	17684	ENSCAFG00000019669
GO:0032616	interleukin-13 production	biological_process	0.016966	2	261	13	17684	ENSCAFG00000016060,ENSCAFG00000014029
GO:0007045	cell-substrate adherens junction assembly	biological_process	0.017084	4	261	52	17684	ENSCAFG00000008741,ENSCAFG00000014843,ENSCAFG00000018288,ENSCAFG00000011799
GO:0048041	focal adhesion assembly	biological_process	0.017084	4	261	52	17684	ENSCAFG00000008741,ENSCAFG00000011799,ENSCAFG00000018288,ENSCAFG00000014843
GO:0042908	xenobiotic transport	biological_process	0.017173	1	261	1	17684	ENSCAFG00000011094
GO:0046618	drug export	biological_process	0.017173	1	261	1	17684	ENSCAFG00000011094
GO:0048867	stem cell fate determination	biological_process	0.017237	1	261	2	17684	ENSCAFG00000007324
GO:0001673	male germ cell nucleus	cellular_component	0.017408	2	261	14	17684	ENSCAFG00000009705,ENSCAFG00000017012
GO:0045672	positive regulation of osteoclast differentiation	biological_process	0.017415	2	261	16	17684	ENSCAFG00000013510,ENSCAFG00000023756
GO:0018094	protein polyglycylation	biological_process	0.01742	1	261	1	17684	ENSCAFG00000005305
GO:0070735	protein-glycine ligase activity	molecular_function	0.01742	1	261	1	17684	ENSCAFG00000005305
GO:0070736	protein-glycine ligase activity, initiating	molecular_function	0.01742	1	261	1	17684	ENSCAFG00000005305
GO:0000786	nucleosome	cellular_component	0.017461	4	261	96	17684	ENSCAFG00000011327,ENSCAFG00000031484,ENSCAFG00000030048,ENSCAFG00000031760
GO:0004610	phosphoacetylglucosamine mutase activity	molecular_function	0.017672	1	261	1	17684	ENSCAFG00000002929
GO:0019255	glucose 1-phosphate metabolic process	biological_process	0.017672	1	261	1	17684	ENSCAFG00000002929
GO:0003823	antigen binding	molecular_function	0.017672	3	261	46	17684	ENSCAFG00000000487,ENSCAFG00000000492,ENSCAFG00000008234
GO:0016524	latrotoxin receptor activity	molecular_function	0.017811	1	261	1	17684	ENSCAFG00000016453
GO:0044091	membrane biogenesis	biological_process	0.017838	2	261	12	17684	ENSCAFG00000008977,ENSCAFG00000002744
GO:0051707	response to other organism	biological_process	0.017857	15	261	566	17684	ENSCAFG00000023324,ENSCAFG00000006157,ENSCAFG00000030628,ENSCAFG00000019669,ENSCAFG00000016060,ENSCAFG00000031331,ENSCAFG00000006231,ENSCAFG00000010974,ENSCAFG00000001520,ENSCAFG00000028626,ENSCAFG00000025351,ENSCAFG00000029775,ENSCAFG00000017474,ENSCAFG00000012896,ENSCAFG00000008917
GO:0071550	death-inducing signaling complex assembly	biological_process	0.017919	1	261	1	17684	ENSCAFG00000004951
GO:0035370	UBC13-UEV1A complex	cellular_component	0.018019	1	261	1	17684	ENSCAFG00000032244
GO:1902302	regulation of potassium ion export	biological_process	0.018087	1	261	1	17684	ENSCAFG00000025442
GO:1902303	negative regulation of potassium ion export	biological_process	0.018087	1	261	1	17684	ENSCAFG00000025442
GO:0002711	positive regulation of T cell mediated immunity	biological_process	0.018112	3	261	42	17684	ENSCAFG00000000487,ENSCAFG00000000492,ENSCAFG00000008234
GO:0060010	Sertoli cell fate commitment	biological_process	0.018192	1	261	1	17684	ENSCAFG00000016060
GO:0071300	cellular response to retinoic acid	biological_process	0.018396	3	261	32	17684	ENSCAFG00000008741,ENSCAFG00000013510,ENSCAFG00000016060
GO:0004838	L-tyrosine:2-oxoglutarate aminotransferase activity	molecular_function	0.018544	1	261	1	17684	ENSCAFG00000020188
GO:0070547	L-tyrosine aminotransferase activity	molecular_function	0.018544	1	261	1	17684	ENSCAFG00000020188
GO:0017061	S-methyl-5-thioadenosine phosphorylase activity	molecular_function	0.018752	1	261	1	17684	ENSCAFG00000001671
GO:0002443	leukocyte mediated immunity	biological_process	0.018869	8	261	234	17684	ENSCAFG00000029775,ENSCAFG00000011787,ENSCAFG00000001672,ENSCAFG00000014951,ENSCAFG00000008234,ENSCAFG00000019669,ENSCAFG00000000487,ENSCAFG00000000492
GO:0001912	positive regulation of leukocyte mediated cytotoxicity	biological_process	0.018877	3	261	42	17684	ENSCAFG00000008234,ENSCAFG00000000492,ENSCAFG00000000487
GO:0002947	tumor necrosis factor receptor superfamily complex	cellular_component	0.018949	1	261	1	17684	ENSCAFG00000018318
GO:0040032	post-embryonic body morphogenesis	biological_process	0.019049	1	261	1	17684	ENSCAFG00000023756
GO:0043903	regulation of symbiosis, encompassing mutualism through parasitism	biological_process	0.019353	6	261	142	17684	ENSCAFG00000028626,ENSCAFG00000017474,ENSCAFG00000012896,ENSCAFG00000019669,ENSCAFG00000029775,ENSCAFG00000006157
GO:0043281	regulation of cysteine-type endopeptidase activity involved in apoptotic process	biological_process	0.019379	6	261	140	17684	ENSCAFG00000013367,ENSCAFG00000014864,ENSCAFG00000018318,ENSCAFG00000010426,ENSCAFG00000002723,ENSCAFG00000003362
GO:0005539	glycosaminoglycan binding	molecular_function	0.019457	6	261	134	17684	ENSCAFG00000009552,ENSCAFG00000012862,ENSCAFG00000029775,ENSCAFG00000019669,ENSCAFG00000007673,ENSCAFG00000017474
GO:0006953	acute-phase response	biological_process	0.019711	2	261	17	17684	ENSCAFG00000008917,ENSCAFG00000009135
GO:0042107	cytokine metabolic process	biological_process	0.019811	4	261	77	17684	ENSCAFG00000003362,ENSCAFG00000002723,ENSCAFG00000019669,ENSCAFG00000014029
GO:0002114	interleukin-33 receptor activity	molecular_function	0.019874	1	261	1	17684	ENSCAFG00000014029
GO:0038172	interleukin-33-mediated signaling pathway	biological_process	0.019874	1	261	1	17684	ENSCAFG00000014029
GO:0086005	regulation of ventricular cardiac muscle cell action potential	biological_process	0.019944	2	261	11	17684	ENSCAFG00000025442,ENSCAFG00000011769
GO:0071890	bicarbonate binding	molecular_function	0.020185	1	261	1	17684	ENSCAFG00000015387
GO:0070209	ASTRA complex	cellular_component	0.020246	1	261	2	17684	ENSCAFG00000019549
GO:0005515	protein binding	molecular_function	0.020395	102	261	5449	17684	ENSCAFG00000010250,ENSCAFG00000008291,ENSCAFG00000015603,ENSCAFG00000029753,ENSCAFG00000015465,ENSCAFG00000011769,ENSCAFG00000013510,ENSCAFG00000007669,ENSCAFG00000031760,ENSCAFG00000001106,ENSCAFG00000015920,ENSCAFG00000000718,ENSCAFG00000008234,ENSCAFG00000029158,ENSCAFG00000000442,ENSCAFG00000019530,ENSCAFG00000014890,ENSCAFG00000018072,ENSCAFG00000010426,ENSCAFG00000001699,ENSCAFG00000016208,…
GO:0019566	arabinose metabolic process	biological_process	0.020421	1	261	1	17684	ENSCAFG00000009037
GO:0046373	L-arabinose metabolic process	biological_process	0.020421	1	261	1	17684	ENSCAFG00000009037
GO:0046556	alpha-N-arabinofuranosidase activity	molecular_function	0.020421	1	261	1	17684	ENSCAFG00000009037
GO:0070947	neutrophil mediated killing of fungus	biological_process	0.020473	1	261	2	17684	ENSCAFG00000019669
GO:0010804	negative regulation of tumor necrosis factor-mediated signaling pathway	biological_process	0.020603	2	261	15	17684	ENSCAFG00000012682,ENSCAFG00000018318
GO:0051878	lateral element assembly	biological_process	0.021171	1	261	1	17684	ENSCAFG00000009705
GO:0046827	positive regulation of protein export from nucleus	biological_process	0.021531	2	261	14	17684	ENSCAFG00000007222,ENSCAFG00000015603
GO:0090158	endoplasmic reticulum membrane organization	biological_process	0.021575	1	261	1	17684	ENSCAFG00000015700
GO:0030169	low-density lipoprotein particle binding	molecular_function	0.021831	2	261	12	17684	ENSCAFG00000011787,ENSCAFG00000018331
GO:0046623	sphingolipid-translocating ATPase activity	molecular_function	0.02211	1	261	1	17684	ENSCAFG00000018208
GO:2000778	positive regulation of interleukin-6 secretion	biological_process	0.02218	2	261	17	17684	ENSCAFG00000006157,ENSCAFG00000014029
GO:0072384	organelle transport along microtubule	biological_process	0.022773	3	261	32	17684	ENSCAFG00000017535,ENSCAFG00000019733,ENSCAFG00000015920
GO:0043168	anion binding	molecular_function	0.023106	52	261	2372	17684	ENSCAFG00000004951,ENSCAFG00000008026,ENSCAFG00000017557,ENSCAFG00000016679,ENSCAFG00000000691,ENSCAFG00000017012,ENSCAFG00000005626,ENSCAFG00000023756,ENSCAFG00000014890,ENSCAFG00000002723,ENSCAFG00000018586,ENSCAFG00000001423,ENSCAFG00000006231,ENSCAFG00000011120,ENSCAFG00000007669,ENSCAFG00000012031,ENSCAFG00000023463,ENSCAFG00000014843,ENSCAFG00000004170,ENSCAFG00000010250,ENSCAFG00000013367,…
GO:0000793	condensed chromosome	cellular_component	0.023535	6	261	134	17684	ENSCAFG00000015888,ENSCAFG00000008492,ENSCAFG00000010920,ENSCAFG00000017012,ENSCAFG00000009705,ENSCAFG00000014890
GO:0031333	negative regulation of protein complex assembly	biological_process	0.024388	5	261	101	17684	ENSCAFG00000002744,ENSCAFG00000020354,ENSCAFG00000004951,ENSCAFG00000015603,ENSCAFG00000030886
GO:0050879	multicellular organismal movement	biological_process	0.024748	3	261	39	17684	ENSCAFG00000023463,ENSCAFG00000011484,ENSCAFG00000007324
GO:0050881	musculoskeletal movement	biological_process	0.024748	3	261	39	17684	ENSCAFG00000007324,ENSCAFG00000011484,ENSCAFG00000023463
GO:0032674	regulation of interleukin-5 production	biological_process	0.024776	2	261	15	17684	ENSCAFG00000016060,ENSCAFG00000014029
GO:0043073	germ cell nucleus	cellular_component	0.024851	2	261	17	17684	ENSCAFG00000017012,ENSCAFG00000009705
GO:0021953	central nervous system neuron differentiation	biological_process	0.025087	6	261	136	17684	ENSCAFG00000013005,ENSCAFG00000001672,ENSCAFG00000007324,ENSCAFG00000001520,ENSCAFG00000006231,ENSCAFG00000011484
GO:0003358	noradrenergic neuron development	biological_process	0.025122	1	261	3	17684	ENSCAFG00000007324
GO:0033178	proton-transporting two-sector ATPase complex, catalytic domain	cellular_component	0.025389	2	261	20	17684	ENSCAFG00000024304,ENSCAFG00000020261
GO:0021529	spinal cord oligodendrocyte cell differentiation	biological_process	0.025485	1	261	3	17684	ENSCAFG00000007324
GO:0021530	spinal cord oligodendrocyte cell fate specification	biological_process	0.025485	1	261	3	17684	ENSCAFG00000007324
GO:0000930	gamma-tubulin complex	cellular_component	0.025551	2	261	15	17684	ENSCAFG00000006027,ENSCAFG00000014890
GO:0072086	specification of loop of Henle identity	biological_process	0.025677	1	261	3	17684	ENSCAFG00000032579
GO:0051851	modification by host of symbiont morphology or physiology	biological_process	0.025744	3	261	44	17684	ENSCAFG00000012896,ENSCAFG00000019669,ENSCAFG00000029775
GO:0034333	adherens junction assembly	biological_process	0.025828	4	261	60	17684	ENSCAFG00000018288,ENSCAFG00000014843,ENSCAFG00000011799,ENSCAFG00000008741
GO:0006259	DNA metabolic process	biological_process	0.026029	20	261	809	17684	ENSCAFG00000009705,ENSCAFG00000009938,ENSCAFG00000001520,ENSCAFG00000019549,ENSCAFG00000012031,ENSCAFG00000013739,ENSCAFG00000032244,ENSCAFG00000014062,ENSCAFG00000010428,ENSCAFG00000031484,ENSCAFG00000030048,ENSCAFG00000017012,ENSCAFG00000003942,ENSCAFG00000005626,ENSCAFG00000008492,ENSCAFG00000014951,ENSCAFG00000023756,ENSCAFG00000004978,ENSCAFG00000013995,ENSCAFG00000019530
GO:0002706	regulation of lymphocyte mediated immunity	biological_process	0.026179	5	261	116	17684	ENSCAFG00000001672,ENSCAFG00000014951,ENSCAFG00000008234,ENSCAFG00000000487,ENSCAFG00000000492
GO:0009607	response to biotic stimulus	biological_process	0.026272	15	261	592	17684	ENSCAFG00000031331,ENSCAFG00000006231,ENSCAFG00000025351,ENSCAFG00000028626,ENSCAFG00000001520,ENSCAFG00000010974,ENSCAFG00000023324,ENSCAFG00000006157,ENSCAFG00000019669,ENSCAFG00000030628,ENSCAFG00000016060,ENSCAFG00000012896,ENSCAFG00000017474,ENSCAFG00000008917,ENSCAFG00000029775
GO:0021955	central nervous system neuron axonogenesis	biological_process	0.02636	3	261	33	17684	ENSCAFG00000001520,ENSCAFG00000013005,ENSCAFG00000006231
GO:0045415	negative regulation of interleukin-8 biosynthetic process	biological_process	0.026446	1	261	3	17684	ENSCAFG00000019669
GO:0032634	interleukin-5 production	biological_process	0.026458	2	261	16	17684	ENSCAFG00000014029,ENSCAFG00000016060
GO:0032677	regulation of interleukin-8 production	biological_process	0.026817	3	261	52	17684	ENSCAFG00000011787,ENSCAFG00000006157,ENSCAFG00000019669
GO:0048857	neural nucleus development	biological_process	0.026858	2	261	16	17684	ENSCAFG00000001520,ENSCAFG00000007324
GO:0005814	centriole	cellular_component	0.026929	5	261	95	17684	ENSCAFG00000006027,ENSCAFG00000006996,ENSCAFG00000015920,ENSCAFG00000014890,ENSCAFG00000004968
GO:0090309	positive regulation of methylation-dependent chromatin silencing	biological_process	0.026978	1	261	2	17684	ENSCAFG00000023501
GO:0018024	histone-lysine N-methyltransferase activity	molecular_function	0.027307	3	261	37	17684	ENSCAFG00000010920,ENSCAFG00000014951,ENSCAFG00000023501
GO:0031343	positive regulation of cell killing	biological_process	0.027355	3	261	49	17684	ENSCAFG00000008234,ENSCAFG00000000492,ENSCAFG00000000487
GO:2000795	negative regulation of epithelial cell proliferation involved in lung morphogenesis	biological_process	0.027838	1	261	1	17684	ENSCAFG00000001520
GO:0032922	circadian regulation of gene expression	biological_process	0.028081	3	261	40	17684	ENSCAFG00000004597,ENSCAFG00000008095,ENSCAFG00000003296
GO:0042799	histone methyltransferase activity (H4-K20 specific)	molecular_function	0.028152	1	261	2	17684	ENSCAFG00000010920
GO:0060307	regulation of ventricular cardiac muscle cell membrane repolarization	biological_process	0.028203	2	261	15	17684	ENSCAFG00000025442,ENSCAFG00000011769
GO:0043425	bHLH transcription factor binding	molecular_function	0.028224	2	261	17	17684	ENSCAFG00000008095,ENSCAFG00000007324
GO:0042036	negative regulation of cytokine biosynthetic process	biological_process	0.028243	2	261	19	17684	ENSCAFG00000019669,ENSCAFG00000002723
GO:0001530	lipopolysaccharide binding	molecular_function	0.028863	2	261	20	17684	ENSCAFG00000012896,ENSCAFG00000008917
GO:0016556	mRNA modification	biological_process	0.029087	2	261	19	17684	ENSCAFG00000013546,ENSCAFG00000023207
GO:0003283	atrial septum development	biological_process	0.029239	2	261	16	17684	ENSCAFG00000014951,ENSCAFG00000011769
GO:1902042	negative regulation of extrinsic apoptotic signaling pathway via death domain receptors	biological_process	0.029349	2	261	20	17684	ENSCAFG00000004951,ENSCAFG00000018318
GO:0000795	synaptonemal complex	cellular_component	0.029382	3	261	38	17684	ENSCAFG00000015888,ENSCAFG00000009705,ENSCAFG00000017012
GO:0030278	regulation of ossification	biological_process	0.02945	6	261	148	17684	ENSCAFG00000006322,ENSCAFG00000023756,ENSCAFG00000008977,ENSCAFG00000011799,ENSCAFG00000012862,ENSCAFG00000016842
GO:0009617	response to bacterium	biological_process	0.029585	11	261	396	17684	ENSCAFG00000028626,ENSCAFG00000001520,ENSCAFG00000031331,ENSCAFG00000030628,ENSCAFG00000016060,ENSCAFG00000019669,ENSCAFG00000006157,ENSCAFG00000008917,ENSCAFG00000017474,ENSCAFG00000012896,ENSCAFG00000029775
GO:0052547	regulation of peptidase activity	biological_process	0.029812	9	261	298	17684	ENSCAFG00000013367,ENSCAFG00000002723,ENSCAFG00000010426,ENSCAFG00000016823,ENSCAFG00000014864,ENSCAFG00000028626,ENSCAFG00000015068,ENSCAFG00000003362,ENSCAFG00000018318
GO:2000116	regulation of cysteine-type endopeptidase activity	biological_process	0.030306	6	261	154	17684	ENSCAFG00000010426,ENSCAFG00000002723,ENSCAFG00000003362,ENSCAFG00000018318,ENSCAFG00000014864,ENSCAFG00000013367
GO:0036143	kringle domain binding	molecular_function	0.030443	1	261	2	17684	ENSCAFG00000000691
GO:0070064	proline-rich region binding	molecular_function	0.03048	2	261	15	17684	ENSCAFG00000011484,ENSCAFG00000006500
GO:0002573	myeloid leukocyte differentiation	biological_process	0.030605	6	261	149	17684	ENSCAFG00000023756,ENSCAFG00000001902,ENSCAFG00000004597,ENSCAFG00000013510,ENSCAFG00000016060,ENSCAFG00000004782
GO:0016887	ATPase activity	molecular_function	0.030731	12	261	371	17684	ENSCAFG00000017535,ENSCAFG00000030478,ENSCAFG00000010250,ENSCAFG00000024304,ENSCAFG00000004170,ENSCAFG00000018208,ENSCAFG00000005626,ENSCAFG00000020261,ENSCAFG00000016296,ENSCAFG00000017012,ENSCAFG00000017583,ENSCAFG00000008026
GO:0036363	transforming growth factor beta activation	biological_process	0.030787	1	261	2	17684	ENSCAFG00000013500
GO:0051702	interaction with symbiont	biological_process	0.030842	3	261	47	17684	ENSCAFG00000019669,ENSCAFG00000029775,ENSCAFG00000012896
GO:0033165	interphotoreceptor matrix	cellular_component	0.03085	1	261	2	17684	ENSCAFG00000009552
GO:0005005	transmembrane-ephrin receptor activity	molecular_function	0.030918	2	261	13	17684	ENSCAFG00000013005,ENSCAFG00000008741
GO:0097401	synaptic vesicle lumen acidification	biological_process	0.03093	1	261	2	17684	ENSCAFG00000007669
GO:0008194	UDP-glycosyltransferase activity	molecular_function	0.03098	5	261	111	17684	ENSCAFG00000029232,ENSCAFG00000024143,ENSCAFG00000018177,ENSCAFG00000024836,ENSCAFG00000002836
GO:0005923	tight junction	cellular_component	0.031101	4	261	73	17684	ENSCAFG00000001902,ENSCAFG00000008291,ENSCAFG00000001498,ENSCAFG00000001865
GO:0007044	cell-substrate junction assembly	biological_process	0.031274	4	261	62	17684	ENSCAFG00000008741,ENSCAFG00000011799,ENSCAFG00000018288,ENSCAFG00000014843
GO:2000588	positive regulation of platelet-derived growth factor receptor-beta signaling pathway	biological_process	0.03131	1	261	2	17684	ENSCAFG00000013367
GO:0010848	regulation of chromatin disassembly	biological_process	0.031561	1	261	2	17684	ENSCAFG00000015229
GO:0001641	group II metabotropic glutamate receptor activity	molecular_function	0.031798	1	261	2	17684	ENSCAFG00000001790
GO:0016035	zeta DNA polymerase complex	cellular_component	0.032362	1	261	2	17684	ENSCAFG00000003942
GO:0051093	negative regulation of developmental process	biological_process	0.032687	16	261	613	17684	ENSCAFG00000000361,ENSCAFG00000016060,ENSCAFG00000016842,ENSCAFG00000013546,ENSCAFG00000001010,ENSCAFG00000008095,ENSCAFG00000004951,ENSCAFG00000007324,ENSCAFG00000001902,ENSCAFG00000014334,ENSCAFG00000012862,ENSCAFG00000007673,ENSCAFG00000032579,ENSCAFG00000011787,ENSCAFG00000008977,ENSCAFG00000010426
GO:0070889	platelet alpha granule organization	biological_process	0.032706	1	261	2	17684	ENSCAFG00000029158
GO:0002761	regulation of myeloid leukocyte differentiation	biological_process	0.032804	4	261	80	17684	ENSCAFG00000001902,ENSCAFG00000023756,ENSCAFG00000013510,ENSCAFG00000016060
GO:0034465	response to carbon monoxide	biological_process	0.033027	1	261	1	17684	ENSCAFG00000015465
GO:0060164	regulation of timing of neuron differentiation	biological_process	0.033174	1	261	3	17684	ENSCAFG00000007324
GO:0043280	positive regulation of cysteine-type endopeptidase activity involved in apoptotic process	biological_process	0.033179	4	261	79	17684	ENSCAFG00000014864,ENSCAFG00000013367,ENSCAFG00000003362,ENSCAFG00000010426
GO:0021750	vestibular nucleus development	biological_process	0.033195	1	261	2	17684	ENSCAFG00000007324
GO:0021513	spinal cord dorsal/ventral patterning	biological_process	0.033331	2	261	20	17684	ENSCAFG00000007324,ENSCAFG00000012862
GO:1900063	regulation of peroxisome organization	biological_process	0.03337	1	261	2	17684	ENSCAFG00000006157
GO:0008017	microtubule binding	molecular_function	0.033474	8	261	210	17684	ENSCAFG00000029470,ENSCAFG00000017557,ENSCAFG00000017583,ENSCAFG00000018288,ENSCAFG00000018683,ENSCAFG00000010250,ENSCAFG00000017535,ENSCAFG00000015229
GO:0007097	nuclear migration	biological_process	0.033625	2	261	15	17684	ENSCAFG00000019733,ENSCAFG00000018072
GO:0040023	establishment of nucleus localization	biological_process	0.033625	2	261	15	17684	ENSCAFG00000019733,ENSCAFG00000018072
GO:0047496	vesicle transport along microtubule	biological_process	0.033662	2	261	15	17684	ENSCAFG00000017535,ENSCAFG00000015920
GO:0071651	positive regulation of chemokine (C-C motif) ligand 5 production	biological_process	0.033948	1	261	2	17684	ENSCAFG00000006157
GO:0000254	C-4 methylsterol oxidase activity	molecular_function	0.03405	1	261	3	17684	ENSCAFG00000011607
GO:0019626	short-chain fatty acid catabolic process	biological_process	0.034081	1	261	3	17684	ENSCAFG00000010446
GO:0042612	MHC class I protein complex	cellular_component	0.034168	1	261	4	17684	ENSCAFG00000000487
GO:0048268	clathrin coat assembly	biological_process	0.034276	2	261	16	17684	ENSCAFG00000002292,ENSCAFG00000013367
GO:0005488	binding	molecular_function	0.034293	172	261	10267	17684	ENSCAFG00000003323,ENSCAFG00000028870,ENSCAFG00000012862,ENSCAFG00000020188,ENSCAFG00000029401,ENSCAFG00000029470,ENSCAFG00000015372,ENSCAFG00000015055,ENSCAFG00000013219,ENSCAFG00000018318,ENSCAFG00000004630,ENSCAFG00000002744,ENSCAFG00000017583,ENSCAFG00000015162,ENSCAFG00000011484,ENSCAFG00000012149,ENSCAFG00000010270,ENSCAFG00000011607,ENSCAFG00000011094,ENSCAFG00000010428,ENSCAFG00000031953,…
GO:0045670	regulation of osteoclast differentiation	biological_process	0.034295	3	261	48	17684	ENSCAFG00000013510,ENSCAFG00000001902,ENSCAFG00000023756
GO:0032388	positive regulation of intracellular transport	biological_process	0.034306	6	261	152	17684	ENSCAFG00000006027,ENSCAFG00000006157,ENSCAFG00000018683,ENSCAFG00000001672,ENSCAFG00000015603,ENSCAFG00000007222
GO:0072606	interleukin-8 secretion	biological_process	0.034483	2	261	23	17684	ENSCAFG00000011787,ENSCAFG00000001672
GO:0030366	Mo-molybdopterin synthase activity	molecular_function	0.034729	1	261	2	17684	ENSCAFG00000018415
GO:0010558	negative regulation of macromolecule biosynthetic process	biological_process	0.034773	24	261	1058	17684	ENSCAFG00000006500,ENSCAFG00000013510,ENSCAFG00000001520,ENSCAFG00000000933,ENSCAFG00000025351,ENSCAFG00000009938,ENSCAFG00000016060,ENSCAFG00000019669,ENSCAFG00000016842,ENSCAFG00000004597,ENSCAFG00000013739,ENSCAFG00000008095,ENSCAFG00000011484,ENSCAFG00000014334,ENSCAFG00000007324,ENSCAFG00000005626,ENSCAFG00000011094,ENSCAFG00000014951,ENSCAFG00000004978,ENSCAFG00000001672,ENSCAFG00000015372,…
GO:0045596	negative regulation of cell differentiation	biological_process	0.035008	13	261	475	17684	ENSCAFG00000008977,ENSCAFG00000013546,ENSCAFG00000001010,ENSCAFG00000008095,ENSCAFG00000011787,ENSCAFG00000032579,ENSCAFG00000016060,ENSCAFG00000016842,ENSCAFG00000012862,ENSCAFG00000007324,ENSCAFG00000001902,ENSCAFG00000014334,ENSCAFG00000004951
GO:0048011	neurotrophin TRK receptor signaling pathway	biological_process	0.035014	2	261	19	17684	ENSCAFG00000015920,ENSCAFG00000004951
GO:0070259	tyrosyl-DNA phosphodiesterase activity	molecular_function	0.035031	1	261	2	17684	ENSCAFG00000010428
GO:0060166	olfactory pit development	biological_process	0.035049	1	261	3	17684	ENSCAFG00000007324
GO:0044421	extracellular region part	cellular_component	0.035109	24	261	1146	17684	ENSCAFG00000028626,ENSCAFG00000012272,ENSCAFG00000009135,ENSCAFG00000012862,ENSCAFG00000002525,ENSCAFG00000011787,ENSCAFG00000001672,ENSCAFG00000008917,ENSCAFG00000017474,ENSCAFG00000007673,ENSCAFG00000012896,ENSCAFG00000010426,ENSCAFG00000018331,ENSCAFG00000019669,ENSCAFG00000028677,ENSCAFG00000003362,ENSCAFG00000018177,ENSCAFG00000001106,ENSCAFG00000018683,ENSCAFG00000006322,ENSCAFG00000017535,…
GO:0032222	regulation of synaptic transmission, cholinergic	biological_process	0.03513	1	261	1	17684	ENSCAFG00000001106
GO:0032224	positive regulation of synaptic transmission, cholinergic	biological_process	0.03513	1	261	1	17684	ENSCAFG00000001106
GO:0005543	phospholipid binding	molecular_function	0.035325	11	261	336	17684	ENSCAFG00000004931,ENSCAFG00000001423,ENSCAFG00000013367,ENSCAFG00000020354,ENSCAFG00000002744,ENSCAFG00000023463,ENSCAFG00000014843,ENSCAFG00000008986,ENSCAFG00000006240,ENSCAFG00000010948,ENSCAFG00000008866
GO:0072047	proximal/distal pattern formation involved in nephron development	biological_process	0.035357	1	261	4	17684	ENSCAFG00000032579
GO:0072081	specification of nephron tubule identity	biological_process	0.035357	1	261	4	17684	ENSCAFG00000032579
GO:0030837	negative regulation of actin filament polymerization	biological_process	0.035414	3	261	46	17684	ENSCAFG00000030886,ENSCAFG00000020354,ENSCAFG00000002744
GO:0030316	osteoclast differentiation	biological_process	0.03561	4	261	79	17684	ENSCAFG00000004782,ENSCAFG00000001902,ENSCAFG00000023756,ENSCAFG00000013510
GO:0060137	maternal process involved in parturition	biological_process	0.03563	1	261	3	17684	ENSCAFG00000008095
GO:0033209	tumor necrosis factor-mediated signaling pathway	biological_process	0.035705	3	261	47	17684	ENSCAFG00000001902,ENSCAFG00000012682,ENSCAFG00000018318
GO:0019008	molybdopterin synthase complex	cellular_component	0.035749	1	261	2	17684	ENSCAFG00000018415
GO:0070160	occluding junction	cellular_component	0.035805	4	261	76	17684	ENSCAFG00000001865,ENSCAFG00000001498,ENSCAFG00000008291,ENSCAFG00000001902
GO:0010609	mRNA localization resulting in posttranscriptional regulation of gene expression	biological_process	0.036171	1	261	2	17684	ENSCAFG00000029158
GO:0060324	face development	biological_process	0.036185	3	261	43	17684	ENSCAFG00000004951,ENSCAFG00000019843,ENSCAFG00000016060
GO:0061141	lung ciliated cell differentiation	biological_process	0.036202	1	261	2	17684	ENSCAFG00000001520
GO:0005712	chiasma	cellular_component	0.03627	1	261	2	17684	ENSCAFG00000017012
GO:0000049	tRNA binding	molecular_function	0.036337	3	261	45	17684	ENSCAFG00000019873,ENSCAFG00000006429,ENSCAFG00000015055
GO:0055131	C3HC4-type RING finger domain binding	molecular_function	0.036628	1	261	3	17684	ENSCAFG00000025442
GO:0002153	steroid receptor RNA activator RNA binding	molecular_function	0.036665	1	261	2	17684	ENSCAFG00000006429
GO:0043271	negative regulation of ion transport	biological_process	0.036803	3	261	45	17684	ENSCAFG00000025442,ENSCAFG00000011799,ENSCAFG00000008866
GO:1990051	activation of protein kinase C activity	biological_process	0.036913	1	261	2	17684	ENSCAFG00000001672
GO:0004360	glutamine-fructose-6-phosphate transaminase (isomerizing) activity	molecular_function	0.037084	1	261	2	17684	ENSCAFG00000003296
GO:2000828	regulation of parathyroid hormone secretion	biological_process	0.03714	1	261	2	17684	ENSCAFG00000023756
GO:0004874	aryl hydrocarbon receptor activity	molecular_function	0.037209	1	261	2	17684	ENSCAFG00000012149
GO:0030132	clathrin coat of coated pit	cellular_component	0.037245	2	261	16	17684	ENSCAFG00000002292,ENSCAFG00000013367
GO:0070201	regulation of establishment of protein localization	biological_process	0.037636	10	261	330	17684	ENSCAFG00000007222,ENSCAFG00000006157,ENSCAFG00000002744,ENSCAFG00000006027,ENSCAFG00000018683,ENSCAFG00000001672,ENSCAFG00000011787,ENSCAFG00000015603,ENSCAFG00000014951,ENSCAFG00000014029
GO:0003290	atrial septum secundum morphogenesis	biological_process	0.038116	1	261	2	17684	ENSCAFG00000014951
GO:0030158	protein xylosyltransferase activity	molecular_function	0.038276	1	261	2	17684	ENSCAFG00000018177
GO:0004380	glycoprotein-fucosylgalactoside alpha-N-acetylgalactosaminyltransferase activity	molecular_function	0.03837	1	261	4	17684	ENSCAFG00000024143
GO:0016076	snRNA catabolic process	biological_process	0.038718	1	261	2	17684	ENSCAFG00000009938
GO:0016077	snoRNA catabolic process	biological_process	0.038718	1	261	2	17684	ENSCAFG00000009938
GO:0043629	ncRNA polyadenylation	biological_process	0.038718	1	261	2	17684	ENSCAFG00000009938
GO:0043630	ncRNA polyadenylation involved in polyadenylation-dependent ncRNA catabolic process	biological_process	0.038718	1	261	2	17684	ENSCAFG00000009938
GO:0071036	nuclear polyadenylation-dependent snoRNA catabolic process	biological_process	0.038718	1	261	2	17684	ENSCAFG00000009938
GO:0071037	nuclear polyadenylation-dependent snRNA catabolic process	biological_process	0.038718	1	261	2	17684	ENSCAFG00000009938
GO:0071050	snoRNA polyadenylation	biological_process	0.038718	1	261	2	17684	ENSCAFG00000009938
GO:0000802	transverse filament	cellular_component	0.038807	1	261	2	17684	ENSCAFG00000009705
GO:0031981	nuclear lumen	cellular_component	0.038926	60	261	3061	17684	ENSCAFG00000010446,ENSCAFG00000016293,ENSCAFG00000019843,ENSCAFG00000031550,ENSCAFG00000014062,ENSCAFG00000013688,ENSCAFG00000015888,ENSCAFG00000013219,ENSCAFG00000002744,ENSCAFG00000016060,ENSCAFG00000019669,ENSCAFG00000015257,ENSCAFG00000006500,ENSCAFG00000012605,ENSCAFG00000019549,ENSCAFG00000001520,ENSCAFG00000009938,ENSCAFG00000008095,ENSCAFG00000032244,ENSCAFG00000006669,ENSCAFG00000004597,…
GO:0046822	regulation of nucleocytoplasmic transport	biological_process	0.038931	5	261	109	17684	ENSCAFG00000002744,ENSCAFG00000006157,ENSCAFG00000001672,ENSCAFG00000007222,ENSCAFG00000015603
GO:0005003	ephrin receptor activity	molecular_function	0.039133	2	261	15	17684	ENSCAFG00000013005,ENSCAFG00000008741
GO:0002252	immune effector process	biological_process	0.039221	12	261	463	17684	ENSCAFG00000000487,ENSCAFG00000006157,ENSCAFG00000000492,ENSCAFG00000019669,ENSCAFG00000016060,ENSCAFG00000008234,ENSCAFG00000029775,ENSCAFG00000014951,ENSCAFG00000017474,ENSCAFG00000011787,ENSCAFG00000004597,ENSCAFG00000001672
GO:2000813	negative regulation of barbed-end actin filament capping	biological_process	0.039465	1	261	2	17684	ENSCAFG00000020354
GO:0005229	intracellular calcium activated chloride channel activity	molecular_function	0.039687	2	261	17	17684	ENSCAFG00000020246,ENSCAFG00000015257
GO:0035326	enhancer binding	molecular_function	0.040043	4	261	91	17684	ENSCAFG00000008095,ENSCAFG00000012149,ENSCAFG00000004597,ENSCAFG00000013510
GO:0071813	lipoprotein particle binding	molecular_function	0.040182	2	261	18	17684	ENSCAFG00000018331,ENSCAFG00000011787
GO:0071814	protein-lipid complex binding	molecular_function	0.040182	2	261	18	17684	ENSCAFG00000018331,ENSCAFG00000011787
GO:0014846	esophagus smooth muscle contraction	biological_process	0.040334	1	261	2	17684	ENSCAFG00000007673
GO:0021511	spinal cord patterning	biological_process	0.040714	2	261	21	17684	ENSCAFG00000012862,ENSCAFG00000007324
GO:0070381	endosome to plasma membrane transport vesicle	cellular_component	0.040865	1	261	2	17684	ENSCAFG00000028870
GO:0005520	insulin-like growth factor binding	molecular_function	0.041155	2	261	21	17684	ENSCAFG00000012272,ENSCAFG00000000691
GO:0002709	regulation of T cell mediated immunity	biological_process	0.041182	3	261	56	17684	ENSCAFG00000000487,ENSCAFG00000000492,ENSCAFG00000008234
GO:0061339	establishment or maintenance of monopolar cell polarity	biological_process	0.041372	2	261	20	17684	ENSCAFG00000018288,ENSCAFG00000020354
GO:0086013	membrane repolarization involved in regulation of cardiac muscle cell action potential	biological_process	0.041382	2	261	19	17684	ENSCAFG00000025442,ENSCAFG00000011769
GO:0021550	medulla oblongata development	biological_process	0.041398	1	261	3	17684	ENSCAFG00000007324
GO:0006959	humoral immune response	biological_process	0.04144	4	261	100	17684	ENSCAFG00000028626,ENSCAFG00000011787,ENSCAFG00000019669,ENSCAFG00000029775
GO:0007129	synapsis	biological_process	0.04148	3	261	45	17684	ENSCAFG00000017012,ENSCAFG00000009705,ENSCAFG00000012031
GO:0060689	cell differentiation involved in salivary gland development	biological_process	0.041782	1	261	2	17684	ENSCAFG00000001520
GO:0003674	molecular_function	molecular_function	0.041784	223	261	14291	17684	ENSCAFG00000011308,ENSCAFG00000006500,ENSCAFG00000019549,ENSCAFG00000008986,ENSCAFG00000006669,ENSCAFG00000008095,ENSCAFG00000019596,ENSCAFG00000008741,ENSCAFG00000006240,ENSCAFG00000014062,ENSCAFG00000008866,ENSCAFG00000010974,ENSCAFG00000030048,ENSCAFG00000028626,ENSCAFG00000004782,ENSCAFG00000005305,ENSCAFG00000024836,ENSCAFG00000011327,ENSCAFG00000017474,ENSCAFG00000002525,ENSCAFG00000030470,…
GO:0046624	sphingolipid transporter activity	molecular_function	0.042482	1	261	3	17684	ENSCAFG00000018208
GO:0005198	structural molecule activity	molecular_function	0.042505	16	261	802	17684	ENSCAFG00000002744,ENSCAFG00000019549,ENSCAFG00000000384,ENSCAFG00000017238,ENSCAFG00000019134,ENSCAFG00000009552,ENSCAFG00000002292,ENSCAFG00000009037,ENSCAFG00000016017,ENSCAFG00000006700,ENSCAFG00000010426,ENSCAFG00000014890,ENSCAFG00000019530,ENSCAFG00000002525,ENSCAFG00000015605,ENSCAFG00000018784
GO:0031122	cytoplasmic microtubule organization	biological_process	0.042527	3	261	44	17684	ENSCAFG00000018288,ENSCAFG00000017583,ENSCAFG00000014890
GO:2000113	negative regulation of cellular macromolecule biosynthetic process	biological_process	0.042562	23	261	1025	17684	ENSCAFG00000025351,ENSCAFG00000009938,ENSCAFG00000000933,ENSCAFG00000001520,ENSCAFG00000013510,ENSCAFG00000006500,ENSCAFG00000019669,ENSCAFG00000016060,ENSCAFG00000016842,ENSCAFG00000013739,ENSCAFG00000004597,ENSCAFG00000011484,ENSCAFG00000008095,ENSCAFG00000007324,ENSCAFG00000014334,ENSCAFG00000011094,ENSCAFG00000005626,ENSCAFG00000001672,ENSCAFG00000004978,ENSCAFG00000014951,ENSCAFG00000023501,…
GO:1901681	sulfur compound binding	molecular_function	0.04257	5	261	117	17684	ENSCAFG00000019669,ENSCAFG00000009552,ENSCAFG00000012862,ENSCAFG00000029775,ENSCAFG00000017474
GO:0070945	neutrophil mediated killing of gram-negative bacterium	biological_process	0.042594	1	261	4	17684	ENSCAFG00000019669
GO:0031935	regulation of chromatin silencing	biological_process	0.042682	2	261	24	17684	ENSCAFG00000023501,ENSCAFG00000013739
GO:0032880	regulation of protein localization	biological_process	0.042682	12	261	427	17684	ENSCAFG00000009705,ENSCAFG00000007222,ENSCAFG00000006231,ENSCAFG00000006027,ENSCAFG00000002744,ENSCAFG00000006157,ENSCAFG00000001672,ENSCAFG00000018683,ENSCAFG00000011787,ENSCAFG00000015603,ENSCAFG00000014951,ENSCAFG00000014029
GO:0032447	protein urmylation	biological_process	0.043005	1	261	3	17684	ENSCAFG00000019873
GO:0060591	chondroblast differentiation	biological_process	0.043154	1	261	4	17684	ENSCAFG00000016060
GO:0071241	cellular response to inorganic substance	biological_process	0.043217	5	261	119	17684	ENSCAFG00000008986,ENSCAFG00000001423,ENSCAFG00000015387,ENSCAFG00000019596,ENSCAFG00000013510
GO:0000275	mitochondrial proton-transporting ATP synthase complex, catalytic core F(1)	cellular_component	0.043282	1	261	5	17684	ENSCAFG00000020261
GO:0086011	membrane repolarization involved in regulation of action potential	biological_process	0.043414	2	261	20	17684	ENSCAFG00000011769,ENSCAFG00000025442
GO:0004816	asparagine-tRNA ligase activity	molecular_function	0.043793	1	261	2	17684	ENSCAFG00000004782
GO:0016278	lysine N-methyltransferase activity	molecular_function	0.043873	3	261	46	17684	ENSCAFG00000010920,ENSCAFG00000014951,ENSCAFG00000023501
GO:0016279	protein-lysine N-methyltransferase activity	molecular_function	0.043873	3	261	46	17684	ENSCAFG00000010920,ENSCAFG00000014951,ENSCAFG00000023501
GO:0090310	negative regulation of methylation-dependent chromatin silencing	biological_process	0.043936	1	261	3	17684	ENSCAFG00000013739
GO:0010803	regulation of tumor necrosis factor-mediated signaling pathway	biological_process	0.044046	2	261	21	17684	ENSCAFG00000018318,ENSCAFG00000012682
GO:0002376	immune system process	biological_process	0.044183	33	261	1652	17684	ENSCAFG00000008234,ENSCAFG00000028677,ENSCAFG00000013510,ENSCAFG00000013622,ENSCAFG00000025002,ENSCAFG00000008291,ENSCAFG00000000487,ENSCAFG00000000492,ENSCAFG00000004951,ENSCAFG00000017557,ENSCAFG00000029158,ENSCAFG00000014951,ENSCAFG00000012896,ENSCAFG00000023756,ENSCAFG00000003362,ENSCAFG00000019669,ENSCAFG00000016060,ENSCAFG00000018331,ENSCAFG00000029775,ENSCAFG00000002929,ENSCAFG00000004597,…
GO:0002446	neutrophil mediated immunity	biological_process	0.044534	2	261	23	17684	ENSCAFG00000019669,ENSCAFG00000029775
GO:1901797	negative regulation of signal transduction by p53 class mediator	biological_process	0.044677	2	261	21	17684	ENSCAFG00000018318,ENSCAFG00000029158
GO:0035264	multicellular organism growth	biological_process	0.044701	6	261	152	17684	ENSCAFG00000013510,ENSCAFG00000001672,ENSCAFG00000023756,ENSCAFG00000011484,ENSCAFG00000016060,ENSCAFG00000019843
GO:0030140	trans-Golgi network transport vesicle	cellular_component	0.044815	2	261	21	17684	ENSCAFG00000002292,ENSCAFG00000000691
GO:0002526	acute inflammatory response	biological_process	0.045075	3	261	57	17684	ENSCAFG00000019669,ENSCAFG00000009135,ENSCAFG00000008917
GO:0052548	regulation of endopeptidase activity	biological_process	0.045163	8	261	272	17684	ENSCAFG00000015068,ENSCAFG00000003362,ENSCAFG00000018318,ENSCAFG00000016823,ENSCAFG00000014864,ENSCAFG00000002723,ENSCAFG00000010426,ENSCAFG00000013367
GO:0048661	positive regulation of smooth muscle cell proliferation	biological_process	0.04535	2	261	23	17684	ENSCAFG00000007673,ENSCAFG00000019669
GO:0006955	immune response	biological_process	0.045409	20	261	948	17684	ENSCAFG00000008234,ENSCAFG00000016060,ENSCAFG00000019669,ENSCAFG00000028677,ENSCAFG00000003362,ENSCAFG00000018331,ENSCAFG00000013622,ENSCAFG00000029775,ENSCAFG00000004597,ENSCAFG00000000492,ENSCAFG00000000487,ENSCAFG00000006157,ENSCAFG00000028626,ENSCAFG00000029470,ENSCAFG00000017557,ENSCAFG00000011787,ENSCAFG00000008917,ENSCAFG00000001672,ENSCAFG00000014951,ENSCAFG00000012896
GO:0043564	Ku70:Ku80 complex	cellular_component	0.045553	1	261	3	17684	ENSCAFG00000019530
GO:0061337	cardiac conduction	biological_process	0.045657	3	261	44	17684	ENSCAFG00000008291,ENSCAFG00000025442,ENSCAFG00000011769
GO:0032437	cuticular plate	cellular_component	0.045797	1	261	3	17684	ENSCAFG00000002744
GO:0040029	regulation of gene expression, epigenetic	biological_process	0.04606	7	261	202	17684	ENSCAFG00000025351,ENSCAFG00000023756,ENSCAFG00000013739,ENSCAFG00000014334,ENSCAFG00000023501,ENSCAFG00000011484,ENSCAFG00000017531
GO:0006572	tyrosine catabolic process	biological_process	0.046196	1	261	3	17684	ENSCAFG00000020188
GO:0010575	positive regulation vascular endothelial growth factor production	biological_process	0.046263	2	261	22	17684	ENSCAFG00000012149,ENSCAFG00000007673
GO:0071630	nucleus-associated proteasomal ubiquitin-dependent protein catabolic process	biological_process	0.046406	1	261	3	17684	ENSCAFG00000015141
GO:0005581	collagen	cellular_component	0.046419	3	261	49	17684	ENSCAFG00000010426,ENSCAFG00000002525,ENSCAFG00000018331
GO:0005615	extracellular space	cellular_component	0.046429	20	261	974	17684	ENSCAFG00000012862,ENSCAFG00000009135,ENSCAFG00000012272,ENSCAFG00000028626,ENSCAFG00000010426,ENSCAFG00000007673,ENSCAFG00000017474,ENSCAFG00000012896,ENSCAFG00000002525,ENSCAFG00000011787,ENSCAFG00000001672,ENSCAFG00000008917,ENSCAFG00000003362,ENSCAFG00000018177,ENSCAFG00000019669,ENSCAFG00000028677,ENSCAFG00000013546,ENSCAFG00000013622,ENSCAFG00000006322,ENSCAFG00000018683
GO:0003285	septum secundum development	biological_process	0.046561	1	261	3	17684	ENSCAFG00000014951
GO:2000576	positive regulation of microtubule motor activity	biological_process	0.046664	1	261	4	17684	ENSCAFG00000018683
GO:0060486	Clara cell differentiation	biological_process	0.046669	1	261	2	17684	ENSCAFG00000001520
GO:0008483	transaminase activity	molecular_function	0.047059	2	261	21	17684	ENSCAFG00000003296,ENSCAFG00000020188
GO:0031327	negative regulation of cellular biosynthetic process	biological_process	0.047086	24	261	1096	17684	ENSCAFG00000007324,ENSCAFG00000014334,ENSCAFG00000011094,ENSCAFG00000005626,ENSCAFG00000014951,ENSCAFG00000001672,ENSCAFG00000004978,ENSCAFG00000017531,ENSCAFG00000015372,ENSCAFG00000002723,ENSCAFG00000023501,ENSCAFG00000013510,ENSCAFG00000006500,ENSCAFG00000025351,ENSCAFG00000009938,ENSCAFG00000000933,ENSCAFG00000001520,ENSCAFG00000016060,ENSCAFG00000016842,ENSCAFG00000019669,ENSCAFG00000013739,…
GO:0015117	thiosulfate transmembrane transporter activity	molecular_function	0.047101	1	261	3	17684	ENSCAFG00000018766
GO:0015131	oxaloacetate transmembrane transporter activity	molecular_function	0.047101	1	261	3	17684	ENSCAFG00000018766
GO:0015709	thiosulfate transport	biological_process	0.047101	1	261	3	17684	ENSCAFG00000018766
GO:0015729	oxaloacetate transport	biological_process	0.047101	1	261	3	17684	ENSCAFG00000018766
GO:0015743	malate transport	biological_process	0.047101	1	261	3	17684	ENSCAFG00000018766
GO:0071423	malate transmembrane transport	biological_process	0.047101	1	261	3	17684	ENSCAFG00000018766
GO:0060510	Type II pneumocyte differentiation	biological_process	0.047331	1	261	2	17684	ENSCAFG00000001520
GO:0018125	peptidyl-cysteine methylation	biological_process	0.0477	1	261	3	17684	ENSCAFG00000028870
GO:2001056	positive regulation of cysteine-type endopeptidase activity	biological_process	0.048123	4	261	88	17684	ENSCAFG00000003362,ENSCAFG00000010426,ENSCAFG00000013367,ENSCAFG00000014864
GO:0000228	nuclear chromosome	cellular_component	0.048128	12	261	451	17684	ENSCAFG00000000933,ENSCAFG00000019549,ENSCAFG00000017012,ENSCAFG00000009705,ENSCAFG00000013510,ENSCAFG00000010920,ENSCAFG00000016060,ENSCAFG00000008492,ENSCAFG00000012031,ENSCAFG00000014890,ENSCAFG00000029158,ENSCAFG00000015888
GO:0010716	negative regulation of extracellular matrix disassembly	biological_process	0.048254	1	261	3	17684	ENSCAFG00000025002
GO:0002449	lymphocyte mediated immunity	biological_process	0.048415	6	261	186	17684	ENSCAFG00000014951,ENSCAFG00000001672,ENSCAFG00000011787,ENSCAFG00000000492,ENSCAFG00000000487,ENSCAFG00000008234
GO:0070093	negative regulation of glucagon secretion	biological_process	0.048712	1	261	4	17684	ENSCAFG00000001672
GO:0051276	chromosome organization	biological_process	0.048746	20	261	869	17684	ENSCAFG00000013739,ENSCAFG00000000933,ENSCAFG00000019549,ENSCAFG00000009705,ENSCAFG00000009938,ENSCAFG00000000718,ENSCAFG00000016842,ENSCAFG00000012031,ENSCAFG00000013995,ENSCAFG00000014890,ENSCAFG00000014951,ENSCAFG00000023501,ENSCAFG00000015888,ENSCAFG00000015229,ENSCAFG00000031484,ENSCAFG00000014334,ENSCAFG00000030048,ENSCAFG00000017012,ENSCAFG00000010920,ENSCAFG00000005626
GO:0070548	L-glutamine aminotransferase activity	molecular_function	0.048775	1	261	3	17684	ENSCAFG00000003296
GO:0043228	non-membrane-bounded organelle	cellular_component	0.048871	64	261	3418	17684	ENSCAFG00000010250,ENSCAFG00000015387,ENSCAFG00000031760,ENSCAFG00000000933,ENSCAFG00000013510,ENSCAFG00000006231,ENSCAFG00000012031,ENSCAFG00000016842,ENSCAFG00000006996,ENSCAFG00000015920,ENSCAFG00000023463,ENSCAFG00000014890,ENSCAFG00000019530,ENSCAFG00000029158,ENSCAFG00000023501,ENSCAFG00000018072,ENSCAFG00000031484,ENSCAFG00000017012,ENSCAFG00000010920,ENSCAFG00000001790,ENSCAFG00000011094,…
GO:0043232	intracellular non-membrane-bounded organelle	cellular_component	0.048871	64	261	3418	17684	ENSCAFG00000015888,ENSCAFG00000018784,ENSCAFG00000016038,ENSCAFG00000015605,ENSCAFG00000005305,ENSCAFG00000011327,ENSCAFG00000008866,ENSCAFG00000010974,ENSCAFG00000030048,ENSCAFG00000008095,ENSCAFG00000006027,ENSCAFG00000016453,ENSCAFG00000018288,ENSCAFG00000017238,ENSCAFG00000019549,ENSCAFG00000017531,ENSCAFG00000015229,ENSCAFG00000017535,ENSCAFG00000018816,ENSCAFG00000013367,ENSCAFG00000014843,…
GO:0021730	trigeminal sensory nucleus development	biological_process	0.048948	1	261	2	17684	ENSCAFG00000001520
GO:0021740	principal sensory nucleus of trigeminal nerve development	biological_process	0.048948	1	261	2	17684	ENSCAFG00000001520
GO:0008200	ion channel inhibitor activity	molecular_function	0.049107	2	261	23	17684	ENSCAFG00000023463,ENSCAFG00000008866
GO:0002699	positive regulation of immune effector process	biological_process	0.049372	5	261	139	17684	ENSCAFG00000014951,ENSCAFG00000008234,ENSCAFG00000016060,ENSCAFG00000000487,ENSCAFG00000000492
GO:0002679	respiratory burst involved in defense response	biological_process	0.049595	1	261	4	17684	ENSCAFG00000017474
GO:0051893	regulation of focal adhesion assembly	biological_process	0.049673	3	261	44	17684	ENSCAFG00000018288,ENSCAFG00000011799,ENSCAFG00000008741
GO:0090109	regulation of cell-substrate junction assembly	biological_process	0.049673	3	261	44	17684	ENSCAFG00000011799,ENSCAFG00000018288,ENSCAFG00000008741
