# Supplementary material for: Modulation of long noncoding RNA (lncRNA) and messenger RNA (mRNA) expression in the liver of Beagle dogs by Toxocara canis infection
Source: Parasit Vectors. 2023 Mar 29;16:114. doi: 10.1186/s13071-023-05738-9 (PMC10057693; doi:10.1186/s13071-023-05738-9)
Supplement: Supplementary file 4 — Additional file 4: Table S3. Immune- or inflammation-related GO terms of the differentially expressed mRNAs at three stages post Toxocara canis infection. [file 13071_2023_5738_MOESM4_ESM.xls]

## Sheet: Sheet1
Table S3 Immune- or inflammation-related GO terms of differentially expressed mRNAs at three stages post Toxocara canis infection.
12 hpi
GO_accession	Description	Term_type	P-value	CAD_item	CAD_list	Bg_item	Bg_list	Gene_ids
GO:0002376	immune system process	biological_process	0.002341	38	254	1652	17684	ENSCAFG00000007026,ENSCAFG00000030739,ENSCAFG00000017557,ENSCAFG00000032469,ENSCAFG00000012472,ENSCAFG00000023756,ENSCAFG00000004478,ENSCAFG00000015499,ENSCAFG00000008404,ENSCAFG00000025002,ENSCAFG00000018626,ENSCAFG00000005759,ENSCAFG00000020155,ENSCAFG00000009839,ENSCAFG00000011722,ENSCAFG00000013062,ENSCAFG00000014836,ENSCAFG00000005094,ENSCAFG00000012691,ENSCAFG00000004951,ENSCAFG00000010815,…
GO:0002302	CD8-positive, alpha-beta T cell differentiation involved in immune response	biological_process	0.0081735	1	254	1	17684	ENSCAFG00000005510
GO:1901074	regulation of engulfment of apoptotic cell	biological_process	0.0094582	1	254	1	17684	ENSCAFG00000015949
GO:0002683	negative regulation of immune system process	biological_process	0.018539	8	254	222	17684	ENSCAFG00000005759,ENSCAFG00000015949,ENSCAFG00000004478,ENSCAFG00000005737,ENSCAFG00000012472,ENSCAFG00000010815,ENSCAFG00000010676,ENSCAFG00000015499
GO:2000053	regulation of Wnt receptor signaling pathway involved in dorsal/ventral axis specification	biological_process	0.019037	1	254	1	17684	ENSCAFG00000005737
GO:2000054	negative regulation of Wnt receptor signaling pathway involved in dorsal/ventral axis specification	biological_process	0.019037	1	254	1	17684	ENSCAFG00000005737
GO:2000080	negative regulation of canonical Wnt receptor signaling pathway involved in controlling type B pancreatic cell proliferation	biological_process	0.019037	1	254	1	17684	ENSCAFG00000005737
GO:0070105	positive regulation of interleukin-6-mediated signaling pathway	biological_process	0.019382	1	254	2	17684	ENSCAFG00000020155
GO:0005150	interleukin-1, Type I receptor binding	molecular_function	0.01951	1	254	1	17684	ENSCAFG00000007277
GO:0005151	interleukin-1, Type II receptor binding	molecular_function	0.01951	1	254	1	17684	ENSCAFG00000007277
GO:0045352	interleukin-1 Type I receptor antagonist activity	molecular_function	0.01951	1	254	1	17684	ENSCAFG00000007277
GO:0045353	interleukin-1 Type II receptor antagonist activity	molecular_function	0.01951	1	254	1	17684	ENSCAFG00000007277
GO:0034138	toll-like receptor 3 signaling pathway	biological_process	0.020777	2	254	14	17684	ENSCAFG00000014836,ENSCAFG00000018331
GO:0061517	macrophage proliferation	biological_process	0.023504	1	254	2	17684	ENSCAFG00000008404
GO:0061518	microglial cell proliferation	biological_process	0.023504	1	254	2	17684	ENSCAFG00000008404
GO:2000052	positive regulation of non-canonical Wnt receptor signaling pathway	biological_process	0.024049	2	254	11	17684	ENSCAFG00000006059,ENSCAFG00000005737
GO:0005152	interleukin-1 receptor antagonist activity	molecular_function	0.026227	1	254	2	17684	ENSCAFG00000007277
GO:2000401	regulation of lymphocyte migration	biological_process	0.027042	3	254	42	17684	ENSCAFG00000009061,ENSCAFG00000004478,ENSCAFG00000007026
GO:0045578	negative regulation of B cell differentiation	biological_process	0.028777	1	254	2	17684	ENSCAFG00000005737
GO:0033627	cell adhesion mediated by integrin	biological_process	0.028813	5	254	90	17684	ENSCAFG00000010815,ENSCAFG00000002653,ENSCAFG00000025002,ENSCAFG00000023528,ENSCAFG00000019028
GO:0005923	tight junction	cellular_component	0.032009	4	254	73	17684	ENSCAFG00000007805,ENSCAFG00000008291,ENSCAFG00000002653,ENSCAFG00000010407
GO:0071657	positive regulation of granulocyte colony-stimulating factor production	biological_process	0.032327	1	254	3	17684	ENSCAFG00000011722
GO:1901258	positive regulation of macrophage colony-stimulating factor production	biological_process	0.032327	1	254	3	17684	ENSCAFG00000011722
GO:0035662	Toll-like receptor 4 binding	molecular_function	0.034913	1	254	4	17684	ENSCAFG00000017557
GO:0044343	canonical Wnt receptor signaling pathway involved in regulation of type B pancreatic cell proliferation	biological_process	0.036333	1	254	2	17684	ENSCAFG00000005737
GO:2000079	regulation of canonical Wnt receptor signaling pathway involved in controlling type B pancreatic cell proliferation	biological_process	0.036333	1	254	2	17684	ENSCAFG00000005737
GO:0033273	response to vitamin	biological_process	0.037454	2	254	21	17684	ENSCAFG00000010539,ENSCAFG00000005737
GO:0070103	regulation of interleukin-6-mediated signaling pathway	biological_process	0.040491	1	254	3	17684	ENSCAFG00000020155
GO:0044332	Wnt receptor signaling pathway involved in dorsal/ventral axis specification	biological_process	0.040736	1	254	2	17684	ENSCAFG00000005737
GO:2000405	negative regulation of T cell migration	biological_process	0.041097	1	254	2	17684	ENSCAFG00000004478
GO:0070498	interleukin-1-mediated signaling pathway	biological_process	0.041492	2	254	18	17684	ENSCAFG00000014836,ENSCAFG00000007277
GO:0036301	macrophage colony-stimulating factor production	biological_process	0.043561	1	254	4	17684	ENSCAFG00000011722
GO:0071611	granulocyte colony-stimulating factor production	biological_process	0.043561	1	254	4	17684	ENSCAFG00000011722
GO:0071655	regulation of granulocyte colony-stimulating factor production	biological_process	0.043561	1	254	4	17684	ENSCAFG00000011722
GO:1901256	regulation of macrophage colony-stimulating factor production	biological_process	0.043561	1	254	4	17684	ENSCAFG00000011722
GO:0005125	cytokine activity	molecular_function	0.044333	4	254	139	17684	ENSCAFG00000007277,ENSCAFG00000010815,ENSCAFG00000007026,ENSCAFG00000030931
GO:0043410	positive regulation of MAPK cascade	biological_process	0.045359	11	254	380	17684	ENSCAFG00000008674,ENSCAFG00000010815,ENSCAFG00000006716,ENSCAFG00000023528,ENSCAFG00000030931,ENSCAFG00000010676,ENSCAFG00000007277,ENSCAFG00000011457,ENSCAFG00000015949,ENSCAFG00000002174,ENSCAFG00000012472
GO:0035963	cellular response to interleukin-13	biological_process	0.045374	1	254	3	17684	ENSCAFG00000015949
GO:0050869	negative regulation of B cell activation	biological_process	0.045703	2	254	21	17684	ENSCAFG00000005737,ENSCAFG00000010676
GO:0002439	chronic inflammatory response to antigenic stimulus	biological_process	0.04633	1	254	5	17684	ENSCAFG00000007277
GO:2000669	negative regulation of dendritic cell apoptotic process	biological_process	0.046473	1	254	4	17684	ENSCAFG00000007026
GO:0032872	regulation of stress-activated MAPK cascade	biological_process	0.047535	6	254	157	17684	ENSCAFG00000002174,ENSCAFG00000010539,ENSCAFG00000008674,ENSCAFG00000010815,ENSCAFG00000007277,ENSCAFG00000005737
GO:0051250	negative regulation of lymphocyte activation	biological_process	0.049377	4	254	92	17684	ENSCAFG00000015499,ENSCAFG00000010676,ENSCAFG00000012472,ENSCAFG00000005737
GO:0002682	regulation of immune system process	biological_process	0.049489	20	254	909	17684	ENSCAFG00000015499,ENSCAFG00000030739,ENSCAFG00000007026,ENSCAFG00000012472,ENSCAFG00000023756,ENSCAFG00000005737,ENSCAFG00000015949,ENSCAFG00000004478,ENSCAFG00000011787,ENSCAFG00000030931,ENSCAFG00000009839,ENSCAFG00000010676,ENSCAFG00000018331,ENSCAFG00000014836,ENSCAFG00000008674,ENSCAFG00000009061,ENSCAFG00000010815,ENSCAFG00000025002,ENSCAFG00000005759,ENSCAFG00000020155
24 hpi
GO_accession	Description	Term_type	Over_represented_pValue	CAD_item	CAD_list	Bg_item	Bg_list	Gene_ids
GO:0002526	acute inflammatory response	biological_process	0.00072999	5	230	57	17684	ENSCAFG00000029553,ENSCAFG00000015206,ENSCAFG00000009135,ENSCAFG00000015205,ENSCAFG00000007245
GO:2000051	negative regulation of non-canonical Wnt receptor signaling pathway	biological_process	0.0038475	2	230	6	17684	ENSCAFG00000005737,ENSCAFG00000014222
GO:0050869	negative regulation of B cell activation	biological_process	0.0038488	3	230	21	17684	ENSCAFG00000007750,ENSCAFG00000010676,ENSCAFG00000005737
GO:0035567	non-canonical Wnt receptor signaling pathway	biological_process	0.003895	4	230	45	17684	ENSCAFG00000012180,ENSCAFG00000006059,ENSCAFG00000005737,ENSCAFG00000014222
GO:2000050	regulation of non-canonical Wnt receptor signaling pathway	biological_process	0.0041224	3	230	19	17684	ENSCAFG00000005737,ENSCAFG00000006059,ENSCAFG00000014222
GO:0002376	immune system process	biological_process	0.0058127	34	230	1652	17684	ENSCAFG00000025002,ENSCAFG00000023756,ENSCAFG00000009632,ENSCAFG00000000686,ENSCAFG00000005510,ENSCAFG00000007750,ENSCAFG00000015873,ENSCAFG00000004478,ENSCAFG00000004597,ENSCAFG00000009617,ENSCAFG00000013306,ENSCAFG00000020155,ENSCAFG00000005737,ENSCAFG00000009736,ENSCAFG00000008373,ENSCAFG00000011787,ENSCAFG00000019789,ENSCAFG00000001981,ENSCAFG00000013879,ENSCAFG00000003293,ENSCAFG00000016603,…
GO:0002522	leukocyte migration involved in immune response	biological_process	0.0063781	1	230	1	17684	ENSCAFG00000019526
GO:0002302	CD8-positive, alpha-beta T cell differentiation involved in immune response	biological_process	0.0079108	1	230	1	17684	ENSCAFG00000005510
GO:0035585	calcium-mediated signaling using extracellular calcium source	biological_process	0.010253	1	230	1	17684	ENSCAFG00000009736
GO:0006955	immune response	biological_process	0.01396	20	230	948	17684	ENSCAFG00000009632,ENSCAFG00000001981,ENSCAFG00000000686,ENSCAFG00000011787,ENSCAFG00000004597,ENSCAFG00000016603,ENSCAFG00000009617,ENSCAFG00000005510,ENSCAFG00000003293,ENSCAFG00000013879,ENSCAFG00000015873,ENSCAFG00000020155,ENSCAFG00000031121,ENSCAFG00000007245,ENSCAFG00000019526,ENSCAFG00000000900,ENSCAFG00000013306,ENSCAFG00000008373,ENSCAFG00000020125,ENSCAFG00000018331
GO:0002304	gamma-delta intraepithelial T cell differentiation	biological_process	0.014821	1	230	2	17684	ENSCAFG00000013879
GO:0002305	CD8-positive, gamma-delta intraepithelial T cell differentiation	biological_process	0.014821	1	230	2	17684	ENSCAFG00000013879
GO:0002520	immune system development	biological_process	0.015421	17	230	665	17684	ENSCAFG00000004597,ENSCAFG00000003293,ENSCAFG00000013879,ENSCAFG00000007750,ENSCAFG00000005510,ENSCAFG00000009632,ENSCAFG00000023756,ENSCAFG00000019789,ENSCAFG00000008373,ENSCAFG00000015624,ENSCAFG00000009736,ENSCAFG00000029158,ENSCAFG00000005737,ENSCAFG00000020155,ENSCAFG00000013062,ENSCAFG00000019526,ENSCAFG00000004782
GO:2000052	positive regulation of non-canonical Wnt receptor signaling pathway	biological_process	0.018048	2	230	11	17684	ENSCAFG00000006059,ENSCAFG00000005737
GO:0001816	cytokine production	biological_process	0.018078	13	230	493	17684	ENSCAFG00000007245,ENSCAFG00000000482,ENSCAFG00000009185,ENSCAFG00000001981,ENSCAFG00000011787,ENSCAFG00000012149,ENSCAFG00000001690,ENSCAFG00000008373,ENSCAFG00000004597,ENSCAFG00000003293,ENSCAFG00000008404,ENSCAFG00000005510,ENSCAFG00000010676
GO:2000053	regulation of Wnt receptor signaling pathway involved in dorsal/ventral axis specification	biological_process	0.018816	1	230	1	17684	ENSCAFG00000005737
GO:2000054	negative regulation of Wnt receptor signaling pathway involved in dorsal/ventral axis specification	biological_process	0.018816	1	230	1	17684	ENSCAFG00000005737
GO:2000080	negative regulation of canonical Wnt receptor signaling pathway involved in controlling type B pancreatic cell proliferation	biological_process	0.018816	1	230	1	17684	ENSCAFG00000005737
GO:0070105	positive regulation of interleukin-6-mediated signaling pathway	biological_process	0.019116	1	230	2	17684	ENSCAFG00000020155
GO:0002224	toll-like receptor signaling pathway	biological_process	0.019286	4	230	74	17684	ENSCAFG00000018331,ENSCAFG00000003293,ENSCAFG00000020155,ENSCAFG00000009632
GO:0005923	tight junction	cellular_component	0.020336	4	230	73	17684	ENSCAFG00000008291,ENSCAFG00000001865,ENSCAFG00000010407,ENSCAFG00000007805
GO:0030098	lymphocyte differentiation	biological_process	0.021514	8	230	244	17684	ENSCAFG00000019526,ENSCAFG00000005737,ENSCAFG00000009632,ENSCAFG00000003293,ENSCAFG00000013879,ENSCAFG00000005510,ENSCAFG00000004597,ENSCAFG00000008373
GO:0061517	macrophage proliferation	biological_process	0.023052	1	230	2	17684	ENSCAFG00000008404
GO:0034121	regulation of toll-like receptor signaling pathway	biological_process	0.023111	3	230	45	17684	ENSCAFG00000003293,ENSCAFG00000009632,ENSCAFG00000020155
GO:0005139	interleukin-7 receptor binding	molecular_function	0.02443	1	230	2	17684	ENSCAFG00000008373
GO:0046632	alpha-beta T cell differentiation	biological_process	0.027125	4	230	79	17684	ENSCAFG00000003293,ENSCAFG00000005510,ENSCAFG00000019526,ENSCAFG00000004597
GO:0045578	negative regulation of B cell differentiation	biological_process	0.028496	1	230	2	17684	ENSCAFG00000005737
GO:0002361	CD4-positive, CD25-positive, alpha-beta regulatory T cell differentiation	biological_process	0.028805	1	230	4	17684	ENSCAFG00000019526
GO:0042110	T cell activation	biological_process	0.032611	9	230	324	17684	ENSCAFG00000008373,ENSCAFG00000004597,ENSCAFG00000016603,ENSCAFG00000007750,ENSCAFG00000005510,ENSCAFG00000013879,ENSCAFG00000003293,ENSCAFG00000019526,ENSCAFG00000025002
GO:0034155	regulation of toll-like receptor 7 signaling pathway	biological_process	0.033844	1	230	2	17684	ENSCAFG00000003293
GO:0034157	positive regulation of toll-like receptor 7 signaling pathway	biological_process	0.033844	1	230	2	17684	ENSCAFG00000003293
GO:0046649	lymphocyte activation	biological_process	0.03447	12	230	485	17684	ENSCAFG00000005510,ENSCAFG00000007750,ENSCAFG00000010676,ENSCAFG00000003293,ENSCAFG00000013879,ENSCAFG00000004597,ENSCAFG00000008373,ENSCAFG00000016603,ENSCAFG00000025002,ENSCAFG00000019526,ENSCAFG00000009632,ENSCAFG00000005737
GO:2000405	negative regulation of T cell migration	biological_process	0.034957	1	230	2	17684	ENSCAFG00000004478
GO:0044343	canonical Wnt receptor signaling pathway involved in regulation of type B pancreatic cell proliferation	biological_process	0.035841	1	230	2	17684	ENSCAFG00000005737
GO:2000079	regulation of canonical Wnt receptor signaling pathway involved in controlling type B pancreatic cell proliferation	biological_process	0.035841	1	230	2	17684	ENSCAFG00000005737
GO:0043367	CD4-positive, alpha-beta T cell differentiation	biological_process	0.036169	3	230	54	17684	ENSCAFG00000019526,ENSCAFG00000003293,ENSCAFG00000004597
GO:0030217	T cell differentiation	biological_process	0.037694	6	230	176	17684	ENSCAFG00000004597,ENSCAFG00000008373,ENSCAFG00000013879,ENSCAFG00000003293,ENSCAFG00000005510,ENSCAFG00000019526
GO:0001817	regulation of cytokine production	biological_process	0.03862	11	230	443	17684	ENSCAFG00000008404,ENSCAFG00000010676,ENSCAFG00000003293,ENSCAFG00000004597,ENSCAFG00000008373,ENSCAFG00000012149,ENSCAFG00000011787,ENSCAFG00000000482,ENSCAFG00000007245,ENSCAFG00000001981,ENSCAFG00000009185
GO:0044332	Wnt receptor signaling pathway involved in dorsal/ventral axis specification	biological_process	0.038752	1	230	2	17684	ENSCAFG00000005737
GO:0070103	regulation of interleukin-6-mediated signaling pathway	biological_process	0.038854	1	230	3	17684	ENSCAFG00000020155
GO:0051250	negative regulation of lymphocyte activation	biological_process	0.039124	4	230	92	17684	ENSCAFG00000010676,ENSCAFG00000007750,ENSCAFG00000009632,ENSCAFG00000005737
GO:0002248	connective tissue replacement involved in inflammatory response wound healing	biological_process	0.039235	1	230	4	17684	ENSCAFG00000007245
GO:0045321	leukocyte activation	biological_process	0.044866	13	230	562	17684	ENSCAFG00000013879,ENSCAFG00000003293,ENSCAFG00000010676,ENSCAFG00000007750,ENSCAFG00000008404,ENSCAFG00000005510,ENSCAFG00000016603,ENSCAFG00000008373,ENSCAFG00000004597,ENSCAFG00000019526,ENSCAFG00000025002,ENSCAFG00000005737,ENSCAFG00000009632
GO:0060072	large conductance calcium-activated potassium channel activity	molecular_function	0.047049	1	230	2	17684	ENSCAFG00000015465
GO:0002286	T cell activation involved in immune response	biological_process	0.047347	3	230	61	17684	ENSCAFG00000004597,ENSCAFG00000016603,ENSCAFG00000005510
GO:0002246	wound healing involved in inflammatory response	biological_process	0.047668	1	230	5	17684	ENSCAFG00000007245
GO:0090244	Wnt receptor signaling pathway involved in somitogenesis	biological_process	0.048384	1	230	3	17684	ENSCAFG00000005737
36 dpi
GO_accession	Description	Term_type	Over_represented_pValue	CAD_item	CAD_list	Bg_item	Bg_list	Gene_ids
GO:0002476	antigen processing and presentation of endogenous peptide antigen via MHC class Ib	biological_process	1.6273e-05	3	261	6	17684	ENSCAFG00000000492,ENSCAFG00000000487,ENSCAFG00000008234
GO:0002428	antigen processing and presentation of peptide antigen via MHC class Ib	biological_process	2.7795e-05	3	261	7	17684	ENSCAFG00000008234,ENSCAFG00000000487,ENSCAFG00000000492
GO:0002483	antigen processing and presentation of endogenous peptide antigen	biological_process	0.00021797	3	261	11	17684	ENSCAFG00000000492,ENSCAFG00000000487,ENSCAFG00000008234
GO:0001909	leukocyte mediated cytotoxicity	biological_process	0.00041673	6	261	73	17684	ENSCAFG00000008234,ENSCAFG00000019669,ENSCAFG00000029775,ENSCAFG00000000487,ENSCAFG00000000492,ENSCAFG00000001672
GO:0035662	Toll-like receptor 4 binding	molecular_function	0.0006515	2	261	4	17684	ENSCAFG00000017557,ENSCAFG00000029470
GO:0002475	antigen processing and presentation via MHC class Ib	biological_process	0.00085589	3	261	17	17684	ENSCAFG00000008234,ENSCAFG00000000492,ENSCAFG00000000487
GO:0070944	neutrophil mediated killing of bacterium	biological_process	0.0010454	2	261	5	17684	ENSCAFG00000019669,ENSCAFG00000029775
GO:0019882	antigen processing and presentation	biological_process	0.0012604	5	261	62	17684	ENSCAFG00000008234,ENSCAFG00000000492,ENSCAFG00000000487,ENSCAFG00000028870,ENSCAFG00000004597
GO:0019883	antigen processing and presentation of endogenous antigen	biological_process	0.0014181	3	261	20	17684	ENSCAFG00000000487,ENSCAFG00000000492,ENSCAFG00000008234
GO:0070943	neutrophil mediated killing of symbiont cell	biological_process	0.0016474	2	261	6	17684	ENSCAFG00000029775,ENSCAFG00000019669
GO:0032736	positive regulation of interleukin-13 production	biological_process	0.002615	2	261	5	17684	ENSCAFG00000016060,ENSCAFG00000014029
GO:0048002	antigen processing and presentation of peptide antigen	biological_process	0.0028174	3	261	25	17684	ENSCAFG00000008234,ENSCAFG00000000492,ENSCAFG00000000487
GO:0001916	positive regulation of T cell mediated cytotoxicity	biological_process	0.0028616	3	261	24	17684	ENSCAFG00000008234,ENSCAFG00000000492,ENSCAFG00000000487
GO:0070942	neutrophil mediated cytotoxicity	biological_process	0.0033127	2	261	8	17684	ENSCAFG00000019669,ENSCAFG00000029775
GO:0001914	regulation of T cell mediated cytotoxicity	biological_process	0.0043621	3	261	27	17684	ENSCAFG00000000487,ENSCAFG00000000492,ENSCAFG00000008234
GO:0019855	calcium channel inhibitor activity	molecular_function	0.0054949	2	261	9	17684	ENSCAFG00000023463,ENSCAFG00000008866
GO:0001910	regulation of leukocyte mediated cytotoxicity	biological_process	0.0056703	4	261	53	17684	ENSCAFG00000008234,ENSCAFG00000000492,ENSCAFG00000000487,ENSCAFG00000001672
GO:0032637	interleukin-8 production	biological_process	0.0062772	4	261	58	17684	ENSCAFG00000011787,ENSCAFG00000001672,ENSCAFG00000006157,ENSCAFG00000019669
GO:0032754	positive regulation of interleukin-5 production	biological_process	0.0064252	2	261	7	17684	ENSCAFG00000016060,ENSCAFG00000014029
GO:0005246	calcium channel regulator activity	molecular_function	0.0065431	3	261	23	17684	ENSCAFG00000023463,ENSCAFG00000008866,ENSCAFG00000001790
GO:0072604	interleukin-6 secretion	biological_process	0.0068579	3	261	26	17684	ENSCAFG00000001672,ENSCAFG00000014029,ENSCAFG00000006157
GO:0070946	neutrophil mediated killing of gram-positive bacterium	biological_process	0.0084602	1	261	1	17684	ENSCAFG00000029775
GO:0035325	Toll-like receptor binding	molecular_function	0.0086553	2	261	12	17684	ENSCAFG00000017557,ENSCAFG00000029470
GO:0001913	T cell mediated cytotoxicity	biological_process	0.0092762	3	261	36	17684	ENSCAFG00000008234,ENSCAFG00000000492,ENSCAFG00000000487
GO:0071612	IP-10 production	biological_process	0.014642	1	261	1	17684	ENSCAFG00000006157
GO:0071658	regulation of IP-10 production	biological_process	0.014642	1	261	1	17684	ENSCAFG00000006157
GO:0071660	positive regulation of IP-10 production	biological_process	0.014642	1	261	1	17684	ENSCAFG00000006157
GO:0032656	regulation of interleukin-13 production	biological_process	0.015569	2	261	12	17684	ENSCAFG00000016060,ENSCAFG00000014029
GO:0032616	interleukin-13 production	biological_process	0.016966	2	261	13	17684	ENSCAFG00000016060,ENSCAFG00000014029
GO:0003823	antigen binding	molecular_function	0.017672	3	261	46	17684	ENSCAFG00000000487,ENSCAFG00000000492,ENSCAFG00000008234
GO:0002711	positive regulation of T cell mediated immunity	biological_process	0.018112	3	261	42	17684	ENSCAFG00000000487,ENSCAFG00000000492,ENSCAFG00000008234
GO:0002443	leukocyte mediated immunity	biological_process	0.018869	8	261	234	17684	ENSCAFG00000029775,ENSCAFG00000011787,ENSCAFG00000001672,ENSCAFG00000014951,ENSCAFG00000008234,ENSCAFG00000019669,ENSCAFG00000000487,ENSCAFG00000000492
GO:0001912	positive regulation of leukocyte mediated cytotoxicity	biological_process	0.018877	3	261	42	17684	ENSCAFG00000008234,ENSCAFG00000000492,ENSCAFG00000000487
GO:0002947	tumor necrosis factor receptor superfamily complex	cellular_component	0.018949	1	261	1	17684	ENSCAFG00000018318
GO:0042107	cytokine metabolic process	biological_process	0.019811	4	261	77	17684	ENSCAFG00000003362,ENSCAFG00000002723,ENSCAFG00000019669,ENSCAFG00000014029
GO:0002114	interleukin-33 receptor activity	molecular_function	0.019874	1	261	1	17684	ENSCAFG00000014029
GO:0038172	interleukin-33-mediated signaling pathway	biological_process	0.019874	1	261	1	17684	ENSCAFG00000014029
GO:0070947	neutrophil mediated killing of fungus	biological_process	0.020473	1	261	2	17684	ENSCAFG00000019669
GO:0010804	negative regulation of tumor necrosis factor-mediated signaling pathway	biological_process	0.020603	2	261	15	17684	ENSCAFG00000012682,ENSCAFG00000018318
GO:2000778	positive regulation of interleukin-6 secretion	biological_process	0.02218	2	261	17	17684	ENSCAFG00000006157,ENSCAFG00000014029
GO:0032674	regulation of interleukin-5 production	biological_process	0.024776	2	261	15	17684	ENSCAFG00000016060,ENSCAFG00000014029
GO:0002706	regulation of lymphocyte mediated immunity	biological_process	0.026179	5	261	116	17684	ENSCAFG00000001672,ENSCAFG00000014951,ENSCAFG00000008234,ENSCAFG00000000487,ENSCAFG00000000492
GO:0045415	negative regulation of interleukin-8 biosynthetic process	biological_process	0.026446	1	261	3	17684	ENSCAFG00000019669
GO:0032634	interleukin-5 production	biological_process	0.026458	2	261	16	17684	ENSCAFG00000014029,ENSCAFG00000016060
GO:0032677	regulation of interleukin-8 production	biological_process	0.026817	3	261	52	17684	ENSCAFG00000011787,ENSCAFG00000006157,ENSCAFG00000019669
GO:0042036	negative regulation of cytokine biosynthetic process	biological_process	0.028243	2	261	19	17684	ENSCAFG00000019669,ENSCAFG00000002723
GO:0005923	tight junction	cellular_component	0.031101	4	261	73	17684	ENSCAFG00000001902,ENSCAFG00000008291,ENSCAFG00000001498,ENSCAFG00000001865
GO:0002761	regulation of myeloid leukocyte differentiation	biological_process	0.032804	4	261	80	17684	ENSCAFG00000001902,ENSCAFG00000023756,ENSCAFG00000013510,ENSCAFG00000016060
GO:0042612	MHC class I protein complex	cellular_component	0.034168	1	261	4	17684	ENSCAFG00000000487
GO:0072606	interleukin-8 secretion	biological_process	0.034483	2	261	23	17684	ENSCAFG00000011787,ENSCAFG00000001672
GO:0033209	tumor necrosis factor-mediated signaling pathway	biological_process	0.035705	3	261	47	17684	ENSCAFG00000001902,ENSCAFG00000012682,ENSCAFG00000018318
GO:0002252	immune effector process	biological_process	0.039221	12	261	463	17684	ENSCAFG00000000487,ENSCAFG00000006157,ENSCAFG00000000492,ENSCAFG00000019669,ENSCAFG00000016060,ENSCAFG00000008234,ENSCAFG00000029775,ENSCAFG00000014951,ENSCAFG00000017474,ENSCAFG00000011787,ENSCAFG00000004597,ENSCAFG00000001672
GO:0005229	intracellular calcium activated chloride channel activity	molecular_function	0.039687	2	261	17	17684	ENSCAFG00000020246,ENSCAFG00000015257
GO:0002709	regulation of T cell mediated immunity	biological_process	0.041182	3	261	56	17684	ENSCAFG00000000487,ENSCAFG00000000492,ENSCAFG00000008234
GO:0006959	humoral immune response	biological_process	0.04144	4	261	100	17684	ENSCAFG00000028626,ENSCAFG00000011787,ENSCAFG00000019669,ENSCAFG00000029775
GO:0070945	neutrophil mediated killing of gram-negative bacterium	biological_process	0.042594	1	261	4	17684	ENSCAFG00000019669
GO:0010803	regulation of tumor necrosis factor-mediated signaling pathway	biological_process	0.044046	2	261	21	17684	ENSCAFG00000018318,ENSCAFG00000012682
GO:0002376	immune system process	biological_process	0.044183	33	261	1652	17684	ENSCAFG00000008234,ENSCAFG00000028677,ENSCAFG00000013510,ENSCAFG00000013622,ENSCAFG00000025002,ENSCAFG00000008291,ENSCAFG00000000487,ENSCAFG00000000492,ENSCAFG00000004951,ENSCAFG00000017557,ENSCAFG00000029158,ENSCAFG00000014951,ENSCAFG00000012896,ENSCAFG00000023756,ENSCAFG00000003362,ENSCAFG00000019669,ENSCAFG00000016060,ENSCAFG00000018331,ENSCAFG00000029775,ENSCAFG00000002929,ENSCAFG00000004597,…
GO:0002446	neutrophil mediated immunity	biological_process	0.044534	2	261	23	17684	ENSCAFG00000019669,ENSCAFG00000029775
GO:0002526	acute inflammatory response	biological_process	0.045075	3	261	57	17684	ENSCAFG00000019669,ENSCAFG00000009135,ENSCAFG00000008917
GO:0006955	immune response	biological_process	0.045409	20	261	948	17684	ENSCAFG00000008234,ENSCAFG00000016060,ENSCAFG00000019669,ENSCAFG00000028677,ENSCAFG00000003362,ENSCAFG00000018331,ENSCAFG00000013622,ENSCAFG00000029775,ENSCAFG00000004597,ENSCAFG00000000492,ENSCAFG00000000487,ENSCAFG00000006157,ENSCAFG00000028626,ENSCAFG00000029470,ENSCAFG00000017557,ENSCAFG00000011787,ENSCAFG00000008917,ENSCAFG00000001672,ENSCAFG00000014951,ENSCAFG00000012896
GO:0002449	lymphocyte mediated immunity	biological_process	0.048415	6	261	186	17684	ENSCAFG00000014951,ENSCAFG00000001672,ENSCAFG00000011787,ENSCAFG00000000492,ENSCAFG00000000487,ENSCAFG00000008234
GO:0002699	positive regulation of immune effector process	biological_process	0.049372	5	261	139	17684	ENSCAFG00000014951,ENSCAFG00000008234,ENSCAFG00000016060,ENSCAFG00000000487,ENSCAFG00000000492
