# Supplementary material for: Modulation of long noncoding RNA (lncRNA) and messenger RNA (mRNA) expression in the liver of Beagle dogs by Toxocara canis infection
Source: Parasit Vectors. 2023 Mar 29;16:114. doi: 10.1186/s13071-023-05738-9 (PMC10057693; doi:10.1186/s13071-023-05738-9)
Supplement: Supplementary file 6 — Additional file 6: Table S4. KEGG pathways of the differentially expressed mRNAs at three stages post Toxocara canis infection. [file 13071_2023_5738_MOESM6_ESM.xls]

## Sheet: Sheet1
Table S4 KEGG pathways of the differentially expressed mRNAs at three stages post Toxocara canis infection.
12 hpi
#Term	Database	ID	Input number	Background number	P-value	Input	KO	Entrez_ID	KO_name	Hyperlink
Other types of O-glycan biosynthesis	KEGG PATHWAY	cfa00514	3	32	0.0174065	ENSCAFG00000004833|ENSCAFG00000002235|ENSCAFG00000002080	cfa:482527|cfa:474555|cfa:481315|	482527|474555|481315|	B4GALT2|CHST10|ST6GAL2|	http://www.genome.jp/kegg-bin/show_pathway?cfa00514/cfa:474555%09red/cfa:482527%09red/cfa:481315%09red
Cysteine and methionine metabolism	KEGG PATHWAY	cfa00270	3	39	0.0281816	ENSCAFG00000001671|ENSCAFG00000010539|ENSCAFG00000020188	cfa:474729|cfa:611071|cfa:479665|	474729|611071|479665|	MTAP|CBS|TAT|	http://www.genome.jp/kegg-bin/show_pathway?cfa00270/cfa:611071%09red/cfa:479665%09red/cfa:474729%09red
Protein digestion and absorption	KEGG PATHWAY	cfa04974	4	83	0.0484669	ENSCAFG00000012226|ENSCAFG00000009795|ENSCAFG00000025002|ENSCAFG00000019848	cfa:403582|cfa:403992|cfa:478767|cfa:480684|	403582|403992|478767|480684|	COL6A3|ATP1A1|DPP4|COL5A1|	http://www.genome.jp/kegg-bin/show_pathway?cfa04974/cfa:403992%09red/cfa:403582%09red/cfa:480684%09red/cfa:478767%09red
Malaria	KEGG PATHWAY	cfa05144	3	50	0.0507571	ENSCAFG00000032615|ENSCAFG00000029904|ENSCAFG00000010815	cfa:100855540|cfa:100855558|cfa:488596|	100855540|100855558|488596|	| |TGFB2, TGFbeta2|	http://www.genome.jp/kegg-bin/show_pathway?cfa05144/cfa:488596%09red/cfa:100855540%09red/cfa:100855558%09red
cGMP-PKG signaling pathway	KEGG PATHWAY	cfa04022	6	166	0.0549808	ENSCAFG00000015465|ENSCAFG00000030442|ENSCAFG00000004687|ENSCAFG00000012472|ENSCAFG00000004951|ENSCAFG00000009795	cfa:403984|cfa:488793|cfa:403784|cfa:403825|cfa:484648|cfa:403992|	403984|488793|403784|403825|484648|403992|	KCNMA1, KCNMA|ADRA2C|NOS3, NOS|PDE5A, PDE5|RAF1|ATP1A1|	http://www.genome.jp/kegg-bin/show_pathway?cfa04022/cfa:403992%09red/cfa:403825%09red/cfa:403984%09red/cfa:488793%09red/cfa:403784%09red/cfa:484648%09red
Protein processing in endoplasmic reticulum	KEGG PATHWAY	cfa04141	6	168	0.0575166	ENSCAFG00000005759|ENSCAFG00000005608|ENSCAFG00000006538|ENSCAFG00000011072|ENSCAFG00000014026|ENSCAFG00000013546	cfa:483363|cfa:476547|cfa:477322|cfa:488956|cfa:479237|cfa:478664|	483363|476547|477322|488956|479237|478664|	NPLOC4|EDEM1|HSPH1|ERO1LB|SAR1A|DNAJB11|	http://www.genome.jp/kegg-bin/show_pathway?cfa04141/cfa:478664%09red/cfa:479237%09red/cfa:488956%09red/cfa:477322%09red/cfa:483363%09red/cfa:476547%09red
Pancreatic secretion	KEGG PATHWAY	cfa04972	4	89	0.0591848	ENSCAFG00000015465|ENSCAFG00000003853|ENSCAFG00000023756|ENSCAFG00000009795	cfa:403984|cfa:483261|cfa:403943|cfa:403992|	403984|483261|403943|403992|	KCNMA1, KCNMA|SLC26A3|GNAS|ATP1A1|	http://www.genome.jp/kegg-bin/show_pathway?cfa04972/cfa:403984%09red/cfa:483261%09red/cfa:403943%09red/cfa:403992%09red
Gap junction	KEGG PATHWAY	cfa04540	4	90	0.0610841	ENSCAFG00000023756|ENSCAFG00000006059|ENSCAFG00000004951|ENSCAFG00000010407	cfa:403943|cfa:475928|cfa:484648|cfa:403752|	403943|475928|484648|403752|	GNAS|CSNK1D|RAF1|TJP1, ZO-1, ZO1|	http://www.genome.jp/kegg-bin/show_pathway?cfa04540/cfa:403752%09red/cfa:403943%09red/cfa:484648%09red/cfa:475928%09red
MicroRNAs in cancer	KEGG PATHWAY	cfa05206	5	139	0.0774836	ENSCAFG00000004951|ENSCAFG00000032469|ENSCAFG00000012050|ENSCAFG00000000678|ENSCAFG00000010815	cfa:484648|cfa:489038|cfa:403537|cfa:481997|cfa:488596|	484648|489038|403537|481997|488596|	RAF1|DDIT4|MCL1|ZFPM2|TGFB2, TGFbeta2|	http://www.genome.jp/kegg-bin/show_pathway?cfa05206/cfa:488596%09red/cfa:481997%09red/cfa:403537%09red/cfa:484648%09red/cfa:489038%09red
Drug metabolism - other enzymes	KEGG PATHWAY	cfa00983	2	31	0.0947079	ENSCAFG00000018870|ENSCAFG00000028888	cfa:442945|cfa:100686607|	442945|100686607|	HPRT1, HPRT| |	http://www.genome.jp/kegg-bin/show_pathway?cfa00983/cfa:442945%09red/cfa:100686607%09red
Bile secretion	KEGG PATHWAY	cfa04976	3	67	0.0980306	ENSCAFG00000023756|ENSCAFG00000017480|ENSCAFG00000009795	cfa:403943|cfa:608036|cfa:403992|	403943|608036|403992|	GNAS|AQP8|ATP1A1|	http://www.genome.jp/kegg-bin/show_pathway?cfa04976/cfa:608036%09red/cfa:403943%09red/cfa:403992%09red
Amoebiasis	KEGG PATHWAY	cfa05146	4	107	0.0981188	ENSCAFG00000023756|ENSCAFG00000018626|ENSCAFG00000010815|ENSCAFG00000019848	cfa:403943|cfa:479354|cfa:488596|cfa:480684|	403943|479354|488596|480684|	GNAS|C9|TGFB2, TGFbeta2|COL5A1|	http://www.genome.jp/kegg-bin/show_pathway?cfa05146/cfa:488596%09red/cfa:480684%09red/cfa:403943%09red/cfa:479354%09red
Phenylalanine, tyrosine and tryptophan biosynthesis	KEGG PATHWAY	cfa00400	1	6	0.105038	ENSCAFG00000020188	cfa:479665|	479665|	TAT|	http://www.genome.jp/kegg-bin/show_pathway?cfa00400/cfa:479665%09red
SNARE interactions in vesicular transport	KEGG PATHWAY	cfa04130	2	35	0.114764	ENSCAFG00000015700|ENSCAFG00000012125	cfa:609342|cfa:100855649|	609342|100855649|	STX18|STX16|	http://www.genome.jp/kegg-bin/show_pathway?cfa04130/cfa:609342%09red/cfa:100855649%09red
Chronic myeloid leukemia	KEGG PATHWAY	cfa05220	3	73	0.117795	ENSCAFG00000004951|ENSCAFG00000004782|ENSCAFG00000010815	cfa:484648|cfa:485167|cfa:488596|	484648|485167|488596|	RAF1|GAB2|TGFB2, TGFbeta2|	http://www.genome.jp/kegg-bin/show_pathway?cfa05220/cfa:488596%09red/cfa:484648%09red/cfa:485167%09red
African trypanosomiasis	KEGG PATHWAY	cfa05143	2	36	0.119936	ENSCAFG00000032615|ENSCAFG00000029904	cfa:100855540|cfa:100855558|	100855540|100855558|	| |	http://www.genome.jp/kegg-bin/show_pathway?cfa05143/cfa:100855540%09red/cfa:100855558%09red
Neurotrophin signaling pathway	KEGG PATHWAY	cfa04722	4	120	0.132008	ENSCAFG00000003323|ENSCAFG00000011457|ENSCAFG00000019187|ENSCAFG00000004951	cfa:475657|cfa:100856261|cfa:611999|cfa:484648|	475657|100856261|611999|484648|	KIDINS220|NTRK3|MATK|RAF1|	http://www.genome.jp/kegg-bin/show_pathway?cfa04722/cfa:100856261%09red/cfa:475657%09red/cfa:611999%09red/cfa:484648%09red
Salivary secretion	KEGG PATHWAY	cfa04970	3	78	0.135294	ENSCAFG00000015465|ENSCAFG00000023756|ENSCAFG00000009795	cfa:403984|cfa:403943|cfa:403992|	403984|403943|403992|	KCNMA1, KCNMA|GNAS|ATP1A1|	http://www.genome.jp/kegg-bin/show_pathway?cfa04970/cfa:403984%09red/cfa:403992%09red/cfa:403943%09red
Cytokine-cytokine receptor interaction	KEGG PATHWAY	cfa04060	6	216	0.138688	ENSCAFG00000009095|ENSCAFG00000005094|ENSCAFG00000030931|ENSCAFG00000007026|ENSCAFG00000010815|ENSCAFG00000006716	cfa:100856276|cfa:485600|cfa:403449|cfa:449622|cfa:488596|cfa:486025|	100856276|485600|403449|449622|488596|486025|	|CCR8|LIF|CXCL12, SDF1|TGFB2, TGFbeta2|FLT3|	http://www.genome.jp/kegg-bin/show_pathway?cfa04060/cfa:403449%09red/cfa:488596%09red/cfa:449622%09red/cfa:486025%09red/cfa:100856276%09red/cfa:485600%09red
Mineral absorption	KEGG PATHWAY	cfa04978	2	43	0.157555	ENSCAFG00000003853|ENSCAFG00000009795	cfa:483261|cfa:403992|	483261|403992|	SLC26A3|ATP1A1|	http://www.genome.jp/kegg-bin/show_pathway?cfa04978/cfa:483261%09red/cfa:403992%09red
Ubiquinone and other terpenoid-quinone biosynthesis	KEGG PATHWAY	cfa00130	1	10	0.160041	ENSCAFG00000020188	cfa:479665|	479665|	TAT|	http://www.genome.jp/kegg-bin/show_pathway?cfa00130/cfa:479665%09red
Platelet activation	KEGG PATHWAY	cfa04611	4	130	0.160895	ENSCAFG00000004687|ENSCAFG00000023756|ENSCAFG00000008674|ENSCAFG00000019848	cfa:403784|cfa:403943|cfa:478255|cfa:480684|	403784|403943|478255|480684|	NOS3, NOS|GNAS|RASGRP1, CalDAG-GEFI|COL5A1|	http://www.genome.jp/kegg-bin/show_pathway?cfa04611/cfa:480684%09red/cfa:403943%09red/cfa:403784%09red/cfa:478255%09red
Starch and sucrose metabolism	KEGG PATHWAY	cfa00500	2	44	0.163099	ENSCAFG00000020040|ENSCAFG00000028888	cfa:479931|cfa:100686607|	479931|100686607|	AGL| |	http://www.genome.jp/kegg-bin/show_pathway?cfa00500/cfa:479931%09red/cfa:100686607%09red
Insulin secretion	KEGG PATHWAY	cfa04911	3	86	0.16497	ENSCAFG00000015465|ENSCAFG00000023756|ENSCAFG00000009795	cfa:403984|cfa:403943|cfa:403992|	403984|403943|403992|	KCNMA1, KCNMA|GNAS|ATP1A1|	http://www.genome.jp/kegg-bin/show_pathway?cfa04911/cfa:403984%09red/cfa:403992%09red/cfa:403943%09red
Endocrine and other factor-regulated calcium reabsorption	KEGG PATHWAY	cfa04961	2	46	0.174286	ENSCAFG00000023756|ENSCAFG00000009795	cfa:403943|cfa:403992|	403943|403992|	GNAS|ATP1A1|	http://www.genome.jp/kegg-bin/show_pathway?cfa04961/cfa:403992%09red/cfa:403943%09red
Drug metabolism - cytochrome P450	KEGG PATHWAY	cfa00982	2	47	0.179925	ENSCAFG00000019812|ENSCAFG00000028888	cfa:479912|cfa:100686607|	479912|100686607|	GSTM1, GSTM4| |	http://www.genome.jp/kegg-bin/show_pathway?cfa00982/cfa:479912%09red/cfa:100686607%09red
mRNA surveillance pathway	KEGG PATHWAY	cfa03015	3	90	0.180471	ENSCAFG00000014973|ENSCAFG00000002975|ENSCAFG00000029674	cfa:476200|cfa:481382|cfa:100855509|	476200|481382|100855509|	RNMT|PAPOLG|PPP2R3B|	http://www.genome.jp/kegg-bin/show_pathway?cfa03015/cfa:476200%09red/cfa:100855509%09red/cfa:481382%09red
Insulin signaling pathway	KEGG PATHWAY	cfa04910	4	139	0.188665	ENSCAFG00000004813|ENSCAFG00000004951|ENSCAFG00000017179|ENSCAFG00000028931	cfa:403607|cfa:484648|cfa:491956|cfa:485953|	403607|484648|491956|485953|	LIPE, HSL|RAF1|PHKA1|PPP1R3D|	http://www.genome.jp/kegg-bin/show_pathway?cfa04910/cfa:485953%09red/cfa:403607%09red/cfa:484648%09red/cfa:491956%09red
Hedgehog signaling pathway	KEGG PATHWAY	cfa04340	2	49	0.191282	ENSCAFG00000006059|ENSCAFG00000014919	cfa:475928|cfa:478913|	475928|478913|	CSNK1D|STK36|	http://www.genome.jp/kegg-bin/show_pathway?cfa04340/cfa:478913%09red/cfa:475928%09red
N-Glycan biosynthesis	KEGG PATHWAY	cfa00510	2	49	0.191282	ENSCAFG00000004833|ENSCAFG00000002080	cfa:482527|cfa:481315|	482527|481315|	B4GALT2|ST6GAL2|	http://www.genome.jp/kegg-bin/show_pathway?cfa00510/cfa:482527%09red/cfa:481315%09red
Retinol metabolism	KEGG PATHWAY	cfa00830	2	49	0.191282	ENSCAFG00000007574|ENSCAFG00000028888	cfa:486804|cfa:100686607|	486804|100686607|	CYP26A1| |	http://www.genome.jp/kegg-bin/show_pathway?cfa00830/cfa:486804%09red/cfa:100686607%09red
Legionellosis	KEGG PATHWAY	cfa05134	2	50	0.196996	ENSCAFG00000014026|ENSCAFG00000007079	cfa:479237|cfa:403506|	479237|403506|	SAR1A|EEF1A1, EEF1A2|	http://www.genome.jp/kegg-bin/show_pathway?cfa05134/cfa:479237%09red/cfa:403506%09red
Metabolism of xenobiotics by cytochrome P450	KEGG PATHWAY	cfa00980	2	50	0.196996	ENSCAFG00000019812|ENSCAFG00000028888	cfa:479912|cfa:100686607|	479912|100686607|	GSTM1, GSTM4| |	http://www.genome.jp/kegg-bin/show_pathway?cfa00980/cfa:479912%09red/cfa:100686607%09red
Fanconi anemia pathway	KEGG PATHWAY	cfa03460	2	50	0.196996	ENSCAFG00000001286|ENSCAFG00000017737	cfa:607277|cfa:491122|	607277|491122|	FANCC|BRIP1|	http://www.genome.jp/kegg-bin/show_pathway?cfa03460/cfa:491122%09red/cfa:607277%09red
Lysine degradation	KEGG PATHWAY	cfa00310	2	51	0.202731	ENSCAFG00000012691|ENSCAFG00000006878	cfa:479417|cfa:100688666|	479417|100688666|	KMT2A, MLL|MLL4|	http://www.genome.jp/kegg-bin/show_pathway?cfa00310/cfa:479417%09red/cfa:100688666%09red
Estrogen signaling pathway	KEGG PATHWAY	cfa04915	3	99	0.216642	ENSCAFG00000004687|ENSCAFG00000023756|ENSCAFG00000004951	cfa:403784|cfa:403943|cfa:484648|	403784|403943|484648|	NOS3, NOS|GNAS|RAF1|	http://www.genome.jp/kegg-bin/show_pathway?cfa04915/cfa:403943%09red/cfa:403784%09red/cfa:484648%09red
Chemical carcinogenesis	KEGG PATHWAY	cfa05204	2	56	0.231646	ENSCAFG00000019812|ENSCAFG00000028888	cfa:479912|cfa:100686607|	479912|100686607|	GSTM1, GSTM4| |	http://www.genome.jp/kegg-bin/show_pathway?cfa05204/cfa:479912%09red/cfa:100686607%09red
Glycosaminoglycan biosynthesis - keratan sulfate	KEGG PATHWAY	cfa00533	1	16	0.236289	ENSCAFG00000004833	cfa:482527|	482527|	B4GALT2|	http://www.genome.jp/kegg-bin/show_pathway?cfa00533/cfa:482527%09red
Acute myeloid leukemia	KEGG PATHWAY	cfa05221	2	57	0.237464	ENSCAFG00000004951|ENSCAFG00000006716	cfa:484648|cfa:486025|	484648|486025|	RAF1|FLT3|	http://www.genome.jp/kegg-bin/show_pathway?cfa05221/cfa:486025%09red/cfa:484648%09red
Chagas disease (American trypanosomiasis)	KEGG PATHWAY	cfa05142	3	107	0.249932	ENSCAFG00000009095|ENSCAFG00000023756|ENSCAFG00000010815	cfa:100856276|cfa:403943|cfa:488596|	100856276|403943|488596|	|GNAS|TGFB2, TGFbeta2|	http://www.genome.jp/kegg-bin/show_pathway?cfa05142/cfa:488596%09red/cfa:403943%09red/cfa:100856276%09red
Oxytocin signaling pathway	KEGG PATHWAY	cfa04921	4	158	0.251524	ENSCAFG00000004687|ENSCAFG00000029897|ENSCAFG00000004951|ENSCAFG00000023756	cfa:403784|cfa:100855763|cfa:484648|cfa:403943|	403784|100855763|484648|403943|	NOS3, NOS|TRPM2|RAF1|GNAS|	http://www.genome.jp/kegg-bin/show_pathway?cfa04921/cfa:403943%09red/cfa:403784%09red/cfa:484648%09red/cfa:100855763%09red
VEGF signaling pathway	KEGG PATHWAY	cfa04370	2	60	0.254957	ENSCAFG00000004687|ENSCAFG00000004951	cfa:403784|cfa:484648|	403784|484648|	NOS3, NOS|RAF1|	http://www.genome.jp/kegg-bin/show_pathway?cfa04370/cfa:403784%09red/cfa:484648%09red
Ascorbate and aldarate metabolism	KEGG PATHWAY	cfa00053	1	18	0.260139	ENSCAFG00000028888	cfa:100686607|	100686607|	|	http://www.genome.jp/kegg-bin/show_pathway?cfa00053/cfa:100686607%09red
Long-term depression	KEGG PATHWAY	cfa04730	2	61	0.260795	ENSCAFG00000023756|ENSCAFG00000004951	cfa:403943|cfa:484648|	403943|484648|	GNAS|RAF1|	http://www.genome.jp/kegg-bin/show_pathway?cfa04730/cfa:403943%09red/cfa:484648%09red
Inflammatory bowel disease (IBD)	KEGG PATHWAY	cfa05321	2	61	0.260795	ENSCAFG00000009095|ENSCAFG00000010815	cfa:100856276|cfa:488596|	100856276|488596|	|TGFB2, TGFbeta2|	http://www.genome.jp/kegg-bin/show_pathway?cfa05321/cfa:488596%09red/cfa:100856276%09red
Colorectal cancer	KEGG PATHWAY	cfa05210	2	62	0.266634	ENSCAFG00000004951|ENSCAFG00000010815	cfa:484648|cfa:488596|	484648|488596|	RAF1|TGFB2, TGFbeta2|	http://www.genome.jp/kegg-bin/show_pathway?cfa05210/cfa:488596%09red/cfa:484648%09red
Phenylalanine metabolism	KEGG PATHWAY	cfa00360	1	19	0.271784	ENSCAFG00000020188	cfa:479665|	479665|	TAT|	http://www.genome.jp/kegg-bin/show_pathway?cfa00360/cfa:479665%09red
Serotonergic synapse	KEGG PATHWAY	cfa04726	3	113	0.275372	ENSCAFG00000023756|ENSCAFG00000004951|ENSCAFG00000015949	cfa:403943|cfa:484648|cfa:489458|	403943|484648|489458|	GNAS|RAF1|ALOX15|	http://www.genome.jp/kegg-bin/show_pathway?cfa04726/cfa:489458%09red/cfa:403943%09red/cfa:484648%09red
Alcoholism	KEGG PATHWAY	cfa05034	4	167	0.282712	ENSCAFG00000031760|ENSCAFG00000023756|ENSCAFG00000004951|ENSCAFG00000031484	cfa:608682|cfa:403943|cfa:484648|cfa:478743|	608682|403943|484648|478743|	|GNAS|RAF1| |	http://www.genome.jp/kegg-bin/show_pathway?cfa05034/cfa:608682%09red/cfa:403943%09red/cfa:484648%09red/cfa:478743%09red
Fc epsilon RI signaling pathway	KEGG PATHWAY	cfa04664	2	65	0.284145	ENSCAFG00000004951|ENSCAFG00000004782	cfa:484648|cfa:485167|	484648|485167|	RAF1|GAB2|	http://www.genome.jp/kegg-bin/show_pathway?cfa04664/cfa:484648%09red/cfa:485167%09red
Pancreatic cancer	KEGG PATHWAY	cfa05212	2	65	0.284145	ENSCAFG00000004951|ENSCAFG00000010815	cfa:484648|cfa:488596|	484648|488596|	RAF1|TGFB2, TGFbeta2|	http://www.genome.jp/kegg-bin/show_pathway?cfa05212/cfa:488596%09red/cfa:484648%09red
Systemic lupus erythematosus	KEGG PATHWAY	cfa05322	3	116	0.288192	ENSCAFG00000031760|ENSCAFG00000018626|ENSCAFG00000031484	cfa:608682|cfa:479354|cfa:478743|	608682|479354|478743|	|C9| |	http://www.genome.jp/kegg-bin/show_pathway?cfa05322/cfa:608682%09red/cfa:479354%09red/cfa:478743%09red
Leishmaniasis	KEGG PATHWAY	cfa05140	2	66	0.289974	ENSCAFG00000009095|ENSCAFG00000010815	cfa:100856276|cfa:488596|	100856276|488596|	|TGFB2, TGFbeta2|	http://www.genome.jp/kegg-bin/show_pathway?cfa05140/cfa:488596%09red/cfa:100856276%09red
Renal cell carcinoma	KEGG PATHWAY	cfa05211	2	66	0.289974	ENSCAFG00000004951|ENSCAFG00000010815	cfa:484648|cfa:488596|	484648|488596|	RAF1|TGFB2, TGFbeta2|	http://www.genome.jp/kegg-bin/show_pathway?cfa05211/cfa:488596%09red/cfa:484648%09red
Vascular smooth muscle contraction	KEGG PATHWAY	cfa04270	3	118	0.296765	ENSCAFG00000015465|ENSCAFG00000023756|ENSCAFG00000004951	cfa:403984|cfa:403943|cfa:484648|	403984|403943|484648|	KCNMA1, KCNMA|GNAS|RAF1|	http://www.genome.jp/kegg-bin/show_pathway?cfa04270/cfa:403984%09red/cfa:403943%09red/cfa:484648%09red
PI3K-Akt signaling pathway	KEGG PATHWAY	cfa04151	7	338	0.300902	ENSCAFG00000012226|ENSCAFG00000012050|ENSCAFG00000032469|ENSCAFG00000029674|ENSCAFG00000004687|ENSCAFG00000004951|ENSCAFG00000019848	cfa:403582|cfa:403537|cfa:489038|cfa:100855509|cfa:403784|cfa:484648|cfa:480684|	403582|403537|489038|100855509|403784|484648|480684|	COL6A3|MCL1|DDIT4|PPP2R3B|NOS3, NOS|RAF1|COL5A1|	http://www.genome.jp/kegg-bin/show_pathway?cfa04151/cfa:403537%09red/cfa:100855509%09red/cfa:403582%09red/cfa:489038%09red/cfa:403784%09red/cfa:480684%09red/cfa:484648%09red
Proximal tubule bicarbonate reclamation	KEGG PATHWAY	cfa04964	1	22	0.305633	ENSCAFG00000009795	cfa:403992|	403992|	ATP1A1|	http://www.genome.jp/kegg-bin/show_pathway?cfa04964/cfa:403992%09red
Thyroid hormone synthesis	KEGG PATHWAY	cfa04918	2	71	0.31901	ENSCAFG00000023756|ENSCAFG00000009795	cfa:403943|cfa:403992|	403943|403992|	GNAS|ATP1A1|	http://www.genome.jp/kegg-bin/show_pathway?cfa04918/cfa:403992%09red/cfa:403943%09red
Axon guidance	KEGG PATHWAY	cfa04360	3	125	0.326855	ENSCAFG00000023528|ENSCAFG00000006247|ENSCAFG00000028998	cfa:487383|cfa:483387|cfa:595148|	487383|483387|595148|	EPHA8|SEMA3E|SLIT2|	http://www.genome.jp/kegg-bin/show_pathway?cfa04360/cfa:487383%09red/cfa:595148%09red/cfa:483387%09red
Pentose and glucuronate interconversions	KEGG PATHWAY	cfa00040	1	24	0.327323	ENSCAFG00000028888	cfa:100686607|	100686607|	|	http://www.genome.jp/kegg-bin/show_pathway?cfa00040/cfa:100686607%09red
Glycosaminoglycan biosynthesis - heparan sulfate / heparin	KEGG PATHWAY	cfa00534	1	24	0.327323	ENSCAFG00000000831	cfa:482024|	482024|	EXT1|	http://www.genome.jp/kegg-bin/show_pathway?cfa00534/cfa:482024%09red
Gastric acid secretion	KEGG PATHWAY	cfa04971	2	73	0.330551	ENSCAFG00000023756|ENSCAFG00000009795	cfa:403943|cfa:403992|	403943|403992|	GNAS|ATP1A1|	http://www.genome.jp/kegg-bin/show_pathway?cfa04971/cfa:403992%09red/cfa:403943%09red
Biosynthesis of amino acids	KEGG PATHWAY	cfa01230	2	74	0.336301	ENSCAFG00000010539|ENSCAFG00000020188	cfa:611071|cfa:479665|	611071|479665|	CBS|TAT|	http://www.genome.jp/kegg-bin/show_pathway?cfa01230/cfa:611071%09red/cfa:479665%09red
Osteoclast differentiation	KEGG PATHWAY	cfa04380	3	128	0.339759	ENSCAFG00000009095|ENSCAFG00000004782|ENSCAFG00000010815	cfa:100856276|cfa:485167|cfa:488596|	100856276|485167|488596|	|GAB2|TGFB2, TGFbeta2|	http://www.genome.jp/kegg-bin/show_pathway?cfa04380/cfa:488596%09red/cfa:100856276%09red/cfa:485167%09red
Linoleic acid metabolism	KEGG PATHWAY	cfa00591	1	26	0.348337	ENSCAFG00000015949	cfa:489458|	489458|	ALOX15|	http://www.genome.jp/kegg-bin/show_pathway?cfa00591/cfa:489458%09red
TGF-beta signaling pathway	KEGG PATHWAY	cfa04350	2	77	0.353459	ENSCAFG00000018405|ENSCAFG00000010815	cfa:479336|cfa:488596|	479336|488596|	FST|TGFB2, TGFbeta2|	http://www.genome.jp/kegg-bin/show_pathway?cfa04350/cfa:488596%09red/cfa:479336%09red
FoxO signaling pathway	KEGG PATHWAY	cfa04068	3	132	0.356935	ENSCAFG00000004951|ENSCAFG00000010815|ENSCAFG00000002174	cfa:484648|cfa:488596|cfa:484198|	484648|488596|484198|	RAF1|TGFB2, TGFbeta2|GADD45G|	http://www.genome.jp/kegg-bin/show_pathway?cfa04068/cfa:488596%09red/cfa:484648%09red/cfa:484198%09red
Salmonella infection	KEGG PATHWAY	cfa05132	2	78	0.359145	ENSCAFG00000009095|ENSCAFG00000010407	cfa:100856276|cfa:403752|	100856276|403752|	|TJP1, ZO-1, ZO1|	http://www.genome.jp/kegg-bin/show_pathway?cfa05132/cfa:100856276%09red/cfa:403752%09red
Bacterial invasion of epithelial cells	KEGG PATHWAY	cfa05100	2	78	0.359145	ENSCAFG00000013062|ENSCAFG00000018419	cfa:486934|cfa:612892|	486934|612892|	DOCK1|SEPT6|	http://www.genome.jp/kegg-bin/show_pathway?cfa05100/cfa:612892%09red/cfa:486934%09red
Glycosphingolipid biosynthesis - lacto and neolacto series	KEGG PATHWAY	cfa00601	1	28	0.368696	ENSCAFG00000004833	cfa:482527|	482527|	B4GALT2|	http://www.genome.jp/kegg-bin/show_pathway?cfa00601/cfa:482527%09red
Tight junction	KEGG PATHWAY	cfa04530	3	136	0.374051	ENSCAFG00000007805|ENSCAFG00000011677|ENSCAFG00000010407	cfa:403844|cfa:442955|cfa:403752|	403844|442955|403752|	OCLN|EPB41|TJP1, ZO-1, ZO1|	http://www.genome.jp/kegg-bin/show_pathway?cfa04530/cfa:403752%09red/cfa:403844%09red/cfa:442955%09red
cAMP signaling pathway	KEGG PATHWAY	cfa04024	4	196	0.385657	ENSCAFG00000023756|ENSCAFG00000004813|ENSCAFG00000004951|ENSCAFG00000009795	cfa:403943|cfa:403607|cfa:484648|cfa:403992|	403943|403607|484648|403992|	GNAS|LIPE, HSL|RAF1|ATP1A1|	http://www.genome.jp/kegg-bin/show_pathway?cfa04024/cfa:403992%09red/cfa:403943%09red/cfa:403607%09red/cfa:484648%09red
Hematopoietic cell lineage	KEGG PATHWAY	cfa04640	2	83	0.38728	ENSCAFG00000011722|ENSCAFG00000006716	cfa:415130|cfa:486025|	415130|486025|	CD34|FLT3|	http://www.genome.jp/kegg-bin/show_pathway?cfa04640/cfa:486025%09red/cfa:415130%09red
Rheumatoid arthritis	KEGG PATHWAY	cfa05323	2	83	0.38728	ENSCAFG00000007026|ENSCAFG00000010815	cfa:449622|cfa:488596|	449622|488596|	CXCL12, SDF1|TGFB2, TGFbeta2|	http://www.genome.jp/kegg-bin/show_pathway?cfa05323/cfa:488596%09red/cfa:449622%09red
Circadian rhythm	KEGG PATHWAY	cfa04710	1	30	0.388421	ENSCAFG00000006059	cfa:475928|	475928|	CSNK1D|	http://www.genome.jp/kegg-bin/show_pathway?cfa04710/cfa:475928%09red
Phagosome	KEGG PATHWAY	cfa04145	3	141	0.395315	ENSCAFG00000015700|ENSCAFG00000018331|ENSCAFG00000012023	cfa:609342|cfa:607342|cfa:478168|	609342|607342|478168|	STX18|COLEC12|STX12|	http://www.genome.jp/kegg-bin/show_pathway?cfa04145/cfa:609342%09red/cfa:478168%09red/cfa:607342%09red
Galactose metabolism	KEGG PATHWAY	cfa00052	1	31	0.398052	ENSCAFG00000004833	cfa:482527|	482527|	B4GALT2|	http://www.genome.jp/kegg-bin/show_pathway?cfa00052/cfa:482527%09red
GnRH signaling pathway	KEGG PATHWAY	cfa04912	2	85	0.398384	ENSCAFG00000023756|ENSCAFG00000004951	cfa:403943|cfa:484648|	403943|484648|	GNAS|RAF1|	http://www.genome.jp/kegg-bin/show_pathway?cfa04912/cfa:403943%09red/cfa:484648%09red
Dilated cardiomyopathy	KEGG PATHWAY	cfa05414	2	86	0.403901	ENSCAFG00000023756|ENSCAFG00000010815	cfa:403943|cfa:488596|	403943|488596|	GNAS|TGFB2, TGFbeta2|	http://www.genome.jp/kegg-bin/show_pathway?cfa05414/cfa:488596%09red/cfa:403943%09red
Tyrosine metabolism	KEGG PATHWAY	cfa00350	1	32	0.407531	ENSCAFG00000020188	cfa:479665|	479665|	TAT|	http://www.genome.jp/kegg-bin/show_pathway?cfa00350/cfa:479665%09red
Porphyrin and chlorophyll metabolism	KEGG PATHWAY	cfa00860	1	32	0.407531	ENSCAFG00000028888	cfa:100686607|	100686607|	|	http://www.genome.jp/kegg-bin/show_pathway?cfa00860/cfa:100686607%09red
Fc gamma R-mediated phagocytosis	KEGG PATHWAY	cfa04666	2	87	0.409394	ENSCAFG00000004951|ENSCAFG00000004782	cfa:484648|cfa:485167|	484648|485167|	RAF1|GAB2|	http://www.genome.jp/kegg-bin/show_pathway?cfa04666/cfa:484648%09red/cfa:485167%09red
ECM-receptor interaction	KEGG PATHWAY	cfa04512	2	87	0.409394	ENSCAFG00000012226|ENSCAFG00000019848	cfa:403582|cfa:480684|	403582|480684|	COL6A3|COL5A1|	http://www.genome.jp/kegg-bin/show_pathway?cfa04512/cfa:403582%09red/cfa:480684%09red
Ribosome	KEGG PATHWAY	cfa03010	3	147	0.420572	ENSCAFG00000029419|ENSCAFG00000032295|ENSCAFG00000018784	cfa:485132|cfa:476450|cfa:610129|	485132|476450|610129|	RPS24|RPS19| |	http://www.genome.jp/kegg-bin/show_pathway?cfa03010/cfa:610129%09red/cfa:476450%09red/cfa:485132%09red
Adrenergic signaling in cardiomyocytes	KEGG PATHWAY	cfa04261	3	147	0.420572	ENSCAFG00000023756|ENSCAFG00000009795|ENSCAFG00000029674	cfa:403943|cfa:403992|cfa:100855509|	403943|403992|100855509|	GNAS|ATP1A1|PPP2R3B|	http://www.genome.jp/kegg-bin/show_pathway?cfa04261/cfa:403992%09red/cfa:403943%09red/cfa:100855509%09red
Prion diseases	KEGG PATHWAY	cfa05020	1	34	0.426046	ENSCAFG00000018626	cfa:479354|	479354|	C9|	http://www.genome.jp/kegg-bin/show_pathway?cfa05020/cfa:479354%09red
Focal adhesion	KEGG PATHWAY	cfa04510	4	209	0.431566	ENSCAFG00000012226|ENSCAFG00000004951|ENSCAFG00000013062|ENSCAFG00000019848	cfa:403582|cfa:484648|cfa:486934|cfa:480684|	403582|484648|486934|480684|	COL6A3|RAF1|DOCK1|COL5A1|	http://www.genome.jp/kegg-bin/show_pathway?cfa04510/cfa:403582%09red/cfa:480684%09red/cfa:484648%09red/cfa:486934%09red
Rap1 signaling pathway	KEGG PATHWAY	cfa04015	4	210	0.435064	ENSCAFG00000001961|ENSCAFG00000024183|ENSCAFG00000004951|ENSCAFG00000023756	cfa:482299|cfa:609521|cfa:484648|cfa:403943|	482299|609521|484648|403943|	KRIT1|RAPGEF6|RAF1|GNAS|	http://www.genome.jp/kegg-bin/show_pathway?cfa04015/cfa:482299%09red/cfa:403943%09red/cfa:484648%09red/cfa:609521%09red
Regulation of actin cytoskeleton	KEGG PATHWAY	cfa04810	4	212	0.442042	ENSCAFG00000004951|ENSCAFG00000004902|ENSCAFG00000013062|ENSCAFG00000018965	cfa:484648|cfa:485474|cfa:486934|cfa:491183|	484648|485474|486934|491183|	RAF1|DIAPH3|DOCK1|SSH2|	http://www.genome.jp/kegg-bin/show_pathway?cfa04810/cfa:491183%09red/cfa:485474%09red/cfa:484648%09red/cfa:486934%09red
Ether lipid metabolism	KEGG PATHWAY	cfa00565	1	39	0.469847	ENSCAFG00000007213	cfa:610214|	610214|	CHPT1|	http://www.genome.jp/kegg-bin/show_pathway?cfa00565/cfa:610214%09red
Bladder cancer	KEGG PATHWAY	cfa05219	1	39	0.469847	ENSCAFG00000004951	cfa:484648|	484648|	RAF1|	http://www.genome.jp/kegg-bin/show_pathway?cfa05219/cfa:484648%09red
Natural killer cell mediated cytotoxicity	KEGG PATHWAY	cfa04650	2	99	0.473222	ENSCAFG00000009095|ENSCAFG00000004951	cfa:100856276|cfa:484648|	100856276|484648|	|RAF1|	http://www.genome.jp/kegg-bin/show_pathway?cfa04650/cfa:100856276%09red/cfa:484648%09red
Glycine, serine and threonine metabolism	KEGG PATHWAY	cfa00260	1	40	0.478199	ENSCAFG00000010539	cfa:611071|	611071|	CBS|	http://www.genome.jp/kegg-bin/show_pathway?cfa00260/cfa:611071%09red
Carbohydrate digestion and absorption	KEGG PATHWAY	cfa04973	1	40	0.478199	ENSCAFG00000009795	cfa:403992|	403992|	ATP1A1|	http://www.genome.jp/kegg-bin/show_pathway?cfa04973/cfa:403992%09red
Melanogenesis	KEGG PATHWAY	cfa04916	2	101	0.483455	ENSCAFG00000023756|ENSCAFG00000004951	cfa:403943|cfa:484648|	403943|484648|	GNAS|RAF1|	http://www.genome.jp/kegg-bin/show_pathway?cfa04916/cfa:403943%09red/cfa:484648%09red
Aldosterone-regulated sodium reabsorption	KEGG PATHWAY	cfa04960	1	41	0.48642	ENSCAFG00000009795	cfa:403992|	403992|	ATP1A1|	http://www.genome.jp/kegg-bin/show_pathway?cfa04960/cfa:403992%09red
Tuberculosis	KEGG PATHWAY	cfa05152	3	164	0.489946	ENSCAFG00000009095|ENSCAFG00000004951|ENSCAFG00000010815	cfa:100856276|cfa:484648|cfa:488596|	100856276|484648|488596|	|RAF1|TGFB2, TGFbeta2|	http://www.genome.jp/kegg-bin/show_pathway?cfa05152/cfa:488596%09red/cfa:100856276%09red/cfa:484648%09red
Taste transduction	KEGG PATHWAY	cfa04742	1	42	0.494511	ENSCAFG00000023756	cfa:403943|	403943|	GNAS|	http://www.genome.jp/kegg-bin/show_pathway?cfa04742/cfa:403943%09red
T cell receptor signaling pathway	KEGG PATHWAY	cfa04660	2	105	0.503547	ENSCAFG00000008674|ENSCAFG00000004951	cfa:478255|cfa:484648|	478255|484648|	RASGRP1, CalDAG-GEFI|RAF1|	http://www.genome.jp/kegg-bin/show_pathway?cfa04660/cfa:484648%09red/cfa:478255%09red
HIF-1 signaling pathway	KEGG PATHWAY	cfa04066	2	106	0.508491	ENSCAFG00000009095|ENSCAFG00000004687	cfa:100856276|cfa:403784|	100856276|403784|	|NOS3, NOS|	http://www.genome.jp/kegg-bin/show_pathway?cfa04066/cfa:100856276%09red/cfa:403784%09red
Intestinal immune network for IgA production	KEGG PATHWAY	cfa04672	1	44	0.510314	ENSCAFG00000007026	cfa:449622|	449622|	CXCL12, SDF1|	http://www.genome.jp/kegg-bin/show_pathway?cfa04672/cfa:449622%09red
Vasopressin-regulated water reabsorption	KEGG PATHWAY	cfa04962	1	44	0.510314	ENSCAFG00000023756	cfa:403943|	403943|	GNAS|	http://www.genome.jp/kegg-bin/show_pathway?cfa04962/cfa:403943%09red
Staphylococcus aureus infection	KEGG PATHWAY	cfa05150	1	45	0.51803	ENSCAFG00000018064	cfa:403401|	403401|	DSG1, DSG-1|	http://www.genome.jp/kegg-bin/show_pathway?cfa05150/cfa:403401%09red
Valine, leucine and isoleucine degradation	KEGG PATHWAY	cfa00280	1	45	0.51803	ENSCAFG00000030145	cfa:476348|	476348|	AUH|	http://www.genome.jp/kegg-bin/show_pathway?cfa00280/cfa:476348%09red
Chemokine signaling pathway	KEGG PATHWAY	cfa04062	3	172	0.521172	ENSCAFG00000004951|ENSCAFG00000007026|ENSCAFG00000005094	cfa:484648|cfa:449622|cfa:485600|	484648|449622|485600|	RAF1|CXCL12, SDF1|CCR8|	http://www.genome.jp/kegg-bin/show_pathway?cfa04062/cfa:485600%09red/cfa:484648%09red/cfa:449622%09red
Ovarian steroidogenesis	KEGG PATHWAY	cfa04913	1	46	0.525625	ENSCAFG00000023756	cfa:403943|	403943|	GNAS|	http://www.genome.jp/kegg-bin/show_pathway?cfa04913/cfa:403943%09red
Glutathione metabolism	KEGG PATHWAY	cfa00480	1	47	0.5331	ENSCAFG00000019812	cfa:479912|	479912|	GSTM1, GSTM4|	http://www.genome.jp/kegg-bin/show_pathway?cfa00480/cfa:479912%09red
Notch signaling pathway	KEGG PATHWAY	cfa04330	1	47	0.5331	ENSCAFG00000004087	cfa:485116|	485116|	MAML2|	http://www.genome.jp/kegg-bin/show_pathway?cfa04330/cfa:485116%09red
Steroid hormone biosynthesis	KEGG PATHWAY	cfa00140	1	47	0.5331	ENSCAFG00000028888	cfa:100686607|	100686607|	|	http://www.genome.jp/kegg-bin/show_pathway?cfa00140/cfa:100686607%09red
Cocaine addiction	KEGG PATHWAY	cfa05030	1	49	0.5477	ENSCAFG00000023756	cfa:403943|	403943|	GNAS|	http://www.genome.jp/kegg-bin/show_pathway?cfa05030/cfa:403943%09red
Thyroid hormone signaling pathway	KEGG PATHWAY	cfa04919	2	115	0.551512	ENSCAFG00000004951|ENSCAFG00000009795	cfa:484648|cfa:403992|	484648|403992|	RAF1|ATP1A1|	http://www.genome.jp/kegg-bin/show_pathway?cfa04919/cfa:403992%09red/cfa:484648%09red
Calcium signaling pathway	KEGG PATHWAY	cfa04020	3	181	0.555024	ENSCAFG00000004687|ENSCAFG00000023756|ENSCAFG00000017179	cfa:403784|cfa:403943|cfa:491956|	403784|403943|491956|	NOS3, NOS|GNAS|PHKA1|	http://www.genome.jp/kegg-bin/show_pathway?cfa04020/cfa:403943%09red/cfa:403784%09red/cfa:491956%09red
Toxoplasmosis	KEGG PATHWAY	cfa05145	2	117	0.560706	ENSCAFG00000009095|ENSCAFG00000010815	cfa:100856276|cfa:488596|	100856276|488596|	|TGFB2, TGFbeta2|	http://www.genome.jp/kegg-bin/show_pathway?cfa05145/cfa:488596%09red/cfa:100856276%09red
NOD-like receptor signaling pathway	KEGG PATHWAY	cfa04621	1	51	0.561845	ENSCAFG00000018612	cfa:100688481|	100688481|	CARD6|	http://www.genome.jp/kegg-bin/show_pathway?cfa04621/cfa:100688481%09red
Viral myocarditis	KEGG PATHWAY	cfa05416	1	51	0.561845	ENSCAFG00000008291	cfa:403772|	403772|	CXADR|	http://www.genome.jp/kegg-bin/show_pathway?cfa05416/cfa:403772%09red
Leukocyte transendothelial migration	KEGG PATHWAY	cfa04670	2	120	0.574243	ENSCAFG00000007805|ENSCAFG00000007026	cfa:403844|cfa:449622|	403844|449622|	OCLN|CXCL12, SDF1|	http://www.genome.jp/kegg-bin/show_pathway?cfa04670/cfa:403844%09red/cfa:449622%09red
MAPK signaling pathway	KEGG PATHWAY	cfa04010	4	253	0.577337	ENSCAFG00000008674|ENSCAFG00000004951|ENSCAFG00000010815|ENSCAFG00000002174	cfa:478255|cfa:484648|cfa:488596|cfa:484198|	478255|484648|488596|484198|	RASGRP1, CalDAG-GEFI|RAF1|TGFB2, TGFbeta2|GADD45G|	http://www.genome.jp/kegg-bin/show_pathway?cfa04010/cfa:488596%09red/cfa:484648%09red/cfa:484198%09red/cfa:478255%09red
Endometrial cancer	KEGG PATHWAY	cfa05213	1	54	0.582239	ENSCAFG00000004951	cfa:484648|	484648|	RAF1|	http://www.genome.jp/kegg-bin/show_pathway?cfa05213/cfa:484648%09red
Glycerolipid metabolism	KEGG PATHWAY	cfa00561	1	54	0.582239	ENSCAFG00000009547	cfa:611403|	611403|	PNPLA2|	http://www.genome.jp/kegg-bin/show_pathway?cfa00561/cfa:611403%09red
AMPK signaling pathway	KEGG PATHWAY	cfa04152	2	123	0.587475	ENSCAFG00000004813|ENSCAFG00000029674	cfa:403607|cfa:100855509|	403607|100855509|	LIPE, HSL|PPP2R3B|	http://www.genome.jp/kegg-bin/show_pathway?cfa04152/cfa:100855509%09red/cfa:403607%09red
Cell cycle	KEGG PATHWAY	cfa04110	2	123	0.587475	ENSCAFG00000010815|ENSCAFG00000002174	cfa:488596|cfa:484198|	488596|484198|	TGFB2, TGFbeta2|GADD45G|	http://www.genome.jp/kegg-bin/show_pathway?cfa04110/cfa:488596%09red/cfa:484198%09red
Basal cell carcinoma	KEGG PATHWAY	cfa05217	1	55	0.588824	ENSCAFG00000014919	cfa:478913|	478913|	STK36|	http://www.genome.jp/kegg-bin/show_pathway?cfa05217/cfa:478913%09red
Arginine and proline metabolism	KEGG PATHWAY	cfa00330	1	58	0.607966	ENSCAFG00000004687	cfa:403784|	403784|	NOS3, NOS|	http://www.genome.jp/kegg-bin/show_pathway?cfa00330/cfa:403784%09red
Non-small cell lung cancer	KEGG PATHWAY	cfa05223	1	58	0.607966	ENSCAFG00000004951	cfa:484648|	484648|	RAF1|	http://www.genome.jp/kegg-bin/show_pathway?cfa05223/cfa:484648%09red
Viral carcinogenesis	KEGG PATHWAY	cfa05203	3	196	0.60815	ENSCAFG00000031760|ENSCAFG00000031484|ENSCAFG00000005094	cfa:608682|cfa:478743|cfa:485600|	608682|478743|485600|	| |CCR8|	http://www.genome.jp/kegg-bin/show_pathway?cfa05203/cfa:608682%09red/cfa:485600%09red/cfa:478743%09red
Hepatitis C	KEGG PATHWAY	cfa05160	2	129	0.613017	ENSCAFG00000007805|ENSCAFG00000004951	cfa:403844|cfa:484648|	403844|484648|	OCLN|RAF1|	http://www.genome.jp/kegg-bin/show_pathway?cfa05160/cfa:403844%09red/cfa:484648%09red
Dopaminergic synapse	KEGG PATHWAY	cfa04728	2	129	0.613017	ENSCAFG00000023756|ENSCAFG00000029674	cfa:403943|cfa:100855509|	403943|100855509|	GNAS|PPP2R3B|	http://www.genome.jp/kegg-bin/show_pathway?cfa04728/cfa:403943%09red/cfa:100855509%09red
Proteoglycans in cancer	KEGG PATHWAY	cfa05205	3	198	0.614907	ENSCAFG00000004951|ENSCAFG00000010815|ENSCAFG00000011769	cfa:484648|cfa:488596|cfa:487908|	484648|488596|487908|	RAF1|TGFB2, TGFbeta2|ANK2, ANKB|	http://www.genome.jp/kegg-bin/show_pathway?cfa05205/cfa:487908%09red/cfa:488596%09red/cfa:484648%09red
Wnt signaling pathway	KEGG PATHWAY	cfa04310	2	133	0.629365	ENSCAFG00000005626|ENSCAFG00000005737	cfa:475401|cfa:482844|	475401|482844|	CHD8|SFRP1, FrzA|	http://www.genome.jp/kegg-bin/show_pathway?cfa04310/cfa:475401%09red/cfa:482844%09red
Arachidonic acid metabolism	KEGG PATHWAY	cfa00590	1	62	0.632113	ENSCAFG00000015949	cfa:489458|	489458|	ALOX15|	http://www.genome.jp/kegg-bin/show_pathway?cfa00590/cfa:489458%09red
mTOR signaling pathway	KEGG PATHWAY	cfa04150	1	62	0.632113	ENSCAFG00000032469	cfa:489038|	489038|	DDIT4|	http://www.genome.jp/kegg-bin/show_pathway?cfa04150/cfa:489038%09red
Cell adhesion molecules (CAMs)	KEGG PATHWAY	cfa04514	2	136	0.64127	ENSCAFG00000011722|ENSCAFG00000007805	cfa:415130|cfa:403844|	415130|403844|	CD34|OCLN|	http://www.genome.jp/kegg-bin/show_pathway?cfa04514/cfa:403844%09red/cfa:415130%09red
Signaling pathways regulating pluripotency of stem cells	KEGG PATHWAY	cfa04550	2	138	0.649039	ENSCAFG00000004951|ENSCAFG00000030931	cfa:484648|cfa:403449|	484648|403449|	RAF1|LIF|	http://www.genome.jp/kegg-bin/show_pathway?cfa04550/cfa:403449%09red/cfa:484648%09red
Amphetamine addiction	KEGG PATHWAY	cfa05031	1	65	0.649244	ENSCAFG00000023756	cfa:403943|	403943|	GNAS|	http://www.genome.jp/kegg-bin/show_pathway?cfa05031/cfa:403943%09red
p53 signaling pathway	KEGG PATHWAY	cfa04115	1	65	0.649244	ENSCAFG00000002174	cfa:484198|	484198|	GADD45G|	http://www.genome.jp/kegg-bin/show_pathway?cfa04115/cfa:484198%09red
Aminoacyl-tRNA biosynthesis	KEGG PATHWAY	cfa00970	1	66	0.654776	ENSCAFG00000000636	cfa:481716|	481716|	VARS|	http://www.genome.jp/kegg-bin/show_pathway?cfa00970/cfa:481716%09red
Glioma	KEGG PATHWAY	cfa05214	1	66	0.654776	ENSCAFG00000004951	cfa:484648|	484648|	RAF1|	http://www.genome.jp/kegg-bin/show_pathway?cfa05214/cfa:484648%09red
Long-term potentiation	KEGG PATHWAY	cfa04720	1	68	0.66558	ENSCAFG00000004951	cfa:484648|	484648|	RAF1|	http://www.genome.jp/kegg-bin/show_pathway?cfa04720/cfa:484648%09red
Hepatitis B	KEGG PATHWAY	cfa05161	2	143	0.667876	ENSCAFG00000004951|ENSCAFG00000010815	cfa:484648|cfa:488596|	484648|488596|	RAF1|TGFB2, TGFbeta2|	http://www.genome.jp/kegg-bin/show_pathway?cfa05161/cfa:488596%09red/cfa:484648%09red
Complement and coagulation cascades	KEGG PATHWAY	cfa04610	1	69	0.670855	ENSCAFG00000018626	cfa:479354|	479354|	C9|	http://www.genome.jp/kegg-bin/show_pathway?cfa04610/cfa:479354%09red
B cell receptor signaling pathway	KEGG PATHWAY	cfa04662	1	70	0.676047	ENSCAFG00000004951	cfa:484648|	484648|	RAF1|	http://www.genome.jp/kegg-bin/show_pathway?cfa04662/cfa:484648%09red
Melanoma	KEGG PATHWAY	cfa05218	1	72	0.686187	ENSCAFG00000004951	cfa:484648|	484648|	RAF1|	http://www.genome.jp/kegg-bin/show_pathway?cfa05218/cfa:484648%09red
RNA degradation	KEGG PATHWAY	cfa03018	1	72	0.686187	ENSCAFG00000009938	cfa:478131|	478131|	PAPD5|	http://www.genome.jp/kegg-bin/show_pathway?cfa03018/cfa:478131%09red
Ras signaling pathway	KEGG PATHWAY	cfa04014	3	221	0.686885	ENSCAFG00000008674|ENSCAFG00000004782|ENSCAFG00000004951	cfa:478255|cfa:485167|cfa:484648|	478255|485167|484648|	RASGRP1, CalDAG-GEFI|GAB2|RAF1|	http://www.genome.jp/kegg-bin/show_pathway?cfa04014/cfa:485167%09red/cfa:484648%09red/cfa:478255%09red
Jak-STAT signaling pathway	KEGG PATHWAY	cfa04630	2	149	0.689395	ENSCAFG00000009095|ENSCAFG00000030931	cfa:100856276|cfa:403449|	100856276|403449|	|LIF|	http://www.genome.jp/kegg-bin/show_pathway?cfa04630/cfa:403449%09red/cfa:100856276%09red
Adherens junction	KEGG PATHWAY	cfa04520	1	73	0.691137	ENSCAFG00000010407	cfa:403752|	403752|	TJP1, ZO-1, ZO1|	http://www.genome.jp/kegg-bin/show_pathway?cfa04520/cfa:403752%09red
Cardiac muscle contraction	KEGG PATHWAY	cfa04260	1	73	0.691137	ENSCAFG00000009795	cfa:403992|	403992|	ATP1A1|	http://www.genome.jp/kegg-bin/show_pathway?cfa04260/cfa:403992%09red
Prolactin signaling pathway	KEGG PATHWAY	cfa04917	1	74	0.69601	ENSCAFG00000004951	cfa:484648|	484648|	RAF1|	http://www.genome.jp/kegg-bin/show_pathway?cfa04917/cfa:484648%09red
Hippo signaling pathway	KEGG PATHWAY	cfa04390	2	152	0.699718	ENSCAFG00000006059|ENSCAFG00000010815	cfa:475928|cfa:488596|	475928|488596|	CSNK1D|TGFB2, TGFbeta2|	http://www.genome.jp/kegg-bin/show_pathway?cfa04390/cfa:488596%09red/cfa:475928%09red
Transcriptional misregulation in cancer	KEGG PATHWAY	cfa05202	2	159	0.722702	ENSCAFG00000012691|ENSCAFG00000006716	cfa:479417|cfa:486025|	479417|486025|	KMT2A, MLL|FLT3|	http://www.genome.jp/kegg-bin/show_pathway?cfa05202/cfa:486025%09red/cfa:479417%09red
Hypertrophic cardiomyopathy (HCM)	KEGG PATHWAY	cfa05410	1	80	0.723678	ENSCAFG00000010815	cfa:488596|	488596|	TGFB2, TGFbeta2|	http://www.genome.jp/kegg-bin/show_pathway?cfa05410/cfa:488596%09red
Influenza A	KEGG PATHWAY	cfa05164	2	160	0.725861	ENSCAFG00000009095|ENSCAFG00000004951	cfa:100856276|cfa:484648|	100856276|484648|	|RAF1|	http://www.genome.jp/kegg-bin/show_pathway?cfa05164/cfa:100856276%09red/cfa:484648%09red
Progesterone-mediated oocyte maturation	KEGG PATHWAY	cfa04914	1	86	0.748834	ENSCAFG00000004951	cfa:484648|	484648|	RAF1|	http://www.genome.jp/kegg-bin/show_pathway?cfa04914/cfa:484648%09red
NF-kappa B signaling pathway	KEGG PATHWAY	cfa04064	1	87	0.752799	ENSCAFG00000007026	cfa:449622|	449622|	CXCL12, SDF1|	http://www.genome.jp/kegg-bin/show_pathway?cfa04064/cfa:449622%09red
Pathways in cancer	KEGG PATHWAY	cfa05200	4	322	0.756561	ENSCAFG00000004951|ENSCAFG00000014919|ENSCAFG00000006716|ENSCAFG00000010815	cfa:484648|cfa:478913|cfa:486025|cfa:488596|	484648|478913|486025|488596|	RAF1|STK36|FLT3|TGFB2, TGFbeta2|	http://www.genome.jp/kegg-bin/show_pathway?cfa05200/cfa:488596%09red/cfa:486025%09red/cfa:478913%09red/cfa:484648%09red
Prostate cancer	KEGG PATHWAY	cfa05215	1	88	0.756701	ENSCAFG00000004951	cfa:484648|	484648|	RAF1|	http://www.genome.jp/kegg-bin/show_pathway?cfa05215/cfa:484648%09red
ErbB signaling pathway	KEGG PATHWAY	cfa04012	1	88	0.756701	ENSCAFG00000004951	cfa:484648|	484648|	RAF1|	http://www.genome.jp/kegg-bin/show_pathway?cfa04012/cfa:484648%09red
Glycerophospholipid metabolism	KEGG PATHWAY	cfa00564	1	88	0.756701	ENSCAFG00000007213	cfa:610214|	610214|	CHPT1|	http://www.genome.jp/kegg-bin/show_pathway?cfa00564/cfa:610214%09red
Purine metabolism	KEGG PATHWAY	cfa00230	2	172	0.761452	ENSCAFG00000012472|ENSCAFG00000018870	cfa:403825|cfa:442945|	403825|442945|	PDE5A, PDE5|HPRT1, HPRT|	http://www.genome.jp/kegg-bin/show_pathway?cfa00230/cfa:403825%09red/cfa:442945%09red
Morphine addiction	KEGG PATHWAY	cfa05032	1	93	0.77531	ENSCAFG00000023756	cfa:403943|	403943|	GNAS|	http://www.genome.jp/kegg-bin/show_pathway?cfa05032/cfa:403943%09red
Circadian entrainment	KEGG PATHWAY	cfa04713	1	98	0.7925	ENSCAFG00000023756	cfa:403943|	403943|	GNAS|	http://www.genome.jp/kegg-bin/show_pathway?cfa04713/cfa:403943%09red
Inflammatory mediator regulation of TRP channels	KEGG PATHWAY	cfa04750	1	102	0.805302	ENSCAFG00000023756	cfa:403943|	403943|	GNAS|	http://www.genome.jp/kegg-bin/show_pathway?cfa04750/cfa:403943%09red
TNF signaling pathway	KEGG PATHWAY	cfa04668	1	105	0.814384	ENSCAFG00000030931	cfa:403449|	403449|	LIF|	http://www.genome.jp/kegg-bin/show_pathway?cfa04668/cfa:403449%09red
Lysosome	KEGG PATHWAY	cfa04142	1	114	0.839172	ENSCAFG00000000691	cfa:484067|	484067|	IGF2R|	http://www.genome.jp/kegg-bin/show_pathway?cfa04142/cfa:484067%09red
Glutamatergic synapse	KEGG PATHWAY	cfa04724	1	115	0.841714	ENSCAFG00000023756	cfa:403943|	403943|	GNAS|	http://www.genome.jp/kegg-bin/show_pathway?cfa04724/cfa:403943%09red
Metabolic pathways	KEGG PATHWAY	cfa01100	15	1185	0.852377	ENSCAFG00000001671|ENSCAFG00000007574|ENSCAFG00000018870|ENSCAFG00000015949|ENSCAFG00000000831|ENSCAFG00000030145|ENSCAFG00000002080|ENSCAFG00000009547|ENSCAFG00000020040|ENSCAFG00000020188|ENSCAFG00000004687|ENSCAFG00000004833|ENSCAFG00000010539|ENSCAFG00000007213|ENSCAFG00000028888	cfa:474729|cfa:486804|cfa:442945|cfa:489458|cfa:482024|cfa:476348|cfa:481315|cfa:611403|cfa:479931|cfa:479665|cfa:403784|cfa:482527|cfa:611071|cfa:610214|cfa:100686607|	474729|486804|442945|489458|482024|476348|481315|611403|479931|479665|403784|482527|611071|610214|100686607|	MTAP|CYP26A1|HPRT1, HPRT|ALOX15|EXT1|AUH|ST6GAL2|PNPLA2|AGL|TAT|NOS3, NOS|B4GALT2|CBS|CHPT1| |	http://www.genome.jp/kegg-bin/show_pathway?cfa01100/cfa:479931%09red/cfa:611403%09red/cfa:489458%09red/cfa:474729%09red/cfa:482024%09red/cfa:100686607%09red/cfa:611071%09red/cfa:486804%09red/cfa:481315%09red/cfa:479665%09red/cfa:610214%09red/cfa:482527%09red/cfa:442945%09red/cfa:476348%09red/cfa:403784%09red
Measles	KEGG PATHWAY	cfa05162	1	127	0.869264	ENSCAFG00000009095	cfa:100856276|	100856276|	|	http://www.genome.jp/kegg-bin/show_pathway?cfa05162/cfa:100856276%09red
RNA transport	KEGG PATHWAY	cfa03013	1	158	0.920263	ENSCAFG00000007079	cfa:403506|	403506|	EEF1A1, EEF1A2|	http://www.genome.jp/kegg-bin/show_pathway?cfa03013/cfa:403506%09red
Neuroactive ligand-receptor interaction	KEGG PATHWAY	cfa04080	2	262	0.921707	ENSCAFG00000001745|ENSCAFG00000030442	cfa:482112|cfa:488793|	482112|488793|	CHRNA5|ADRA2C|	http://www.genome.jp/kegg-bin/show_pathway?cfa04080/cfa:482112%09red/cfa:488793%09red
Herpes simplex infection	KEGG PATHWAY	cfa05168	1	172	0.936235	ENSCAFG00000009095	cfa:100856276|	100856276|	|	http://www.genome.jp/kegg-bin/show_pathway?cfa05168/cfa:100856276%09red
Endocytosis	KEGG PATHWAY	cfa04144	1	208	0.964133	ENSCAFG00000010815	cfa:488596|	488596|	TGFB2, TGFbeta2|	http://www.genome.jp/kegg-bin/show_pathway?cfa04144/cfa:488596%09red
HTLV-I infection	KEGG PATHWAY	cfa05166	1	248	0.981095	ENSCAFG00000010815	cfa:488596|	488596|	TGFB2, TGFbeta2|	http://www.genome.jp/kegg-bin/show_pathway?cfa05166/cfa:488596%09red
Olfactory transduction	KEGG PATHWAY	cfa04740	1	637	0.999965	ENSCAFG00000029997	cfa:483476|	483476|	OR08G08, cOR5B32|	http://www.genome.jp/kegg-bin/show_pathway?cfa04740/cfa:483476%09red
24 hpi
#Term	Database	ID	Input number	Background number	P-Value	Input	KO	Entrez_ID	KO_name	Hyperlink
Insulin secretion	KEGG PATHWAY	cfa04911	6	86	0.00674538	ENSCAFG00000023756|ENSCAFG00000019126|ENSCAFG00000029928|ENSCAFG00000015465|ENSCAFG00000015873|ENSCAFG00000009795	cfa:403943|cfa:485046|cfa:100855828|cfa:403984|cfa:480915|cfa:403992|	403943|485046|100855828|403984|480915|403992|	GNAS|CREB3L3| |KCNMA1, KCNMA|CACNA1F|ATP1A1|	http://www.genome.jp/kegg-bin/show_pathway?cfa04911/cfa:485046%09red/cfa:403943%09red/cfa:403992%09red/cfa:403984%09red/cfa:100855828%09red/cfa:480915%09red
Viral myocarditis	KEGG PATHWAY	cfa05416	4	51	0.0178386	ENSCAFG00000007750|ENSCAFG00000008291|ENSCAFG00000016603|ENSCAFG00000000900	cfa:403567|cfa:403772|cfa:489905|cfa:474860|	403567|403772|489905|474860|	CASP3|CXADR|ITGAL|HLA-DRB1, DLA-DRB1, LA-DRB|	http://www.genome.jp/kegg-bin/show_pathway?cfa05416/cfa:489905%09red/cfa:403567%09red/cfa:403772%09red/cfa:474860%09red
Salivary secretion	KEGG PATHWAY	cfa04970	5	78	0.0178473	ENSCAFG00000015465|ENSCAFG00000023756|ENSCAFG00000029928|ENSCAFG00000024533|ENSCAFG00000009795	cfa:403984|cfa:403943|cfa:100855828|cfa:491111|cfa:403992|	403984|403943|100855828|491111|403992|	KCNMA1, KCNMA|GNAS| |LPO|ATP1A1|	http://www.genome.jp/kegg-bin/show_pathway?cfa04970/cfa:403984%09red/cfa:403992%09red/cfa:100855828%09red/cfa:403943%09red/cfa:491111%09red
Vascular smooth muscle contraction	KEGG PATHWAY	cfa04270	6	118	0.0261637	ENSCAFG00000023756|ENSCAFG00000029928|ENSCAFG00000015465|ENSCAFG00000008756|ENSCAFG00000015873|ENSCAFG00000016484	cfa:403943|cfa:100855828|cfa:403984|cfa:475792|cfa:480915|cfa:490402|	403943|100855828|403984|475792|480915|490402|	GNAS| |KCNMA1, KCNMA|ACTG2|CACNA1F|ARHGEF11|	http://www.genome.jp/kegg-bin/show_pathway?cfa04270/cfa:403943%09red/cfa:475792%09red/cfa:403984%09red/cfa:100855828%09red/cfa:490402%09red/cfa:480915%09red
Thyroid hormone synthesis	KEGG PATHWAY	cfa04918	4	71	0.0480688	ENSCAFG00000023756|ENSCAFG00000019126|ENSCAFG00000029928|ENSCAFG00000009795	cfa:403943|cfa:485046|cfa:100855828|cfa:403992|	403943|485046|100855828|403992|	GNAS|CREB3L3| |ATP1A1|	http://www.genome.jp/kegg-bin/show_pathway?cfa04918/cfa:403992%09red/cfa:100855828%09red/cfa:403943%09red/cfa:485046%09red
Starch and sucrose metabolism	KEGG PATHWAY	cfa00500	3	44	0.054002	ENSCAFG00000029232|ENSCAFG00000020040|ENSCAFG00000010104	cfa:442984|cfa:479931|cfa:487517|	442984|479931|487517|	UGT2B31|AGL|GANC|	http://www.genome.jp/kegg-bin/show_pathway?cfa00500/cfa:487517%09red/cfa:479931%09red/cfa:442984%09red
Amoebiasis	KEGG PATHWAY	cfa05146	5	107	0.054215	ENSCAFG00000007750|ENSCAFG00000001106|ENSCAFG00000029928|ENSCAFG00000025512|ENSCAFG00000023756	cfa:403567|cfa:100683420|cfa:100855828|cfa:478699|cfa:403943|	403567|100683420|100855828|478699|403943|	CASP3|LAMA2| |SERPINB6|GNAS|	http://www.genome.jp/kegg-bin/show_pathway?cfa05146/cfa:478699%09red/cfa:403943%09red/cfa:100855828%09red/cfa:100683420%09red/cfa:403567%09red
Staphylococcus aureus infection	KEGG PATHWAY	cfa05150	3	45	0.0568532	ENSCAFG00000016603|ENSCAFG00000000900|ENSCAFG00000000686	cfa:489905|cfa:474860|cfa:100688056|	489905|474860|100688056|	ITGAL|HLA-DRB1, DLA-DRB1, LA-DRB|CFB|	http://www.genome.jp/kegg-bin/show_pathway?cfa05150/cfa:489905%09red/cfa:474860%09red/cfa:100688056%09red
Endocrine and other factor-regulated calcium reabsorption	KEGG PATHWAY	cfa04961	3	46	0.0597744	ENSCAFG00000023756|ENSCAFG00000029928|ENSCAFG00000009795	cfa:403943|cfa:100855828|cfa:403992|	403943|100855828|403992|	GNAS| |ATP1A1|	http://www.genome.jp/kegg-bin/show_pathway?cfa04961/cfa:403992%09red/cfa:100855828%09red/cfa:403943%09red
Protein digestion and absorption	KEGG PATHWAY	cfa04974	4	83	0.0745867	ENSCAFG00000006046|ENSCAFG00000012731|ENSCAFG00000025002|ENSCAFG00000009795	cfa:485659|cfa:612430|cfa:478767|cfa:403992|	485659|612430|478767|403992|	COL6A5, COL29A1|COL9A3|DPP4|ATP1A1|	http://www.genome.jp/kegg-bin/show_pathway?cfa04974/cfa:403992%09red/cfa:485659%09red/cfa:612430%09red/cfa:478767%09red
Pentose and glucuronate interconversions	KEGG PATHWAY	cfa00040	2	24	0.080767	ENSCAFG00000029232|ENSCAFG00000005927	cfa:442984|cfa:475926|	442984|475926|	UGT2B31|DCXR|	http://www.genome.jp/kegg-bin/show_pathway?cfa00040/cfa:475926%09red/cfa:442984%09red
ECM-receptor interaction	KEGG PATHWAY	cfa04512	4	87	0.0847741	ENSCAFG00000006046|ENSCAFG00000025345|ENSCAFG00000011588|ENSCAFG00000001106	cfa:485659|cfa:483273|cfa:100855661|cfa:100683420|	485659|483273|100855661|100683420|	COL6A5, COL29A1|RELN|SV2A|LAMA2|	http://www.genome.jp/kegg-bin/show_pathway?cfa04512/cfa:100855661%09red/cfa:485659%09red/cfa:100683420%09red/cfa:483273%09red
Pancreatic secretion	KEGG PATHWAY	cfa04972	4	89	0.0901096	ENSCAFG00000015465|ENSCAFG00000023756|ENSCAFG00000029928|ENSCAFG00000009795	cfa:403984|cfa:403943|cfa:100855828|cfa:403992|	403984|403943|100855828|403992|	KCNMA1, KCNMA|GNAS| |ATP1A1|	http://www.genome.jp/kegg-bin/show_pathway?cfa04972/cfa:403984%09red/cfa:403992%09red/cfa:100855828%09red/cfa:403943%09red
Graft-versus-host disease	KEGG PATHWAY	cfa05332	2	26	0.0917658	ENSCAFG00000000900|ENSCAFG00000007245	cfa:474860|cfa:403782|	474860|403782|	HLA-DRB1, DLA-DRB1, LA-DRB|IL1A|	http://www.genome.jp/kegg-bin/show_pathway?cfa05332/cfa:403782%09red/cfa:474860%09red
Gap junction	KEGG PATHWAY	cfa04540	4	90	0.0928365	ENSCAFG00000023756|ENSCAFG00000006059|ENSCAFG00000029928|ENSCAFG00000010407	cfa:403943|cfa:475928|cfa:100855828|cfa:403752|	403943|475928|100855828|403752|	GNAS|CSNK1D| |TJP1, ZO-1, ZO1|	http://www.genome.jp/kegg-bin/show_pathway?cfa04540/cfa:100855828%09red/cfa:403943%09red/cfa:403752%09red/cfa:475928%09red
Galactose metabolism	KEGG PATHWAY	cfa00052	2	31	0.120939	ENSCAFG00000010104|ENSCAFG00000009035	cfa:487517|cfa:403849|	487517|403849|	GANC|PFKM, M-PFK|	http://www.genome.jp/kegg-bin/show_pathway?cfa00052/cfa:403849%09red/cfa:487517%09red
Melanogenesis	KEGG PATHWAY	cfa04916	4	101	0.125299	ENSCAFG00000023756|ENSCAFG00000012180|ENSCAFG00000019126|ENSCAFG00000029928	cfa:403943|cfa:478650|cfa:485046|cfa:100855828|	403943|478650|485046|100855828|	GNAS|DVL3|CREB3L3| |	http://www.genome.jp/kegg-bin/show_pathway?cfa04916/cfa:485046%09red/cfa:100855828%09red/cfa:403943%09red/cfa:478650%09red
Porphyrin and chlorophyll metabolism	KEGG PATHWAY	cfa00860	2	32	0.127019	ENSCAFG00000029232|ENSCAFG00000016633	cfa:442984|cfa:491926|	442984|491926|	UGT2B31|HEPH|	http://www.genome.jp/kegg-bin/show_pathway?cfa00860/cfa:491926%09red/cfa:442984%09red
Amphetamine addiction	KEGG PATHWAY	cfa05031	3	65	0.127175	ENSCAFG00000023756|ENSCAFG00000019126|ENSCAFG00000029928	cfa:403943|cfa:485046|cfa:100855828|	403943|485046|100855828|	GNAS|CREB3L3| |	http://www.genome.jp/kegg-bin/show_pathway?cfa05031/cfa:485046%09red/cfa:100855828%09red/cfa:403943%09red
Bile secretion	KEGG PATHWAY	cfa04976	3	67	0.135403	ENSCAFG00000023756|ENSCAFG00000005433|ENSCAFG00000009795	cfa:403943|cfa:485523|cfa:403992|	403943|485523|403992|	GNAS|ABCC4|ATP1A1|	http://www.genome.jp/kegg-bin/show_pathway?cfa04976/cfa:403992%09red/cfa:403943%09red/cfa:485523%09red
Adrenergic signaling in cardiomyocytes	KEGG PATHWAY	cfa04261	5	147	0.145109	ENSCAFG00000023756|ENSCAFG00000015873|ENSCAFG00000019126|ENSCAFG00000017311|ENSCAFG00000009795	cfa:403943|cfa:480915|cfa:485046|cfa:478332|cfa:403992|	403943|480915|485046|478332|403992|	GNAS|CACNA1F|CREB3L3|TPM1|ATP1A1|	http://www.genome.jp/kegg-bin/show_pathway?cfa04261/cfa:485046%09red/cfa:403992%09red/cfa:403943%09red/cfa:478332%09red/cfa:480915%09red
African trypanosomiasis	KEGG PATHWAY	cfa05143	2	36	0.152001	ENSCAFG00000029568|ENSCAFG00000029928	cfa:480784|cfa:100855828|	480784|100855828|	| |	http://www.genome.jp/kegg-bin/show_pathway?cfa05143/cfa:100855828%09red/cfa:480784%09red
Type I diabetes mellitus	KEGG PATHWAY	cfa04940	2	37	0.158389	ENSCAFG00000000900|ENSCAFG00000007245	cfa:474860|cfa:403782|	474860|403782|	HLA-DRB1, DLA-DRB1, LA-DRB|IL1A|	http://www.genome.jp/kegg-bin/show_pathway?cfa04940/cfa:403782%09red/cfa:474860%09red
Gastric acid secretion	KEGG PATHWAY	cfa04971	3	73	0.161114	ENSCAFG00000023756|ENSCAFG00000029928|ENSCAFG00000009795	cfa:403943|cfa:100855828|cfa:403992|	403943|100855828|403992|	GNAS| |ATP1A1|	http://www.genome.jp/kegg-bin/show_pathway?cfa04971/cfa:403992%09red/cfa:100855828%09red/cfa:403943%09red
Cardiac muscle contraction	KEGG PATHWAY	cfa04260	3	73	0.161114	ENSCAFG00000015873|ENSCAFG00000017311|ENSCAFG00000009795	cfa:480915|cfa:478332|cfa:403992|	480915|478332|403992|	CACNA1F|TPM1|ATP1A1|	http://www.genome.jp/kegg-bin/show_pathway?cfa04260/cfa:403992%09red/cfa:478332%09red/cfa:480915%09red
cAMP signaling pathway	KEGG PATHWAY	cfa04024	6	196	0.164432	ENSCAFG00000005433|ENSCAFG00000023756|ENSCAFG00000004813|ENSCAFG00000019126|ENSCAFG00000015873|ENSCAFG00000009795	cfa:485523|cfa:403943|cfa:403607|cfa:485046|cfa:480915|cfa:403992|	485523|403943|403607|485046|480915|403992|	ABCC4|GNAS|LIPE, HSL|CREB3L3|CACNA1F|ATP1A1|	http://www.genome.jp/kegg-bin/show_pathway?cfa04024/cfa:485046%09red/cfa:403943%09red/cfa:403607%09red/cfa:403992%09red/cfa:485523%09red/cfa:480915%09red
Serotonergic synapse	KEGG PATHWAY	cfa04726	4	113	0.165321	ENSCAFG00000007750|ENSCAFG00000015873|ENSCAFG00000029928|ENSCAFG00000023756	cfa:403567|cfa:480915|cfa:100855828|cfa:403943|	403567|480915|100855828|403943|	CASP3|CACNA1F| |GNAS|	http://www.genome.jp/kegg-bin/show_pathway?cfa04726/cfa:100855828%09red/cfa:403943%09red/cfa:403567%09red/cfa:480915%09red
Systemic lupus erythematosus	KEGG PATHWAY	cfa05322	4	116	0.175971	ENSCAFG00000031760|ENSCAFG00000011327|ENSCAFG00000000900|ENSCAFG00000029451	cfa:608682|cfa:478743|cfa:474860|cfa:100856225|	608682|478743|474860|100856225|	| |HLA-DRB1, DLA-DRB1, LA-DRB| |	http://www.genome.jp/kegg-bin/show_pathway?cfa05322/cfa:100856225%09red/cfa:608682%09red/cfa:474860%09red/cfa:478743%09red
Salmonella infection	KEGG PATHWAY	cfa05132	3	78	0.183563	ENSCAFG00000031185|ENSCAFG00000010407|ENSCAFG00000007245	cfa:610829|cfa:403752|cfa:403782|	610829|403752|403782|	PFN4|TJP1, ZO-1, ZO1|IL1A|	http://www.genome.jp/kegg-bin/show_pathway?cfa05132/cfa:403782%09red/cfa:610829%09red/cfa:403752%09red
Aldosterone-regulated sodium reabsorption	KEGG PATHWAY	cfa04960	2	41	0.184396	ENSCAFG00000029928|ENSCAFG00000009795	cfa:100855828|cfa:403992|	100855828|403992|	|ATP1A1|	http://www.genome.jp/kegg-bin/show_pathway?cfa04960/cfa:403992%09red/cfa:100855828%09red
Mineral absorption	KEGG PATHWAY	cfa04978	2	43	0.197619	ENSCAFG00000016633|ENSCAFG00000009795	cfa:491926|cfa:403992|	491926|403992|	HEPH|ATP1A1|	http://www.genome.jp/kegg-bin/show_pathway?cfa04978/cfa:403992%09red/cfa:491926%09red
Sulfur relay system	KEGG PATHWAY	cfa04122	1	11	0.198004	ENSCAFG00000018415	cfa:479337|	479337|	MOCS2|	http://www.genome.jp/kegg-bin/show_pathway?cfa04122/cfa:479337%09red
Folate biosynthesis	KEGG PATHWAY	cfa00790	1	11	0.198004	ENSCAFG00000018415	cfa:479337|	479337|	MOCS2|	http://www.genome.jp/kegg-bin/show_pathway?cfa00790/cfa:479337%09red
Focal adhesion	KEGG PATHWAY	cfa04510	6	209	0.199608	ENSCAFG00000000482|ENSCAFG00000013062|ENSCAFG00000025345|ENSCAFG00000001106|ENSCAFG00000029928|ENSCAFG00000006046	cfa:481464|cfa:486934|cfa:483273|cfa:100683420|cfa:100855828|cfa:485659|	481464|486934|483273|100683420|100855828|485659|	FLT4|DOCK1|RELN|LAMA2| |COL6A5, COL29A1|	http://www.genome.jp/kegg-bin/show_pathway?cfa04510/cfa:481464%09red/cfa:100683420%09red/cfa:100855828%09red/cfa:485659%09red/cfa:486934%09red/cfa:483273%09red
cGMP-PKG signaling pathway	KEGG PATHWAY	cfa04022	5	166	0.202374	ENSCAFG00000015465|ENSCAFG00000015873|ENSCAFG00000019126|ENSCAFG00000015194|ENSCAFG00000009795	cfa:403984|cfa:480915|cfa:485046|cfa:489435|cfa:403992|	403984|480915|485046|489435|403992|	KCNMA1, KCNMA|CACNA1F|CREB3L3|TRPC6|ATP1A1|	http://www.genome.jp/kegg-bin/show_pathway?cfa04022/cfa:485046%09red/cfa:403992%09red/cfa:489435%09red/cfa:403984%09red/cfa:480915%09red
Rap1 signaling pathway	KEGG PATHWAY	cfa04015	6	210	0.202424	ENSCAFG00000031185|ENSCAFG00000000482|ENSCAFG00000023756|ENSCAFG00000029928|ENSCAFG00000016603|ENSCAFG00000016903	cfa:610829|cfa:481464|cfa:403943|cfa:100855828|cfa:489905|cfa:611641|	610829|481464|403943|100855828|489905|611641|	PFN4|FLT4|GNAS| |ITGAL|FGF18|	http://www.genome.jp/kegg-bin/show_pathway?cfa04015/cfa:481464%09red/cfa:489905%09red/cfa:100855828%09red/cfa:403943%09red/cfa:610829%09red/cfa:611641%09red
Intestinal immune network for IgA production	KEGG PATHWAY	cfa04672	2	44	0.204273	ENSCAFG00000013879|ENSCAFG00000000900	cfa:484793|cfa:474860|	484793|474860|	CCR9|HLA-DRB1, DLA-DRB1, LA-DRB|	http://www.genome.jp/kegg-bin/show_pathway?cfa04672/cfa:474860%09red/cfa:484793%09red
Vasopressin-regulated water reabsorption	KEGG PATHWAY	cfa04962	2	44	0.204273	ENSCAFG00000023756|ENSCAFG00000019126	cfa:403943|cfa:485046|	403943|485046|	GNAS|CREB3L3|	http://www.genome.jp/kegg-bin/show_pathway?cfa04962/cfa:485046%09red/cfa:403943%09red
Alcoholism	KEGG PATHWAY	cfa05034	5	167	0.205581	ENSCAFG00000031760|ENSCAFG00000011327|ENSCAFG00000019126|ENSCAFG00000029451|ENSCAFG00000023756	cfa:608682|cfa:478743|cfa:485046|cfa:100856225|cfa:403943|	608682|478743|485046|100856225|403943|	| |CREB3L3| |GNAS|	http://www.genome.jp/kegg-bin/show_pathway?cfa05034/cfa:100856225%09red/cfa:485046%09red/cfa:608682%09red/cfa:403943%09red/cfa:478743%09red
Rheumatoid arthritis	KEGG PATHWAY	cfa05323	3	83	0.206776	ENSCAFG00000016603|ENSCAFG00000000900|ENSCAFG00000007245	cfa:489905|cfa:474860|cfa:403782|	489905|474860|403782|	ITGAL|HLA-DRB1, DLA-DRB1, LA-DRB|IL1A|	http://www.genome.jp/kegg-bin/show_pathway?cfa05323/cfa:403782%09red/cfa:489905%09red/cfa:474860%09red
Dilated cardiomyopathy	KEGG PATHWAY	cfa05414	3	86	0.221009	ENSCAFG00000023756|ENSCAFG00000015873|ENSCAFG00000017311	cfa:403943|cfa:480915|cfa:478332|	403943|480915|478332|	GNAS|CACNA1F|TPM1|	http://www.genome.jp/kegg-bin/show_pathway?cfa05414/cfa:403943%09red/cfa:478332%09red/cfa:480915%09red
Cocaine addiction	KEGG PATHWAY	cfa05030	2	49	0.23785	ENSCAFG00000023756|ENSCAFG00000019126	cfa:403943|cfa:485046|	403943|485046|	GNAS|CREB3L3|	http://www.genome.jp/kegg-bin/show_pathway?cfa05030/cfa:485046%09red/cfa:403943%09red
Malaria	KEGG PATHWAY	cfa05144	2	50	0.244606	ENSCAFG00000016603|ENSCAFG00000029568	cfa:489905|cfa:480784|	489905|480784|	ITGAL| |	http://www.genome.jp/kegg-bin/show_pathway?cfa05144/cfa:489905%09red/cfa:480784%09red
Tight junction	KEGG PATHWAY	cfa04530	4	136	0.251984	ENSCAFG00000007805|ENSCAFG00000010407|ENSCAFG00000029928|ENSCAFG00000001865	cfa:403844|cfa:403752|cfa:100855828|cfa:481816|	403844|403752|100855828|481816|	OCLN|TJP1, ZO-1, ZO1| |TJAP1|	http://www.genome.jp/kegg-bin/show_pathway?cfa04530/cfa:100855828%09red/cfa:403844%09red/cfa:481816%09red/cfa:403752%09red
Calcium signaling pathway	KEGG PATHWAY	cfa04020	5	181	0.252074	ENSCAFG00000023756|ENSCAFG00000015873|ENSCAFG00000029928|ENSCAFG00000017179|ENSCAFG00000010225	cfa:403943|cfa:480915|cfa:100855828|cfa:491956|cfa:478139|	403943|480915|100855828|491956|478139|	GNAS|CACNA1F| |PHKA1|PHKB|	http://www.genome.jp/kegg-bin/show_pathway?cfa04020/cfa:100855828%09red/cfa:403943%09red/cfa:478139%09red/cfa:491956%09red/cfa:480915%09red
Insulin signaling pathway	KEGG PATHWAY	cfa04910	4	139	0.26396	ENSCAFG00000004813|ENSCAFG00000017179|ENSCAFG00000016959|ENSCAFG00000010225	cfa:403607|cfa:491956|cfa:490425|cfa:478139|	403607|491956|490425|478139|	LIPE, HSL|PHKA1|PKLR|PHKB|	http://www.genome.jp/kegg-bin/show_pathway?cfa04910/cfa:490425%09red/cfa:403607%09red/cfa:478139%09red/cfa:491956%09red
Pantothenate and CoA biosynthesis	KEGG PATHWAY	cfa00770	1	16	0.268475	ENSCAFG00000017049	cfa:489133|	489133|	PANK3|	http://www.genome.jp/kegg-bin/show_pathway?cfa00770/cfa:489133%09red
Phagosome	KEGG PATHWAY	cfa04145	4	141	0.272002	ENSCAFG00000015700|ENSCAFG00000018331|ENSCAFG00000000900|ENSCAFG00000012023	cfa:609342|cfa:607342|cfa:474860|cfa:478168|	609342|607342|474860|478168|	STX18|COLEC12|HLA-DRB1, DLA-DRB1, LA-DRB|STX12|	http://www.genome.jp/kegg-bin/show_pathway?cfa04145/cfa:609342%09red/cfa:478168%09red/cfa:474860%09red/cfa:607342%09red
Nitrogen metabolism	KEGG PATHWAY	cfa00910	1	17	0.28181	ENSCAFG00000011762	cfa:100855809|	100855809|	CA14|	http://www.genome.jp/kegg-bin/show_pathway?cfa00910/cfa:100855809%09red
Natural killer cell mediated cytotoxicity	KEGG PATHWAY	cfa04650	3	99	0.284488	ENSCAFG00000007750|ENSCAFG00000016603|ENSCAFG00000029928	cfa:403567|cfa:489905|cfa:100855828|	403567|489905|100855828|	CASP3|ITGAL| |	http://www.genome.jp/kegg-bin/show_pathway?cfa04650/cfa:100855828%09red/cfa:489905%09red/cfa:403567%09red
Chemical carcinogenesis	KEGG PATHWAY	cfa05204	2	56	0.285211	ENSCAFG00000029232|ENSCAFG00000012149	cfa:442984|cfa:483185|	442984|483185|	UGT2B31|ARNT|	http://www.genome.jp/kegg-bin/show_pathway?cfa05204/cfa:483185%09red/cfa:442984%09red
Ascorbate and aldarate metabolism	KEGG PATHWAY	cfa00053	1	18	0.294902	ENSCAFG00000029232	cfa:442984|	442984|	UGT2B31|	http://www.genome.jp/kegg-bin/show_pathway?cfa00053/cfa:442984%09red
Viral carcinogenesis	KEGG PATHWAY	cfa05203	5	196	0.304408	ENSCAFG00000007750|ENSCAFG00000011327|ENSCAFG00000019126|ENSCAFG00000029451|ENSCAFG00000031760	cfa:403567|cfa:478743|cfa:485046|cfa:100856225|cfa:608682|	403567|478743|485046|100856225|608682|	CASP3| |CREB3L3| | |	http://www.genome.jp/kegg-bin/show_pathway?cfa05203/cfa:100856225%09red/cfa:485046%09red/cfa:608682%09red/cfa:403567%09red/cfa:478743%09red
Retrograde endocannabinoid signaling	KEGG PATHWAY	cfa04723	3	104	0.309354	ENSCAFG00000015873|ENSCAFG00000006786|ENSCAFG00000029928	cfa:480915|cfa:482623|cfa:100855828|	480915|482623|100855828|	CACNA1F|SLC17A8| |	http://www.genome.jp/kegg-bin/show_pathway?cfa04723/cfa:100855828%09red/cfa:482623%09red/cfa:480915%09red
TNF signaling pathway	KEGG PATHWAY	cfa04668	3	105	0.314339	ENSCAFG00000007750|ENSCAFG00000019126|ENSCAFG00000010528	cfa:403567|cfa:485046|cfa:477649|	403567|485046|477649|	CASP3|CREB3L3|DNM1L|	http://www.genome.jp/kegg-bin/show_pathway?cfa04668/cfa:477649%09red/cfa:403567%09red/cfa:485046%09red
Long-term depression	KEGG PATHWAY	cfa04730	2	61	0.318896	ENSCAFG00000023756|ENSCAFG00000029928	cfa:403943|cfa:100855828|	403943|100855828|	GNAS| |	http://www.genome.jp/kegg-bin/show_pathway?cfa04730/cfa:100855828%09red/cfa:403943%09red
Inflammatory bowel disease (IBD)	KEGG PATHWAY	cfa05321	2	61	0.318896	ENSCAFG00000000900|ENSCAFG00000007245	cfa:474860|cfa:403782|	474860|403782|	HLA-DRB1, DLA-DRB1, LA-DRB|IL1A|	http://www.genome.jp/kegg-bin/show_pathway?cfa05321/cfa:403782%09red/cfa:474860%09red
Biosynthesis of unsaturated fatty acids	KEGG PATHWAY	cfa01040	1	20	0.320376	ENSCAFG00000023975	cfa:574011|	574011|	PTPLA, HACD1|	http://www.genome.jp/kegg-bin/show_pathway?cfa01040/cfa:574011%09red
Glycolysis / Gluconeogenesis	KEGG PATHWAY	cfa00010	2	62	0.325593	ENSCAFG00000009035|ENSCAFG00000016959	cfa:403849|cfa:490425|	403849|490425|	PFKM, M-PFK|PKLR|	http://www.genome.jp/kegg-bin/show_pathway?cfa00010/cfa:403849%09red/cfa:490425%09red
MAPK signaling pathway	KEGG PATHWAY	cfa04010	6	253	0.333896	ENSCAFG00000007750|ENSCAFG00000029928|ENSCAFG00000016903|ENSCAFG00000007245|ENSCAFG00000015873|ENSCAFG00000004597	cfa:403567|cfa:100855828|cfa:611641|cfa:403782|cfa:480915|cfa:484454|	403567|100855828|611641|403782|480915|484454|	CASP3| |FGF18|IL1A|CACNA1F|RELB|	http://www.genome.jp/kegg-bin/show_pathway?cfa04010/cfa:100855828%09red/cfa:403567%09red/cfa:480915%09red/cfa:403782%09red/cfa:484454%09red/cfa:611641%09red
Synaptic vesicle cycle	KEGG PATHWAY	cfa04721	2	64	0.338933	ENSCAFG00000006786|ENSCAFG00000020125	cfa:482623|cfa:609241|	482623|609241|	SLC17A8|STXBP1|	http://www.genome.jp/kegg-bin/show_pathway?cfa04721/cfa:609241%09red/cfa:482623%09red
Proximal tubule bicarbonate reclamation	KEGG PATHWAY	cfa04964	1	22	0.344932	ENSCAFG00000009795	cfa:403992|	403992|	ATP1A1|	http://www.genome.jp/kegg-bin/show_pathway?cfa04964/cfa:403992%09red
Fatty acid elongation	KEGG PATHWAY	cfa00062	1	22	0.344932	ENSCAFG00000023975	cfa:574011|	574011|	PTPLA, HACD1|	http://www.genome.jp/kegg-bin/show_pathway?cfa00062/cfa:574011%09red
Leishmaniasis	KEGG PATHWAY	cfa05140	2	66	0.352191	ENSCAFG00000000900|ENSCAFG00000007245	cfa:474860|cfa:403782|	474860|403782|	HLA-DRB1, DLA-DRB1, LA-DRB|IL1A|	http://www.genome.jp/kegg-bin/show_pathway?cfa05140/cfa:403782%09red/cfa:474860%09red
Vitamin digestion and absorption	KEGG PATHWAY	cfa04977	1	23	0.356876	ENSCAFG00000013306	cfa:489392|	489392|	APOA4|	http://www.genome.jp/kegg-bin/show_pathway?cfa04977/cfa:489392%09red
Cholinergic synapse	KEGG PATHWAY	cfa04725	3	114	0.359181	ENSCAFG00000015873|ENSCAFG00000019126|ENSCAFG00000029928	cfa:480915|cfa:485046|cfa:100855828|	480915|485046|100855828|	CACNA1F|CREB3L3| |	http://www.genome.jp/kegg-bin/show_pathway?cfa04725/cfa:485046%09red/cfa:100855828%09red/cfa:480915%09red
Regulation of actin cytoskeleton	KEGG PATHWAY	cfa04810	5	212	0.361775	ENSCAFG00000031185|ENSCAFG00000016185|ENSCAFG00000016603|ENSCAFG00000016903|ENSCAFG00000013062	cfa:610829|cfa:490390|cfa:489905|cfa:611641|cfa:486934|	610829|490390|489905|611641|486934|	PFN4|ENAH|ITGAL|FGF18|DOCK1|	http://www.genome.jp/kegg-bin/show_pathway?cfa04810/cfa:611641%09red/cfa:489905%09red/cfa:610829%09red/cfa:486934%09red/cfa:490390%09red
Glutamatergic synapse	KEGG PATHWAY	cfa04724	3	115	0.364146	ENSCAFG00000023756|ENSCAFG00000006786|ENSCAFG00000029928	cfa:403943|cfa:482623|cfa:100855828|	403943|482623|100855828|	GNAS|SLC17A8| |	http://www.genome.jp/kegg-bin/show_pathway?cfa04724/cfa:100855828%09red/cfa:403943%09red/cfa:482623%09red
Asthma	KEGG PATHWAY	cfa05310	1	24	0.368603	ENSCAFG00000000900	cfa:474860|	474860|	HLA-DRB1, DLA-DRB1, LA-DRB|	http://www.genome.jp/kegg-bin/show_pathway?cfa05310/cfa:474860%09red
Maturity onset diabetes of the young	KEGG PATHWAY	cfa04950	1	24	0.368603	ENSCAFG00000016959	cfa:490425|	490425|	PKLR|	http://www.genome.jp/kegg-bin/show_pathway?cfa04950/cfa:490425%09red
Toxoplasmosis	KEGG PATHWAY	cfa05145	3	117	0.374057	ENSCAFG00000007750|ENSCAFG00000001106|ENSCAFG00000000900	cfa:403567|cfa:100683420|cfa:474860|	403567|100683420|474860|	CASP3|LAMA2|HLA-DRB1, DLA-DRB1, LA-DRB|	http://www.genome.jp/kegg-bin/show_pathway?cfa05145/cfa:100683420%09red/cfa:403567%09red/cfa:474860%09red
Pertussis	KEGG PATHWAY	cfa05133	2	70	0.378417	ENSCAFG00000007750|ENSCAFG00000007245	cfa:403567|cfa:403782|	403567|403782|	CASP3|IL1A|	http://www.genome.jp/kegg-bin/show_pathway?cfa05133/cfa:403782%09red/cfa:403567%09red
Dorso-ventral axis formation	KEGG PATHWAY	cfa04320	1	25	0.380116	ENSCAFG00000009444	cfa:486125|	486125|	PIWIL2|	http://www.genome.jp/kegg-bin/show_pathway?cfa04320/cfa:486125%09red
Leukocyte transendothelial migration	KEGG PATHWAY	cfa04670	3	120	0.388865	ENSCAFG00000007805|ENSCAFG00000029928|ENSCAFG00000016603	cfa:403844|cfa:100855828|cfa:489905|	403844|100855828|489905|	OCLN| |ITGAL|	http://www.genome.jp/kegg-bin/show_pathway?cfa04670/cfa:100855828%09red/cfa:489905%09red/cfa:403844%09red
Herpes simplex infection	KEGG PATHWAY	cfa05168	4	172	0.399369	ENSCAFG00000007750|ENSCAFG00000009617|ENSCAFG00000000900|ENSCAFG00000014564	cfa:403567|cfa:488947|cfa:474860|cfa:100686271|	403567|488947|474860|100686271|	CASP3|IFIT1|HLA-DRB1, DLA-DRB1, LA-DRB| |	http://www.genome.jp/kegg-bin/show_pathway?cfa05168/cfa:100686271%09red/cfa:488947%09red/cfa:403567%09red/cfa:474860%09red
Pentose phosphate pathway	KEGG PATHWAY	cfa00030	1	27	0.402519	ENSCAFG00000009035	cfa:403849|	403849|	PFKM, M-PFK|	http://www.genome.jp/kegg-bin/show_pathway?cfa00030/cfa:403849%09red
AMPK signaling pathway	KEGG PATHWAY	cfa04152	3	123	0.403587	ENSCAFG00000004813|ENSCAFG00000009035|ENSCAFG00000019126	cfa:403607|cfa:403849|cfa:485046|	403607|403849|485046|	LIPE, HSL|PFKM, M-PFK|CREB3L3|	http://www.genome.jp/kegg-bin/show_pathway?cfa04152/cfa:403849%09red/cfa:485046%09red/cfa:403607%09red
Biosynthesis of amino acids	KEGG PATHWAY	cfa01230	2	74	0.404189	ENSCAFG00000009035|ENSCAFG00000016959	cfa:403849|cfa:490425|	403849|490425|	PFKM, M-PFK|PKLR|	http://www.genome.jp/kegg-bin/show_pathway?cfa01230/cfa:403849%09red/cfa:490425%09red
Glycosphingolipid biosynthesis - lacto and neolacto series	KEGG PATHWAY	cfa00601	1	28	0.413415	ENSCAFG00000019526	cfa:449026|	449026|	FUT7|	http://www.genome.jp/kegg-bin/show_pathway?cfa00601/cfa:449026%09red
Osteoclast differentiation	KEGG PATHWAY	cfa04380	3	128	0.427885	ENSCAFG00000004782|ENSCAFG00000004597|ENSCAFG00000007245	cfa:485167|cfa:484454|cfa:403782|	485167|484454|403782|	GAB2|RELB|IL1A|	http://www.genome.jp/kegg-bin/show_pathway?cfa04380/cfa:403782%09red/cfa:485167%09red/cfa:484454%09red
Dopaminergic synapse	KEGG PATHWAY	cfa04728	3	129	0.432703	ENSCAFG00000023756|ENSCAFG00000019126|ENSCAFG00000029928	cfa:403943|cfa:485046|cfa:100855828|	403943|485046|100855828|	GNAS|CREB3L3| |	http://www.genome.jp/kegg-bin/show_pathway?cfa04728/cfa:485046%09red/cfa:100855828%09red/cfa:403943%09red
Circadian rhythm	KEGG PATHWAY	cfa04710	1	30	0.434617	ENSCAFG00000006059	cfa:475928|	475928|	CSNK1D|	http://www.genome.jp/kegg-bin/show_pathway?cfa04710/cfa:475928%09red
PI3K-Akt signaling pathway	KEGG PATHWAY	cfa04151	7	338	0.439993	ENSCAFG00000000482|ENSCAFG00000025345|ENSCAFG00000008373|ENSCAFG00000001106|ENSCAFG00000019126|ENSCAFG00000006046|ENSCAFG00000016903	cfa:481464|cfa:483273|cfa:751768|cfa:100683420|cfa:485046|cfa:485659|cfa:611641|	481464|483273|751768|100683420|485046|485659|611641|	FLT4|RELN|IL7|LAMA2|CREB3L3|COL6A5, COL29A1|FGF18|	http://www.genome.jp/kegg-bin/show_pathway?cfa04151/cfa:485046%09red/cfa:751768%09red/cfa:100683420%09red/cfa:481464%09red/cfa:485659%09red/cfa:483273%09red/cfa:611641%09red
Apoptosis	KEGG PATHWAY	cfa04210	2	80	0.441854	ENSCAFG00000007750|ENSCAFG00000007245	cfa:403567|cfa:403782|	403567|403782|	CASP3|IL1A|	http://www.genome.jp/kegg-bin/show_pathway?cfa04210/cfa:403782%09red/cfa:403567%09red
Hypertrophic cardiomyopathy (HCM)	KEGG PATHWAY	cfa05410	2	80	0.441854	ENSCAFG00000015873|ENSCAFG00000017311	cfa:480915|cfa:478332|	480915|478332|	CACNA1F|TPM1|	http://www.genome.jp/kegg-bin/show_pathway?cfa05410/cfa:478332%09red/cfa:480915%09red
Huntington's disease	KEGG PATHWAY	cfa05016	4	183	0.44417	ENSCAFG00000007750|ENSCAFG00000031413|ENSCAFG00000019126|ENSCAFG00000013367	cfa:403567|cfa:102154055|cfa:485046|cfa:489814|	403567|102154055|485046|489814|	CASP3| |CREB3L3|HIP1|	http://www.genome.jp/kegg-bin/show_pathway?cfa05016/cfa:102154055%09red/cfa:485046%09red/cfa:489814%09red/cfa:403567%09red
Allograft rejection	KEGG PATHWAY	cfa05330	1	31	0.444929	ENSCAFG00000000900	cfa:474860|	474860|	HLA-DRB1, DLA-DRB1, LA-DRB|	http://www.genome.jp/kegg-bin/show_pathway?cfa05330/cfa:474860%09red
Drug metabolism - other enzymes	KEGG PATHWAY	cfa00983	1	31	0.444929	ENSCAFG00000029232	cfa:442984|	442984|	UGT2B31|	http://www.genome.jp/kegg-bin/show_pathway?cfa00983/cfa:442984%09red
Fructose and mannose metabolism	KEGG PATHWAY	cfa00051	1	31	0.444929	ENSCAFG00000009035	cfa:403849|	403849|	PFKM, M-PFK|	http://www.genome.jp/kegg-bin/show_pathway?cfa00051/cfa:403849%09red
Phosphatidylinositol signaling system	KEGG PATHWAY	cfa04070	2	81	0.448004	ENSCAFG00000029928|ENSCAFG00000012969	cfa:100855828|cfa:486360|	100855828|486360|	|INPP5J|	http://www.genome.jp/kegg-bin/show_pathway?cfa04070/cfa:100855828%09red/cfa:486360%09red
Wnt signaling pathway	KEGG PATHWAY	cfa04310	3	133	0.451825	ENSCAFG00000012180|ENSCAFG00000029928|ENSCAFG00000005737	cfa:478650|cfa:100855828|cfa:482844|	478650|100855828|482844|	DVL3| |SFRP1, FrzA|	http://www.genome.jp/kegg-bin/show_pathway?cfa04310/cfa:100855828%09red/cfa:478650%09red/cfa:482844%09red
Other types of O-glycan biosynthesis	KEGG PATHWAY	cfa00514	1	32	0.455054	ENSCAFG00000019526	cfa:449026|	449026|	FUT7|	http://www.genome.jp/kegg-bin/show_pathway?cfa00514/cfa:449026%09red
Hematopoietic cell lineage	KEGG PATHWAY	cfa04640	2	83	0.460189	ENSCAFG00000008373|ENSCAFG00000007245	cfa:751768|cfa:403782|	751768|403782|	IL7|IL1A|	http://www.genome.jp/kegg-bin/show_pathway?cfa04640/cfa:403782%09red/cfa:751768%09red
Cell adhesion molecules (CAMs)	KEGG PATHWAY	cfa04514	3	136	0.465991	ENSCAFG00000007805|ENSCAFG00000016603|ENSCAFG00000000900	cfa:403844|cfa:489905|cfa:474860|	403844|489905|474860|	OCLN|ITGAL|HLA-DRB1, DLA-DRB1, LA-DRB|	http://www.genome.jp/kegg-bin/show_pathway?cfa04514/cfa:489905%09red/cfa:474860%09red/cfa:403844%09red
GnRH signaling pathway	KEGG PATHWAY	cfa04912	2	85	0.472216	ENSCAFG00000023756|ENSCAFG00000015873	cfa:403943|cfa:480915|	403943|480915|	GNAS|CACNA1F|	http://www.genome.jp/kegg-bin/show_pathway?cfa04912/cfa:403943%09red/cfa:480915%09red
Base excision repair	KEGG PATHWAY	cfa03410	1	34	0.474754	ENSCAFG00000008392	cfa:475639|	475639|	NEIL3|	http://www.genome.jp/kegg-bin/show_pathway?cfa03410/cfa:475639%09red
Prion diseases	KEGG PATHWAY	cfa05020	1	34	0.474754	ENSCAFG00000007245	cfa:403782|	403782|	IL1A|	http://www.genome.jp/kegg-bin/show_pathway?cfa05020/cfa:403782%09red
MicroRNAs in cancer	KEGG PATHWAY	cfa05206	3	139	0.479994	ENSCAFG00000007750|ENSCAFG00000029928|ENSCAFG00000017311	cfa:403567|cfa:100855828|cfa:478332|	403567|100855828|478332|	CASP3| |TPM1|	http://www.genome.jp/kegg-bin/show_pathway?cfa05206/cfa:100855828%09red/cfa:478332%09red/cfa:403567%09red
Fc gamma R-mediated phagocytosis	KEGG PATHWAY	cfa04666	2	87	0.484081	ENSCAFG00000029928|ENSCAFG00000004782	cfa:100855828|cfa:485167|	100855828|485167|	|GAB2|	http://www.genome.jp/kegg-bin/show_pathway?cfa04666/cfa:100855828%09red/cfa:485167%09red
SNARE interactions in vesicular transport	KEGG PATHWAY	cfa04130	1	35	0.484336	ENSCAFG00000015700	cfa:609342|	609342|	STX18|	http://www.genome.jp/kegg-bin/show_pathway?cfa04130/cfa:609342%09red
Glycerophospholipid metabolism	KEGG PATHWAY	cfa00564	2	88	0.489951	ENSCAFG00000011314|ENSCAFG00000007213	cfa:478511|cfa:610214|	478511|610214|	ETNPPL, AGXT2L1|CHPT1|	http://www.genome.jp/kegg-bin/show_pathway?cfa00564/cfa:478511%09red/cfa:610214%09red
GABAergic synapse	KEGG PATHWAY	cfa04727	2	88	0.489951	ENSCAFG00000015873|ENSCAFG00000029928	cfa:480915|cfa:100855828|	480915|100855828|	CACNA1F| |	http://www.genome.jp/kegg-bin/show_pathway?cfa04727/cfa:100855828%09red/cfa:480915%09red
Hepatitis B	KEGG PATHWAY	cfa05161	3	143	0.498391	ENSCAFG00000007750|ENSCAFG00000019126|ENSCAFG00000029928	cfa:403567|cfa:485046|cfa:100855828|	403567|485046|100855828|	CASP3|CREB3L3| |	http://www.genome.jp/kegg-bin/show_pathway?cfa05161/cfa:485046%09red/cfa:100855828%09red/cfa:403567%09red
Fat digestion and absorption	KEGG PATHWAY	cfa04975	1	37	0.502979	ENSCAFG00000013306	cfa:489392|	489392|	APOA4|	http://www.genome.jp/kegg-bin/show_pathway?cfa04975/cfa:489392%09red
Morphine addiction	KEGG PATHWAY	cfa05032	2	93	0.518663	ENSCAFG00000023756|ENSCAFG00000029928	cfa:403943|cfa:100855828|	403943|100855828|	GNAS| |	http://www.genome.jp/kegg-bin/show_pathway?cfa05032/cfa:100855828%09red/cfa:403943%09red
Cysteine and methionine metabolism	KEGG PATHWAY	cfa00270	1	39	0.520951	ENSCAFG00000001671	cfa:474729|	474729|	MTAP|	http://www.genome.jp/kegg-bin/show_pathway?cfa00270/cfa:474729%09red
Autoimmune thyroid disease	KEGG PATHWAY	cfa05320	1	39	0.520951	ENSCAFG00000000900	cfa:474860|	474860|	HLA-DRB1, DLA-DRB1, LA-DRB|	http://www.genome.jp/kegg-bin/show_pathway?cfa05320/cfa:474860%09red
Ether lipid metabolism	KEGG PATHWAY	cfa00565	1	39	0.520951	ENSCAFG00000007213	cfa:610214|	610214|	CHPT1|	http://www.genome.jp/kegg-bin/show_pathway?cfa00565/cfa:610214%09red
Nicotine addiction	KEGG PATHWAY	cfa05033	1	40	0.529692	ENSCAFG00000006786	cfa:482623|	482623|	SLC17A8|	http://www.genome.jp/kegg-bin/show_pathway?cfa05033/cfa:482623%09red
Carbohydrate digestion and absorption	KEGG PATHWAY	cfa04973	1	40	0.529692	ENSCAFG00000009795	cfa:403992|	403992|	ATP1A1|	http://www.genome.jp/kegg-bin/show_pathway?cfa04973/cfa:403992%09red
Non-alcoholic fatty liver disease (NAFLD)	KEGG PATHWAY	cfa04932	3	150	0.529771	ENSCAFG00000007750|ENSCAFG00000016959|ENSCAFG00000007245	cfa:403567|cfa:490425|cfa:403782|	403567|490425|403782|	CASP3|PKLR|IL1A|	http://www.genome.jp/kegg-bin/show_pathway?cfa04932/cfa:403782%09red/cfa:490425%09red/cfa:403567%09red
Pyruvate metabolism	KEGG PATHWAY	cfa00620	1	41	0.538274	ENSCAFG00000016959	cfa:490425|	490425|	PKLR|	http://www.genome.jp/kegg-bin/show_pathway?cfa00620/cfa:490425%09red
Circadian entrainment	KEGG PATHWAY	cfa04713	2	98	0.546278	ENSCAFG00000023756|ENSCAFG00000029928	cfa:403943|cfa:100855828|	403943|100855828|	GNAS| |	http://www.genome.jp/kegg-bin/show_pathway?cfa04713/cfa:100855828%09red/cfa:403943%09red
Taste transduction	KEGG PATHWAY	cfa04742	1	42	0.546699	ENSCAFG00000023756	cfa:403943|	403943|	GNAS|	http://www.genome.jp/kegg-bin/show_pathway?cfa04742/cfa:403943%09red
Estrogen signaling pathway	KEGG PATHWAY	cfa04915	2	99	0.551667	ENSCAFG00000023756|ENSCAFG00000019126	cfa:403943|cfa:485046|	403943|485046|	GNAS|CREB3L3|	http://www.genome.jp/kegg-bin/show_pathway?cfa04915/cfa:485046%09red/cfa:403943%09red
Pathways in cancer	KEGG PATHWAY	cfa05200	6	322	0.552786	ENSCAFG00000029928|ENSCAFG00000012149|ENSCAFG00000007750|ENSCAFG00000001106|ENSCAFG00000012180|ENSCAFG00000016903	cfa:100855828|cfa:483185|cfa:403567|cfa:100683420|cfa:478650|cfa:611641|	100855828|483185|403567|100683420|478650|611641|	|ARNT|CASP3|LAMA2|DVL3|FGF18|	http://www.genome.jp/kegg-bin/show_pathway?cfa05200/cfa:100855828%09red/cfa:100683420%09red/cfa:403567%09red/cfa:478650%09red/cfa:483185%09red/cfa:611641%09red
ABC transporters	KEGG PATHWAY	cfa02010	1	43	0.554972	ENSCAFG00000005433	cfa:485523|	485523|	ABCC4|	http://www.genome.jp/kegg-bin/show_pathway?cfa02010/cfa:485523%09red
Oxytocin signaling pathway	KEGG PATHWAY	cfa04921	3	158	0.564253	ENSCAFG00000023756|ENSCAFG00000015873|ENSCAFG00000029928	cfa:403943|cfa:480915|cfa:100855828|	403943|480915|100855828|	GNAS|CACNA1F| |	http://www.genome.jp/kegg-bin/show_pathway?cfa04921/cfa:100855828%09red/cfa:403943%09red/cfa:480915%09red
Inflammatory mediator regulation of TRP channels	KEGG PATHWAY	cfa04750	2	102	0.567562	ENSCAFG00000023756|ENSCAFG00000029928	cfa:403943|cfa:100855828|	403943|100855828|	GNAS| |	http://www.genome.jp/kegg-bin/show_pathway?cfa04750/cfa:100855828%09red/cfa:403943%09red
Cytokine-cytokine receptor interaction	KEGG PATHWAY	cfa04060	4	216	0.570698	ENSCAFG00000008373|ENSCAFG00000013879|ENSCAFG00000000482|ENSCAFG00000007245	cfa:751768|cfa:484793|cfa:481464|cfa:403782|	751768|484793|481464|403782|	IL7|CCR9|FLT4|IL1A|	http://www.genome.jp/kegg-bin/show_pathway?cfa04060/cfa:403782%09red/cfa:481464%09red/cfa:751768%09red/cfa:484793%09red
Influenza A	KEGG PATHWAY	cfa05164	3	160	0.57263	ENSCAFG00000003293|ENSCAFG00000000900|ENSCAFG00000007245	cfa:609005|cfa:474860|cfa:403782|	609005|474860|403782|	RSAD2|HLA-DRB1, DLA-DRB1, LA-DRB|IL1A|	http://www.genome.jp/kegg-bin/show_pathway?cfa05164/cfa:609005%09red/cfa:403782%09red/cfa:474860%09red
Ovarian steroidogenesis	KEGG PATHWAY	cfa04913	1	46	0.578896	ENSCAFG00000023756	cfa:403943|	403943|	GNAS|	http://www.genome.jp/kegg-bin/show_pathway?cfa04913/cfa:403943%09red
Notch signaling pathway	KEGG PATHWAY	cfa04330	1	47	0.586582	ENSCAFG00000012180	cfa:478650|	478650|	DVL3|	http://www.genome.jp/kegg-bin/show_pathway?cfa04330/cfa:478650%09red
Drug metabolism - cytochrome P450	KEGG PATHWAY	cfa00982	1	47	0.586582	ENSCAFG00000029232	cfa:442984|	442984|	UGT2B31|	http://www.genome.jp/kegg-bin/show_pathway?cfa00982/cfa:442984%09red
Steroid hormone biosynthesis	KEGG PATHWAY	cfa00140	1	47	0.586582	ENSCAFG00000029232	cfa:442984|	442984|	UGT2B31|	http://www.genome.jp/kegg-bin/show_pathway?cfa00140/cfa:442984%09red
HIF-1 signaling pathway	KEGG PATHWAY	cfa04066	2	106	0.588116	ENSCAFG00000029928|ENSCAFG00000012149	cfa:100855828|cfa:483185|	100855828|483185|	|ARNT|	http://www.genome.jp/kegg-bin/show_pathway?cfa04066/cfa:483185%09red/cfa:100855828%09red
Ras signaling pathway	KEGG PATHWAY	cfa04014	4	221	0.588454	ENSCAFG00000016903|ENSCAFG00000029928|ENSCAFG00000004782|ENSCAFG00000000482	cfa:611641|cfa:100855828|cfa:485167|cfa:481464|	611641|100855828|485167|481464|	FGF18| |GAB2|FLT4|	http://www.genome.jp/kegg-bin/show_pathway?cfa04014/cfa:481464%09red/cfa:100855828%09red/cfa:611641%09red/cfa:485167%09red
Tuberculosis	KEGG PATHWAY	cfa05152	3	164	0.589081	ENSCAFG00000007750|ENSCAFG00000000900|ENSCAFG00000007245	cfa:403567|cfa:474860|cfa:403782|	403567|474860|403782|	CASP3|HLA-DRB1, DLA-DRB1, LA-DRB|IL1A|	http://www.genome.jp/kegg-bin/show_pathway?cfa05152/cfa:403782%09red/cfa:403567%09red/cfa:474860%09red
Fatty acid metabolism	KEGG PATHWAY	cfa01212	1	48	0.594128	ENSCAFG00000023975	cfa:574011|	574011|	PTPLA, HACD1|	http://www.genome.jp/kegg-bin/show_pathway?cfa01212/cfa:574011%09red
Sphingolipid metabolism	KEGG PATHWAY	cfa00600	1	48	0.594128	ENSCAFG00000017337	cfa:403916|	403916|	GALC|	http://www.genome.jp/kegg-bin/show_pathway?cfa00600/cfa:403916%09red
Type II diabetes mellitus	KEGG PATHWAY	cfa04930	1	48	0.594128	ENSCAFG00000016959	cfa:490425|	490425|	PKLR|	http://www.genome.jp/kegg-bin/show_pathway?cfa04930/cfa:490425%09red
Carbon metabolism	KEGG PATHWAY	cfa01200	2	108	0.598118	ENSCAFG00000009035|ENSCAFG00000016959	cfa:403849|cfa:490425|	403849|490425|	PFKM, M-PFK|PKLR|	http://www.genome.jp/kegg-bin/show_pathway?cfa01200/cfa:403849%09red/cfa:490425%09red
Hedgehog signaling pathway	KEGG PATHWAY	cfa04340	1	49	0.601536	ENSCAFG00000006059	cfa:475928|	475928|	CSNK1D|	http://www.genome.jp/kegg-bin/show_pathway?cfa04340/cfa:475928%09red
Amyotrophic lateral sclerosis (ALS)	KEGG PATHWAY	cfa05014	1	49	0.601536	ENSCAFG00000007750	cfa:403567|	403567|	CASP3|	http://www.genome.jp/kegg-bin/show_pathway?cfa05014/cfa:403567%09red
Retinol metabolism	KEGG PATHWAY	cfa00830	1	49	0.601536	ENSCAFG00000029232	cfa:442984|	442984|	UGT2B31|	http://www.genome.jp/kegg-bin/show_pathway?cfa00830/cfa:442984%09red
Metabolism of xenobiotics by cytochrome P450	KEGG PATHWAY	cfa00980	1	50	0.60881	ENSCAFG00000029232	cfa:442984|	442984|	UGT2B31|	http://www.genome.jp/kegg-bin/show_pathway?cfa00980/cfa:442984%09red
Legionellosis	KEGG PATHWAY	cfa05134	1	50	0.60881	ENSCAFG00000007750	cfa:403567|	403567|	CASP3|	http://www.genome.jp/kegg-bin/show_pathway?cfa05134/cfa:403567%09red
Lysine degradation	KEGG PATHWAY	cfa00310	1	51	0.615951	ENSCAFG00000006878	cfa:100688666|	100688666|	MLL4|	http://www.genome.jp/kegg-bin/show_pathway?cfa00310/cfa:100688666%09red
Alzheimer's disease	KEGG PATHWAY	cfa05010	3	174	0.628391	ENSCAFG00000007750|ENSCAFG00000031413|ENSCAFG00000015873	cfa:403567|cfa:102154055|cfa:480915|	403567|102154055|480915|	CASP3| |CACNA1F|	http://www.genome.jp/kegg-bin/show_pathway?cfa05010/cfa:102154055%09red/cfa:403567%09red/cfa:480915%09red
Thyroid hormone signaling pathway	KEGG PATHWAY	cfa04919	2	115	0.631684	ENSCAFG00000029928|ENSCAFG00000009795	cfa:100855828|cfa:403992|	100855828|403992|	|ATP1A1|	http://www.genome.jp/kegg-bin/show_pathway?cfa04919/cfa:403992%09red/cfa:100855828%09red
Basal cell carcinoma	KEGG PATHWAY	cfa05217	1	55	0.643239	ENSCAFG00000012180	cfa:478650|	478650|	DVL3|	http://www.genome.jp/kegg-bin/show_pathway?cfa05217/cfa:478650%09red
Antigen processing and presentation	KEGG PATHWAY	cfa04612	1	57	0.656149	ENSCAFG00000000900	cfa:474860|	474860|	HLA-DRB1, DLA-DRB1, LA-DRB|	http://www.genome.jp/kegg-bin/show_pathway?cfa04612/cfa:474860%09red
Non-small cell lung cancer	KEGG PATHWAY	cfa05223	1	58	0.662428	ENSCAFG00000029928	cfa:100855828|	100855828|	|	http://www.genome.jp/kegg-bin/show_pathway?cfa05223/cfa:100855828%09red
VEGF signaling pathway	KEGG PATHWAY	cfa04370	1	60	0.674645	ENSCAFG00000029928	cfa:100855828|	100855828|	|	http://www.genome.jp/kegg-bin/show_pathway?cfa04370/cfa:100855828%09red
Inositol phosphate metabolism	KEGG PATHWAY	cfa00562	1	60	0.674645	ENSCAFG00000012969	cfa:486360|	486360|	INPP5J|	http://www.genome.jp/kegg-bin/show_pathway?cfa00562/cfa:486360%09red
HTLV-I infection	KEGG PATHWAY	cfa05166	4	248	0.676502	ENSCAFG00000000900|ENSCAFG00000012180|ENSCAFG00000016603|ENSCAFG00000004597	cfa:474860|cfa:478650|cfa:489905|cfa:484454|	474860|478650|489905|484454|	HLA-DRB1, DLA-DRB1, LA-DRB|DVL3|ITGAL|RELB|	http://www.genome.jp/kegg-bin/show_pathway?cfa05166/cfa:489905%09red/cfa:474860%09red/cfa:478650%09red/cfa:484454%09red
mTOR signaling pathway	KEGG PATHWAY	cfa04150	1	62	0.68642	ENSCAFG00000029928	cfa:100855828|	100855828|	|	http://www.genome.jp/kegg-bin/show_pathway?cfa04150/cfa:100855828%09red
Colorectal cancer	KEGG PATHWAY	cfa05210	1	62	0.68642	ENSCAFG00000007750	cfa:403567|	403567|	CASP3|	http://www.genome.jp/kegg-bin/show_pathway?cfa05210/cfa:403567%09red
Hepatitis C	KEGG PATHWAY	cfa05160	2	129	0.692189	ENSCAFG00000009617|ENSCAFG00000007805	cfa:488947|cfa:403844|	488947|403844|	IFIT1|OCLN|	http://www.genome.jp/kegg-bin/show_pathway?cfa05160/cfa:488947%09red/cfa:403844%09red
Fc epsilon RI signaling pathway	KEGG PATHWAY	cfa04664	1	65	0.703291	ENSCAFG00000004782	cfa:485167|	485167|	GAB2|	http://www.genome.jp/kegg-bin/show_pathway?cfa04664/cfa:485167%09red
p53 signaling pathway	KEGG PATHWAY	cfa04115	1	65	0.703291	ENSCAFG00000007750	cfa:403567|	403567|	CASP3|	http://www.genome.jp/kegg-bin/show_pathway?cfa04115/cfa:403567%09red
Glioma	KEGG PATHWAY	cfa05214	1	66	0.708711	ENSCAFG00000029928	cfa:100855828|	100855828|	|	http://www.genome.jp/kegg-bin/show_pathway?cfa05214/cfa:100855828%09red
Renal cell carcinoma	KEGG PATHWAY	cfa05211	1	66	0.708711	ENSCAFG00000012149	cfa:483185|	483185|	ARNT|	http://www.genome.jp/kegg-bin/show_pathway?cfa05211/cfa:483185%09red
Long-term potentiation	KEGG PATHWAY	cfa04720	1	68	0.719257	ENSCAFG00000029928	cfa:100855828|	100855828|	|	http://www.genome.jp/kegg-bin/show_pathway?cfa04720/cfa:100855828%09red
Complement and coagulation cascades	KEGG PATHWAY	cfa04610	1	69	0.724386	ENSCAFG00000000686	cfa:100688056|	100688056|	CFB|	http://www.genome.jp/kegg-bin/show_pathway?cfa04610/cfa:100688056%09red
Signaling pathways regulating pluripotency of stem cells	KEGG PATHWAY	cfa04550	2	138	0.726595	ENSCAFG00000012180|ENSCAFG00000009269	cfa:478650|cfa:488361|	478650|488361|	DVL3|ACVR1C|	http://www.genome.jp/kegg-bin/show_pathway?cfa04550/cfa:488361%09red/cfa:478650%09red
Arrhythmogenic right ventricular cardiomyopathy (ARVC)	KEGG PATHWAY	cfa05412	1	72	0.739219	ENSCAFG00000015873	cfa:480915|	480915|	CACNA1F|	http://www.genome.jp/kegg-bin/show_pathway?cfa05412/cfa:480915%09red
Melanoma	KEGG PATHWAY	cfa05218	1	72	0.739219	ENSCAFG00000016903	cfa:611641|	611641|	FGF18|	http://www.genome.jp/kegg-bin/show_pathway?cfa05218/cfa:611641%09red
Adherens junction	KEGG PATHWAY	cfa04520	1	73	0.743984	ENSCAFG00000010407	cfa:403752|	403752|	TJP1, ZO-1, ZO1|	http://www.genome.jp/kegg-bin/show_pathway?cfa04520/cfa:403752%09red
Chronic myeloid leukemia	KEGG PATHWAY	cfa05220	1	73	0.743984	ENSCAFG00000004782	cfa:485167|	485167|	GAB2|	http://www.genome.jp/kegg-bin/show_pathway?cfa05220/cfa:485167%09red
Parkinson's disease	KEGG PATHWAY	cfa05012	2	146	0.754395	ENSCAFG00000007750|ENSCAFG00000031413	cfa:403567|cfa:102154055|	403567|102154055|	CASP3| |	http://www.genome.jp/kegg-bin/show_pathway?cfa05012/cfa:102154055%09red/cfa:403567%09red
Bacterial invasion of epithelial cells	KEGG PATHWAY	cfa05100	1	78	0.766537	ENSCAFG00000013062	cfa:486934|	486934|	DOCK1|	http://www.genome.jp/kegg-bin/show_pathway?cfa05100/cfa:486934%09red
Hippo signaling pathway	KEGG PATHWAY	cfa04390	2	152	0.773616	ENSCAFG00000006059|ENSCAFG00000012180	cfa:475928|cfa:478650|	475928|478650|	CSNK1D|DVL3|	http://www.genome.jp/kegg-bin/show_pathway?cfa04390/cfa:478650%09red/cfa:475928%09red
Ribosome biogenesis in eukaryotes	KEGG PATHWAY	cfa03008	1	81	0.779107	ENSCAFG00000014352	cfa:488137|	488137|	NMD3|	http://www.genome.jp/kegg-bin/show_pathway?cfa03008/cfa:488137%09red
Small cell lung cancer	KEGG PATHWAY	cfa05222	1	84	0.791001	ENSCAFG00000001106	cfa:100683420|	100683420|	LAMA2|	http://www.genome.jp/kegg-bin/show_pathway?cfa05222/cfa:100683420%09red
NF-kappa B signaling pathway	KEGG PATHWAY	cfa04064	1	87	0.802255	ENSCAFG00000004597	cfa:484454|	484454|	RELB|	http://www.genome.jp/kegg-bin/show_pathway?cfa04064/cfa:484454%09red
Prostate cancer	KEGG PATHWAY	cfa05215	1	88	0.805871	ENSCAFG00000019126	cfa:485046|	485046|	CREB3L3|	http://www.genome.jp/kegg-bin/show_pathway?cfa05215/cfa:485046%09red
ErbB signaling pathway	KEGG PATHWAY	cfa04012	1	88	0.805871	ENSCAFG00000029928	cfa:100855828|	100855828|	|	http://www.genome.jp/kegg-bin/show_pathway?cfa04012/cfa:100855828%09red
mRNA surveillance pathway	KEGG PATHWAY	cfa03015	1	90	0.812906	ENSCAFG00000000424	cfa:474441|	474441|	CPSF6|	http://www.genome.jp/kegg-bin/show_pathway?cfa03015/cfa:474441%09red
Protein processing in endoplasmic reticulum	KEGG PATHWAY	cfa04141	2	168	0.818577	ENSCAFG00000010270|ENSCAFG00000005608	cfa:478143|cfa:476547|	478143|476547|	DNAJA2|EDEM1|	http://www.genome.jp/kegg-bin/show_pathway?cfa04141/cfa:478143%09red/cfa:476547%09red
Epstein-Barr virus infection	KEGG PATHWAY	cfa05169	2	185	0.857437	ENSCAFG00000016603|ENSCAFG00000004597	cfa:489905|cfa:484454|	489905|484454|	ITGAL|RELB|	http://www.genome.jp/kegg-bin/show_pathway?cfa05169/cfa:489905%09red/cfa:484454%09red
Chagas disease (American trypanosomiasis)	KEGG PATHWAY	cfa05142	1	107	0.863305	ENSCAFG00000023756	cfa:403943|	403943|	GNAS|	http://www.genome.jp/kegg-bin/show_pathway?cfa05142/cfa:403943%09red
Lysosome	KEGG PATHWAY	cfa04142	1	114	0.879885	ENSCAFG00000017337	cfa:403916|	403916|	GALC|	http://www.genome.jp/kegg-bin/show_pathway?cfa04142/cfa:403916%09red
Proteoglycans in cancer	KEGG PATHWAY	cfa05205	2	198	0.881857	ENSCAFG00000007750|ENSCAFG00000029928	cfa:403567|cfa:100855828|	403567|100855828|	CASP3| |	http://www.genome.jp/kegg-bin/show_pathway?cfa05205/cfa:100855828%09red/cfa:403567%09red
Axon guidance	KEGG PATHWAY	cfa04360	1	125	0.901979	ENSCAFG00000017403	cfa:489497|	489497|	NTN1|	http://www.genome.jp/kegg-bin/show_pathway?cfa04360/cfa:489497%09red
Measles	KEGG PATHWAY	cfa05162	1	127	0.905537	ENSCAFG00000007245	cfa:403782|	403782|	IL1A|	http://www.genome.jp/kegg-bin/show_pathway?cfa05162/cfa:403782%09red
Spliceosome	KEGG PATHWAY	cfa03040	1	130	0.910633	ENSCAFG00000006500	cfa:478052|	478052|	TCERG1|	http://www.genome.jp/kegg-bin/show_pathway?cfa03040/cfa:478052%09red
Platelet activation	KEGG PATHWAY	cfa04611	1	130	0.910633	ENSCAFG00000023756	cfa:403943|	403943|	GNAS|	http://www.genome.jp/kegg-bin/show_pathway?cfa04611/cfa:403943%09red
Ubiquitin mediated proteolysis	KEGG PATHWAY	cfa04120	1	138	0.922922	ENSCAFG00000009295	cfa:611303|	611303|	RNFT2, TMEM118|	http://www.genome.jp/kegg-bin/show_pathway?cfa04120/cfa:611303%09red
Oxidative phosphorylation	KEGG PATHWAY	cfa00190	1	139	0.924334	ENSCAFG00000031413	cfa:102154055|	102154055|	|	http://www.genome.jp/kegg-bin/show_pathway?cfa00190/cfa:102154055%09red
Metabolic pathways	KEGG PATHWAY	cfa01100	16	1185	0.926701	ENSCAFG00000001671|ENSCAFG00000031413|ENSCAFG00000011314|ENSCAFG00000019526|ENSCAFG00000010104|ENSCAFG00000017337|ENSCAFG00000018415|ENSCAFG00000016959|ENSCAFG00000029232|ENSCAFG00000009035|ENSCAFG00000020040|ENSCAFG00000012969|ENSCAFG00000005927|ENSCAFG00000017049|ENSCAFG00000007213|ENSCAFG00000023975	cfa:474729|cfa:102154055|cfa:478511|cfa:449026|cfa:487517|cfa:403916|cfa:479337|cfa:490425|cfa:442984|cfa:403849|cfa:479931|cfa:486360|cfa:475926|cfa:489133|cfa:610214|cfa:574011|	474729|102154055|478511|449026|487517|403916|479337|490425|442984|403849|479931|486360|475926|489133|610214|574011|	MTAP| |ETNPPL, AGXT2L1|FUT7|GANC|GALC|MOCS2|PKLR|UGT2B31|PFKM, M-PFK|AGL|INPP5J|DCXR|PANK3|CHPT1|PTPLA, HACD1|	http://www.genome.jp/kegg-bin/show_pathway?cfa01100/cfa:490425%09red/cfa:487517%09red/cfa:479931%09red/cfa:475926%09red/cfa:474729%09red/cfa:489133%09red/cfa:403916%09red/cfa:442984%09red/cfa:478511%09red/cfa:403849%09red/cfa:449026%09red/cfa:479337%09red/cfa:486360%09red/cfa:102154055%09red/cfa:610214%09red/cfa:574011%09red
Ribosome	KEGG PATHWAY	cfa03010	1	147	0.934742	ENSCAFG00000015394	cfa:610129|	610129|	|	http://www.genome.jp/kegg-bin/show_pathway?cfa03010/cfa:610129%09red
Jak-STAT signaling pathway	KEGG PATHWAY	cfa04630	1	149	0.937113	ENSCAFG00000008373	cfa:751768|	751768|	IL7|	http://www.genome.jp/kegg-bin/show_pathway?cfa04630/cfa:751768%09red
RNA transport	KEGG PATHWAY	cfa03013	1	158	0.946762	ENSCAFG00000014352	cfa:488137|	488137|	NMD3|	http://www.genome.jp/kegg-bin/show_pathway?cfa03013/cfa:488137%09red
Purine metabolism	KEGG PATHWAY	cfa00230	1	172	0.958918	ENSCAFG00000016959	cfa:490425|	490425|	PKLR|	http://www.genome.jp/kegg-bin/show_pathway?cfa00230/cfa:490425%09red
Chemokine signaling pathway	KEGG PATHWAY	cfa04062	1	172	0.958918	ENSCAFG00000013879	cfa:484793|	484793|	CCR9|	http://www.genome.jp/kegg-bin/show_pathway?cfa04062/cfa:484793%09red
36 dpi
#Term	Database	ID	Input number	Background number	P-Value	Input	KO	Entrez_ID	KO_name	Hyperlink
Pentose and glucuronate interconversions	KEGG PATHWAY	cfa00040	4	24	0.00159854	ENSCAFG00000002836|ENSCAFG00000029232|ENSCAFG00000024836|ENSCAFG00000006322	cfa:100856129|cfa:442984|cfa:482178|cfa:100685604|	100856129|442984|482178|100685604|	|UGT2B31| |KL|	http://www.genome.jp/kegg-bin/show_pathway?cfa00040/cfa:100685604%09red/cfa:482178%09red/cfa:100856129%09red/cfa:442984%09red
Starch and sucrose metabolism	KEGG PATHWAY	cfa00500	5	44	0.00197196	ENSCAFG00000002836|ENSCAFG00000029232|ENSCAFG00000024836|ENSCAFG00000006322|ENSCAFG00000010104	cfa:100856129|cfa:442984|cfa:482178|cfa:100685604|cfa:487517|	100856129|442984|482178|100685604|487517|	|UGT2B31| |KL|GANC|	http://www.genome.jp/kegg-bin/show_pathway?cfa00500/cfa:100685604%09red/cfa:482178%09red/cfa:100856129%09red/cfa:487517%09red/cfa:442984%09red
Ascorbate and aldarate metabolism	KEGG PATHWAY	cfa00053	3	18	0.00633451	ENSCAFG00000002836|ENSCAFG00000029232|ENSCAFG00000024836	cfa:100856129|cfa:442984|cfa:482178|	100856129|442984|482178|	|UGT2B31| |	http://www.genome.jp/kegg-bin/show_pathway?cfa00053/cfa:482178%09red/cfa:100856129%09red/cfa:442984%09red
Endocrine and other factor-regulated calcium reabsorption	KEGG PATHWAY	cfa04961	4	46	0.0131271	ENSCAFG00000011094|ENSCAFG00000006322|ENSCAFG00000002292|ENSCAFG00000023756	cfa:486588|cfa:100685604|cfa:100856559|cfa:403943|	486588|100685604|100856559|403943|	VDR|KL|CLTA|GNAS|	http://www.genome.jp/kegg-bin/show_pathway?cfa04961/cfa:100685604%09red/cfa:403943%09red/cfa:100856559%09red/cfa:486588%09red
Alcoholism	KEGG PATHWAY	cfa05034	8	167	0.0155511	ENSCAFG00000023756|ENSCAFG00000011327|ENSCAFG00000030048|ENSCAFG00000014334|ENSCAFG00000013510|ENSCAFG00000031760|ENSCAFG00000004951|ENSCAFG00000031484	cfa:403943|cfa:478743|cfa:478743|cfa:490941|cfa:607922|cfa:608682|cfa:484648|cfa:478743|	403943|478743|478743|490941|607922|608682|484648|478743|	GNAS| | |HDAC5|CREB1| |RAF1| |	http://www.genome.jp/kegg-bin/show_pathway?cfa05034/cfa:403943%09red/cfa:490941%09red/cfa:607922%09red/cfa:478743%09red/cfa:608682%09red/cfa:484648%09red
Sulfur relay system	KEGG PATHWAY	cfa04122	2	11	0.022806	ENSCAFG00000018415|ENSCAFG00000019873	cfa:479337|cfa:479617|	479337|479617|	MOCS2|CTU2|	http://www.genome.jp/kegg-bin/show_pathway?cfa04122/cfa:479617%09red/cfa:479337%09red
Drug metabolism - other enzymes	KEGG PATHWAY	cfa00983	3	31	0.0239386	ENSCAFG00000002836|ENSCAFG00000029232|ENSCAFG00000024836	cfa:100856129|cfa:442984|cfa:482178|	100856129|442984|482178|	|UGT2B31| |	http://www.genome.jp/kegg-bin/show_pathway?cfa00983/cfa:482178%09red/cfa:100856129%09red/cfa:442984%09red
Chemical carcinogenesis	KEGG PATHWAY	cfa05204	4	56	0.0241294	ENSCAFG00000002836|ENSCAFG00000029232|ENSCAFG00000024836|ENSCAFG00000012149	cfa:100856129|cfa:442984|cfa:482178|cfa:483185|	100856129|442984|482178|483185|	|UGT2B31| |ARNT|	http://www.genome.jp/kegg-bin/show_pathway?cfa05204/cfa:483185%09red/cfa:482178%09red/cfa:100856129%09red/cfa:442984%09red
Huntington's disease	KEGG PATHWAY	cfa05016	8	183	0.0247879	ENSCAFG00000031413|ENSCAFG00000015920|ENSCAFG00000020261|ENSCAFG00000002292|ENSCAFG00000013367|ENSCAFG00000013510|ENSCAFG00000023463|ENSCAFG00000018072	cfa:102154055|cfa:607751|cfa:478009|cfa:100856559|cfa:489814|cfa:607922|cfa:476548|cfa:479326|	102154055|607751|478009|100856559|489814|607922|476548|479326|	|HAP1|ATP5C1|CLTA|HIP1|CREB1|ITPR1|DCTN4|	http://www.genome.jp/kegg-bin/show_pathway?cfa05016/cfa:478009%09red/cfa:100856559%09red/cfa:476548%09red/cfa:489814%09red/cfa:607922%09red/cfa:479326%09red/cfa:102154055%09red/cfa:607751%09red
Porphyrin and chlorophyll metabolism	KEGG PATHWAY	cfa00860	3	32	0.0258362	ENSCAFG00000002836|ENSCAFG00000029232|ENSCAFG00000024836	cfa:100856129|cfa:442984|cfa:482178|	100856129|442984|482178|	|UGT2B31| |	http://www.genome.jp/kegg-bin/show_pathway?cfa00860/cfa:482178%09red/cfa:100856129%09red/cfa:442984%09red
Long-term depression	KEGG PATHWAY	cfa04730	4	61	0.0312263	ENSCAFG00000023756|ENSCAFG00000004951|ENSCAFG00000023463|ENSCAFG00000001010	cfa:403943|cfa:484648|cfa:476548|cfa:403608|	403943|484648|476548|403608|	GNAS|RAF1|ITPR1|PPP2CA|	http://www.genome.jp/kegg-bin/show_pathway?cfa04730/cfa:476548%09red/cfa:403943%09red/cfa:403608%09red/cfa:484648%09red
Circadian entrainment	KEGG PATHWAY	cfa04713	5	98	0.0409358	ENSCAFG00000023756|ENSCAFG00000023463|ENSCAFG00000019596|ENSCAFG00000015387|ENSCAFG00000013510	cfa:403943|cfa:476548|cfa:403533|cfa:480087|cfa:607922|	403943|476548|403533|480087|607922|	GNAS|ITPR1|CACNA1H, Cav3.2|ADCY10|CREB1|	http://www.genome.jp/kegg-bin/show_pathway?cfa04713/cfa:476548%09red/cfa:403943%09red/cfa:607922%09red/cfa:403533%09red/cfa:480087%09red
Vasopressin-regulated water reabsorption	KEGG PATHWAY	cfa04962	3	44	0.0546082	ENSCAFG00000023756|ENSCAFG00000013510|ENSCAFG00000018072	cfa:403943|cfa:607922|cfa:479326|	403943|607922|479326|	GNAS|CREB1|DCTN4|	http://www.genome.jp/kegg-bin/show_pathway?cfa04962/cfa:403943%09red/cfa:607922%09red/cfa:479326%09red
Drug metabolism - cytochrome P450	KEGG PATHWAY	cfa00982	3	47	0.0634582	ENSCAFG00000002836|ENSCAFG00000029232|ENSCAFG00000024836	cfa:100856129|cfa:442984|cfa:482178|	100856129|442984|482178|	|UGT2B31| |	http://www.genome.jp/kegg-bin/show_pathway?cfa00982/cfa:482178%09red/cfa:100856129%09red/cfa:442984%09red
Steroid hormone biosynthesis	KEGG PATHWAY	cfa00140	3	47	0.0634582	ENSCAFG00000002836|ENSCAFG00000029232|ENSCAFG00000024836	cfa:100856129|cfa:442984|cfa:482178|	100856129|442984|482178|	|UGT2B31| |	http://www.genome.jp/kegg-bin/show_pathway?cfa00140/cfa:482178%09red/cfa:100856129%09red/cfa:442984%09red
Salivary secretion	KEGG PATHWAY	cfa04970	4	78	0.0636369	ENSCAFG00000015465|ENSCAFG00000023756|ENSCAFG00000023463|ENSCAFG00000012896	cfa:403984|cfa:403943|cfa:476548|cfa:442947|	403984|403943|476548|442947|	KCNMA1, KCNMA|GNAS|ITPR1|CAMP|	http://www.genome.jp/kegg-bin/show_pathway?cfa04970/cfa:476548%09red/cfa:442947%09red/cfa:403943%09red/cfa:403984%09red
Amino sugar and nucleotide sugar metabolism	KEGG PATHWAY	cfa00520	3	48	0.0665466	ENSCAFG00000002929|ENSCAFG00000000953|ENSCAFG00000003296	cfa:474981|cfa:474479|cfa:474624|	474981|474479|474624|	PGM3|CYB5R3, CB5R|GFPT1|	http://www.genome.jp/kegg-bin/show_pathway?cfa00520/cfa:474479%09red/cfa:474624%09red/cfa:474981%09red
Cocaine addiction	KEGG PATHWAY	cfa05030	3	49	0.0697025	ENSCAFG00000023756|ENSCAFG00000001790|ENSCAFG00000013510	cfa:403943|cfa:100683236|cfa:607922|	403943|100683236|607922|	GNAS|GRM3|CREB1|	http://www.genome.jp/kegg-bin/show_pathway?cfa05030/cfa:100683236%09red/cfa:403943%09red/cfa:607922%09red
Retinol metabolism	KEGG PATHWAY	cfa00830	3	49	0.0697025	ENSCAFG00000002836|ENSCAFG00000029232|ENSCAFG00000024836	cfa:100856129|cfa:442984|cfa:482178|	100856129|442984|482178|	|UGT2B31| |	http://www.genome.jp/kegg-bin/show_pathway?cfa00830/cfa:482178%09red/cfa:100856129%09red/cfa:442984%09red
Systemic lupus erythematosus	KEGG PATHWAY	cfa05322	5	116	0.0717294	ENSCAFG00000031760|ENSCAFG00000011327|ENSCAFG00000030048|ENSCAFG00000019669|ENSCAFG00000031484	cfa:608682|cfa:478743|cfa:478743|cfa:442980|cfa:478743|	608682|478743|478743|442980|478743|	| | |ELANE, ELA2| |	http://www.genome.jp/kegg-bin/show_pathway?cfa05322/cfa:608682%09red/cfa:442980%09red/cfa:478743%09red
Metabolism of xenobiotics by cytochrome P450	KEGG PATHWAY	cfa00980	3	50	0.0729249	ENSCAFG00000002836|ENSCAFG00000029232|ENSCAFG00000024836	cfa:100856129|cfa:442984|cfa:482178|	100856129|442984|482178|	|UGT2B31| |	http://www.genome.jp/kegg-bin/show_pathway?cfa00980/cfa:482178%09red/cfa:100856129%09red/cfa:442984%09red
Fanconi anemia pathway	KEGG PATHWAY	cfa03460	3	50	0.0729249	ENSCAFG00000014062|ENSCAFG00000019549|ENSCAFG00000003942	cfa:480307|cfa:490076|cfa:481963|	480307|490076|481963|	FANCM|TELO2|REV3L|	http://www.genome.jp/kegg-bin/show_pathway?cfa03460/cfa:480307%09red/cfa:490076%09red/cfa:481963%09red
Lysine degradation	KEGG PATHWAY	cfa00310	3	51	0.0762127	ENSCAFG00000023501|ENSCAFG00000010920|ENSCAFG00000014951	cfa:483186|cfa:483690|cfa:479077|	483186|483690|479077|	SETDB1|SUV420H1|WHSC1|	http://www.genome.jp/kegg-bin/show_pathway?cfa00310/cfa:483186%09red/cfa:483690%09red/cfa:479077%09red
Viral carcinogenesis	KEGG PATHWAY	cfa05203	7	196	0.0803535	ENSCAFG00000030048|ENSCAFG00000011327|ENSCAFG00000008234|ENSCAFG00000014334|ENSCAFG00000013510|ENSCAFG00000031760|ENSCAFG00000031484	cfa:478743|cfa:478743|cfa:483594|cfa:490941|cfa:607922|cfa:608682|cfa:478743|	478743|478743|483594|490941|607922|608682|478743|	| |DLA-79|HDAC5|CREB1| | |	http://www.genome.jp/kegg-bin/show_pathway?cfa05203/cfa:608682%09red/cfa:483594%09red/cfa:490941%09red/cfa:607922%09red/cfa:478743%09red
Insulin secretion	KEGG PATHWAY	cfa04911	4	86	0.0832391	ENSCAFG00000015465|ENSCAFG00000023756|ENSCAFG00000013510|ENSCAFG00000000670	cfa:403984|cfa:403943|cfa:607922|cfa:475066|	403984|403943|607922|475066|	KCNMA1, KCNMA|GNAS|CREB1|RIMS2|	http://www.genome.jp/kegg-bin/show_pathway?cfa04911/cfa:475066%09red/cfa:403984%09red/cfa:403943%09red/cfa:607922%09red
Pancreatic secretion	KEGG PATHWAY	cfa04972	4	89	0.0912698	ENSCAFG00000015465|ENSCAFG00000023756|ENSCAFG00000023463|ENSCAFG00000020246	cfa:403984|cfa:403943|cfa:476548|cfa:490178|	403984|403943|476548|490178|	KCNMA1, KCNMA|GNAS|ITPR1|CLCA1|	http://www.genome.jp/kegg-bin/show_pathway?cfa04972/cfa:476548%09red/cfa:490178%09red/cfa:403943%09red/cfa:403984%09red
Dopaminergic synapse	KEGG PATHWAY	cfa04728	5	129	0.100074	ENSCAFG00000023756|ENSCAFG00000023463|ENSCAFG00000013510|ENSCAFG00000001010|ENSCAFG00000008095	cfa:403943|cfa:476548|cfa:607922|cfa:403608|cfa:476860|	403943|476548|607922|403608|476860|	GNAS|ITPR1|CREB1|PPP2CA|ARNTL|	http://www.genome.jp/kegg-bin/show_pathway?cfa04728/cfa:476548%09red/cfa:403943%09red/cfa:403608%09red/cfa:607922%09red/cfa:476860%09red
Circadian rhythm	KEGG PATHWAY	cfa04710	2	30	0.115811	ENSCAFG00000008095|ENSCAFG00000013510	cfa:476860|cfa:607922|	476860|607922|	ARNTL|CREB1|	http://www.genome.jp/kegg-bin/show_pathway?cfa04710/cfa:607922%09red/cfa:476860%09red
Estrogen signaling pathway	KEGG PATHWAY	cfa04915	4	99	0.120537	ENSCAFG00000023756|ENSCAFG00000004951|ENSCAFG00000023463|ENSCAFG00000013510	cfa:403943|cfa:484648|cfa:476548|cfa:607922|	403943|484648|476548|607922|	GNAS|RAF1|ITPR1|CREB1|	http://www.genome.jp/kegg-bin/show_pathway?cfa04915/cfa:476548%09red/cfa:403943%09red/cfa:484648%09red/cfa:607922%09red
Phenylalanine, tyrosine and tryptophan biosynthesis	KEGG PATHWAY	cfa00400	1	6	0.121289	ENSCAFG00000020188	cfa:479665|	479665|	TAT|	http://www.genome.jp/kegg-bin/show_pathway?cfa00400/cfa:479665%09red
Phagosome	KEGG PATHWAY	cfa04145	5	141	0.130482	ENSCAFG00000015700|ENSCAFG00000024304|ENSCAFG00000008234|ENSCAFG00000017474|ENSCAFG00000018331	cfa:609342|cfa:477740|cfa:483594|cfa:609986|cfa:607342|	609342|477740|483594|609986|607342|	STX18|ATP6V1E1|DLA-79|MPO|COLEC12|	http://www.genome.jp/kegg-bin/show_pathway?cfa04145/cfa:609342%09red/cfa:477740%09red/cfa:609986%09red/cfa:483594%09red/cfa:607342%09red
SNARE interactions in vesicular transport	KEGG PATHWAY	cfa04130	2	35	0.14674	ENSCAFG00000015700|ENSCAFG00000012125	cfa:609342|cfa:100855649|	609342|100855649|	STX18|STX16|	http://www.genome.jp/kegg-bin/show_pathway?cfa04130/cfa:609342%09red/cfa:100855649%09red
Thyroid hormone synthesis	KEGG PATHWAY	cfa04918	3	71	0.153859	ENSCAFG00000023756|ENSCAFG00000023463|ENSCAFG00000013510	cfa:403943|cfa:476548|cfa:607922|	403943|476548|607922|	GNAS|ITPR1|CREB1|	http://www.genome.jp/kegg-bin/show_pathway?cfa04918/cfa:476548%09red/cfa:403943%09red/cfa:607922%09red
Cysteine and methionine metabolism	KEGG PATHWAY	cfa00270	2	39	0.172539	ENSCAFG00000001671|ENSCAFG00000020188	cfa:474729|cfa:479665|	474729|479665|	MTAP|TAT|	http://www.genome.jp/kegg-bin/show_pathway?cfa00270/cfa:479665%09red/cfa:474729%09red
Oxytocin signaling pathway	KEGG PATHWAY	cfa04921	5	158	0.179667	ENSCAFG00000029897|ENSCAFG00000023756|ENSCAFG00000004951|ENSCAFG00000023463|ENSCAFG00000010992	cfa:100855763|cfa:403943|cfa:484648|cfa:476548|cfa:100855763|	100855763|403943|484648|476548|100855763|	TRPM2|GNAS|RAF1|ITPR1|TRPM2|	http://www.genome.jp/kegg-bin/show_pathway?cfa04921/cfa:476548%09red/cfa:403943%09red/cfa:484648%09red/cfa:100855763%09red
Ubiquinone and other terpenoid-quinone biosynthesis	KEGG PATHWAY	cfa00130	1	10	0.183887	ENSCAFG00000020188	cfa:479665|	479665|	TAT|	http://www.genome.jp/kegg-bin/show_pathway?cfa00130/cfa:479665%09red
Vascular smooth muscle contraction	KEGG PATHWAY	cfa04270	4	118	0.185248	ENSCAFG00000015465|ENSCAFG00000023756|ENSCAFG00000004951|ENSCAFG00000023463	cfa:403984|cfa:403943|cfa:484648|cfa:476548|	403984|403943|484648|476548|	KCNMA1, KCNMA|GNAS|RAF1|ITPR1|	http://www.genome.jp/kegg-bin/show_pathway?cfa04270/cfa:476548%09red/cfa:403984%09red/cfa:403943%09red/cfa:484648%09red
Tuberculosis	KEGG PATHWAY	cfa05152	5	164	0.198484	ENSCAFG00000011094|ENSCAFG00000004951|ENSCAFG00000013510|ENSCAFG00000008917|ENSCAFG00000012896	cfa:486588|cfa:484648|cfa:607922|cfa:485869|cfa:442947|	486588|484648|607922|485869|442947|	VDR|RAF1|CREB1|LBP|CAMP|	http://www.genome.jp/kegg-bin/show_pathway?cfa05152/cfa:442947%09red/cfa:485869%09red/cfa:484648%09red/cfa:607922%09red/cfa:486588%09red
Folate biosynthesis	KEGG PATHWAY	cfa00790	1	11	0.198829	ENSCAFG00000018415	cfa:479337|	479337|	MOCS2|	http://www.genome.jp/kegg-bin/show_pathway?cfa00790/cfa:479337%09red
AMPK signaling pathway	KEGG PATHWAY	cfa04152	4	123	0.203875	ENSCAFG00000016208|ENSCAFG00000001672|ENSCAFG00000013510|ENSCAFG00000001010	cfa:479115|cfa:403616|cfa:607922|cfa:403608|	479115|403616|607922|403608|	TBC1D1|LEP, OB|CREB1|PPP2CA|	http://www.genome.jp/kegg-bin/show_pathway?cfa04152/cfa:403616%09red/cfa:403608%09red/cfa:607922%09red/cfa:479115%09red
Protein digestion and absorption	KEGG PATHWAY	cfa04974	3	83	0.208645	ENSCAFG00000010426|ENSCAFG00000002525|ENSCAFG00000025002	cfa:403842|cfa:474778|cfa:478767|	403842|474778|478767|	COL4A3|COL15A1|DPP4|	http://www.genome.jp/kegg-bin/show_pathway?cfa04974/cfa:403842%09red/cfa:478767%09red/cfa:474778%09red
Valine, leucine and isoleucine degradation	KEGG PATHWAY	cfa00280	2	45	0.212403	ENSCAFG00000010446|ENSCAFG00000030145	cfa:477517|cfa:476348|	477517|476348|	ACADS|AUH|	http://www.genome.jp/kegg-bin/show_pathway?cfa00280/cfa:476348%09red/cfa:477517%09red
GnRH signaling pathway	KEGG PATHWAY	cfa04912	3	85	0.218174	ENSCAFG00000023756|ENSCAFG00000004951|ENSCAFG00000023463	cfa:403943|cfa:484648|cfa:476548|	403943|484648|476548|	GNAS|RAF1|ITPR1|	http://www.genome.jp/kegg-bin/show_pathway?cfa04912/cfa:476548%09red/cfa:403943%09red/cfa:484648%09red
Gap junction	KEGG PATHWAY	cfa04540	3	90	0.242358	ENSCAFG00000023756|ENSCAFG00000004951|ENSCAFG00000023463	cfa:403943|cfa:484648|cfa:476548|	403943|484648|476548|	GNAS|RAF1|ITPR1|	http://www.genome.jp/kegg-bin/show_pathway?cfa04540/cfa:476548%09red/cfa:403943%09red/cfa:484648%09red
Viral myocarditis	KEGG PATHWAY	cfa05416	2	51	0.253025	ENSCAFG00000008291|ENSCAFG00000008234	cfa:403772|cfa:483594|	403772|483594|	CXADR|DLA-79|	http://www.genome.jp/kegg-bin/show_pathway?cfa05416/cfa:483594%09red/cfa:403772%09red
Tight junction	KEGG PATHWAY	cfa04530	4	136	0.254554	ENSCAFG00000001498|ENSCAFG00000001010|ENSCAFG00000001902|ENSCAFG00000001865	cfa:474708|cfa:403608|cfa:403854|cfa:481816|	474708|403608|403854|481816|	MPDZ|PPP2CA|TJP2, ZO-2|TJAP1|	http://www.genome.jp/kegg-bin/show_pathway?cfa04530/cfa:403608%09red/cfa:474708%09red/cfa:403854%09red/cfa:481816%09red
Calcium signaling pathway	KEGG PATHWAY	cfa04020	5	181	0.25501	ENSCAFG00000023756|ENSCAFG00000023463|ENSCAFG00000004931|ENSCAFG00000019596|ENSCAFG00000003133	cfa:403943|cfa:476548|cfa:485586|cfa:403533|cfa:475272|	403943|476548|485586|403533|475272|	GNAS|ITPR1|PLCD1|CACNA1H, Cav3.2|PDE1C|	http://www.genome.jp/kegg-bin/show_pathway?cfa04020/cfa:485586%09red/cfa:476548%09red/cfa:403943%09red/cfa:403533%09red/cfa:475272%09red
Hepatitis B	KEGG PATHWAY	cfa05161	4	143	0.282838	ENSCAFG00000006157|ENSCAFG00000013510|ENSCAFG00000004951|ENSCAFG00000014864	cfa:485789|cfa:607922|cfa:484648|cfa:479458|	485789|607922|484648|479458|	MAVS, VISA|CREB1|RAF1|CASP12, Caspase-12|	http://www.genome.jp/kegg-bin/show_pathway?cfa05161/cfa:484648%09red/cfa:485789%09red/cfa:607922%09red/cfa:479458%09red
Acute myeloid leukemia	KEGG PATHWAY	cfa05221	2	57	0.29381	ENSCAFG00000004951|ENSCAFG00000016060	cfa:484648|cfa:480526|	484648|480526|	RAF1|RARA, HS-RARa|	http://www.genome.jp/kegg-bin/show_pathway?cfa05221/cfa:480526%09red/cfa:484648%09red
Antigen processing and presentation	KEGG PATHWAY	cfa04612	2	57	0.29381	ENSCAFG00000008234|ENSCAFG00000013510	cfa:483594|cfa:607922|	483594|607922|	DLA-79|CREB1|	http://www.genome.jp/kegg-bin/show_pathway?cfa04612/cfa:483594%09red/cfa:607922%09red
Melanogenesis	KEGG PATHWAY	cfa04916	3	101	0.296808	ENSCAFG00000023756|ENSCAFG00000004951|ENSCAFG00000013510	cfa:403943|cfa:484648|cfa:607922|	403943|484648|607922|	GNAS|RAF1|CREB1|	http://www.genome.jp/kegg-bin/show_pathway?cfa04916/cfa:403943%09red/cfa:484648%09red/cfa:607922%09red
Ribosome	KEGG PATHWAY	cfa03010	4	147	0.299211	ENSCAFG00000006700|ENSCAFG00000015605|ENSCAFG00000017238|ENSCAFG00000018784	cfa:610129|cfa:485132|cfa:607833|cfa:610129|	610129|485132|607833|610129|	|RPS24| | |	http://www.genome.jp/kegg-bin/show_pathway?cfa03010/cfa:607833%09red/cfa:485132%09red/cfa:610129%09red
Inflammatory mediator regulation of TRP channels	KEGG PATHWAY	cfa04750	3	102	0.301807	ENSCAFG00000023756|ENSCAFG00000023463|ENSCAFG00000014029	cfa:403943|cfa:476548|cfa:488126|	403943|476548|488126|	GNAS|ITPR1|IL1RAP|	http://www.genome.jp/kegg-bin/show_pathway?cfa04750/cfa:476548%09red/cfa:403943%09red/cfa:488126%09red
Phenylalanine metabolism	KEGG PATHWAY	cfa00360	1	19	0.308942	ENSCAFG00000020188	cfa:479665|	479665|	TAT|	http://www.genome.jp/kegg-bin/show_pathway?cfa00360/cfa:479665%09red
Glycosaminoglycan biosynthesis - chondroitin sulfate / dermatan sulfate	KEGG PATHWAY	cfa00532	1	20	0.321599	ENSCAFG00000018177	cfa:494008|	494008|	XYLT1, xt-I|	http://www.genome.jp/kegg-bin/show_pathway?cfa00532/cfa:494008%09red
Glycosaminoglycan degradation	KEGG PATHWAY	cfa00531	1	20	0.321599	ENSCAFG00000031507	cfa:486831|	486831|	HPSE2|	http://www.genome.jp/kegg-bin/show_pathway?cfa00531/cfa:486831%09red
Amoebiasis	KEGG PATHWAY	cfa05146	3	107	0.326848	ENSCAFG00000010426|ENSCAFG00000001106|ENSCAFG00000023756	cfa:403842|cfa:100683420|cfa:403943|	403842|100683420|403943|	COL4A3|LAMA2|GNAS|	http://www.genome.jp/kegg-bin/show_pathway?cfa05146/cfa:403943%09red/cfa:403842%09red/cfa:100683420%09red
Synaptic vesicle cycle	KEGG PATHWAY	cfa04721	2	64	0.340962	ENSCAFG00000024304|ENSCAFG00000002292	cfa:477740|cfa:100856559|	477740|100856559|	ATP6V1E1|CLTA|	http://www.genome.jp/kegg-bin/show_pathway?cfa04721/cfa:477740%09red/cfa:100856559%09red
Amphetamine addiction	KEGG PATHWAY	cfa05031	2	65	0.347627	ENSCAFG00000023756|ENSCAFG00000013510	cfa:403943|cfa:607922|	403943|607922|	GNAS|CREB1|	http://www.genome.jp/kegg-bin/show_pathway?cfa05031/cfa:403943%09red/cfa:607922%09red
Fc epsilon RI signaling pathway	KEGG PATHWAY	cfa04664	2	65	0.347627	ENSCAFG00000004951|ENSCAFG00000004782	cfa:484648|cfa:485167|	484648|485167|	RAF1|GAB2|	http://www.genome.jp/kegg-bin/show_pathway?cfa04664/cfa:484648%09red/cfa:485167%09red
Transcriptional misregulation in cancer	KEGG PATHWAY	cfa05202	4	159	0.348847	ENSCAFG00000017474|ENSCAFG00000019669|ENSCAFG00000016060|ENSCAFG00000014951	cfa:609986|cfa:442980|cfa:480526|cfa:479077|	609986|442980|480526|479077|	MPO|ELANE, ELA2|RARA, HS-RARa|WHSC1|	http://www.genome.jp/kegg-bin/show_pathway?cfa05202/cfa:480526%09red/cfa:609986%09red/cfa:442980%09red/cfa:479077%09red
Renal cell carcinoma	KEGG PATHWAY	cfa05211	2	66	0.354268	ENSCAFG00000004951|ENSCAFG00000012149	cfa:484648|cfa:483185|	484648|483185|	RAF1|ARNT|	http://www.genome.jp/kegg-bin/show_pathway?cfa05211/cfa:483185%09red/cfa:484648%09red
Serotonergic synapse	KEGG PATHWAY	cfa04726	3	113	0.356875	ENSCAFG00000023756|ENSCAFG00000004951|ENSCAFG00000023463	cfa:403943|cfa:484648|cfa:476548|	403943|484648|476548|	GNAS|RAF1|ITPR1|	http://www.genome.jp/kegg-bin/show_pathway?cfa04726/cfa:476548%09red/cfa:403943%09red/cfa:484648%09red
Vitamin digestion and absorption	KEGG PATHWAY	cfa04977	1	23	0.358199	ENSCAFG00000018208	cfa:403453|	403453|	ABCC1, MRP1|	http://www.genome.jp/kegg-bin/show_pathway?cfa04977/cfa:403453%09red
Mismatch repair	KEGG PATHWAY	cfa03430	1	23	0.358199	ENSCAFG00000017012	cfa:480389|	480389|	MLH3|	http://www.genome.jp/kegg-bin/show_pathway?cfa03430/cfa:480389%09red
Glutamatergic synapse	KEGG PATHWAY	cfa04724	3	115	0.366851	ENSCAFG00000023756|ENSCAFG00000001790|ENSCAFG00000023463	cfa:403943|cfa:100683236|cfa:476548|	403943|100683236|476548|	GNAS|GRM3|ITPR1|	http://www.genome.jp/kegg-bin/show_pathway?cfa04724/cfa:476548%09red/cfa:100683236%09red/cfa:403943%09red
Thyroid hormone signaling pathway	KEGG PATHWAY	cfa04919	3	115	0.366851	ENSCAFG00000004951|ENSCAFG00000004931|ENSCAFG00000005044	cfa:484648|cfa:485586|cfa:485494|	484648|485586|485494|	RAF1|PLCD1|TBC1D4|	http://www.genome.jp/kegg-bin/show_pathway?cfa04919/cfa:485586%09red/cfa:485494%09red/cfa:484648%09red
Long-term potentiation	KEGG PATHWAY	cfa04720	2	68	0.367479	ENSCAFG00000004951|ENSCAFG00000023463	cfa:484648|cfa:476548|	484648|476548|	RAF1|ITPR1|	http://www.genome.jp/kegg-bin/show_pathway?cfa04720/cfa:476548%09red/cfa:484648%09red
Butanoate metabolism	KEGG PATHWAY	cfa00650	1	24	0.369955	ENSCAFG00000010446	cfa:477517|	477517|	ACADS|	http://www.genome.jp/kegg-bin/show_pathway?cfa00650/cfa:477517%09red
Glycosaminoglycan biosynthesis - heparan sulfate / heparin	KEGG PATHWAY	cfa00534	1	24	0.369955	ENSCAFG00000018177	cfa:494008|	494008|	XYLT1, xt-I|	http://www.genome.jp/kegg-bin/show_pathway?cfa00534/cfa:494008%09red
cGMP-PKG signaling pathway	KEGG PATHWAY	cfa04022	4	166	0.3779	ENSCAFG00000015465|ENSCAFG00000004951|ENSCAFG00000023463|ENSCAFG00000013510	cfa:403984|cfa:484648|cfa:476548|cfa:607922|	403984|484648|476548|607922|	KCNMA1, KCNMA|RAF1|ITPR1|CREB1|	http://www.genome.jp/kegg-bin/show_pathway?cfa04022/cfa:476548%09red/cfa:403984%09red/cfa:484648%09red/cfa:607922%09red
Graft-versus-host disease	KEGG PATHWAY	cfa05332	1	26	0.392828	ENSCAFG00000008234	cfa:483594|	483594|	DLA-79|	http://www.genome.jp/kegg-bin/show_pathway?cfa05332/cfa:483594%09red
Gastric acid secretion	KEGG PATHWAY	cfa04971	2	73	0.400017	ENSCAFG00000023756|ENSCAFG00000023463	cfa:403943|cfa:476548|	403943|476548|	GNAS|ITPR1|	http://www.genome.jp/kegg-bin/show_pathway?cfa04971/cfa:476548%09red/cfa:403943%09red
Chronic myeloid leukemia	KEGG PATHWAY	cfa05220	2	73	0.400017	ENSCAFG00000004951|ENSCAFG00000004782	cfa:484648|cfa:485167|	484648|485167|	RAF1|GAB2|	http://www.genome.jp/kegg-bin/show_pathway?cfa05220/cfa:484648%09red/cfa:485167%09red
Alzheimer's disease	KEGG PATHWAY	cfa05010	4	174	0.410941	ENSCAFG00000031413|ENSCAFG00000020261|ENSCAFG00000023463|ENSCAFG00000014864	cfa:102154055|cfa:478009|cfa:476548|cfa:479458|	102154055|478009|476548|479458|	|ATP5C1|ITPR1|CASP12, Caspase-12|	http://www.genome.jp/kegg-bin/show_pathway?cfa05010/cfa:102154055%09red/cfa:476548%09red/cfa:478009%09red/cfa:479458%09red
Collecting duct acid secretion	KEGG PATHWAY	cfa04966	1	28	0.414872	ENSCAFG00000024304	cfa:477740|	477740|	ATP6V1E1|	http://www.genome.jp/kegg-bin/show_pathway?cfa04966/cfa:477740%09red
Glycosphingolipid biosynthesis - lacto and neolacto series	KEGG PATHWAY	cfa00601	1	28	0.414872	ENSCAFG00000024143	cfa:491265|	491265|	ABO|	http://www.genome.jp/kegg-bin/show_pathway?cfa00601/cfa:491265%09red
TGF-beta signaling pathway	KEGG PATHWAY	cfa04350	2	77	0.425475	ENSCAFG00000012862|ENSCAFG00000001010	cfa:607289|cfa:403608|	607289|403608|	CHRD|PPP2CA|	http://www.genome.jp/kegg-bin/show_pathway?cfa04350/cfa:607289%09red/cfa:403608%09red
Osteoclast differentiation	KEGG PATHWAY	cfa04380	3	128	0.430806	ENSCAFG00000004782|ENSCAFG00000013510|ENSCAFG00000004597	cfa:485167|cfa:607922|cfa:484454|	485167|607922|484454|	GAB2|CREB1|RELB|	http://www.genome.jp/kegg-bin/show_pathway?cfa04380/cfa:485167%09red/cfa:607922%09red/cfa:484454%09red
Hepatitis C	KEGG PATHWAY	cfa05160	3	129	0.435638	ENSCAFG00000006157|ENSCAFG00000001010|ENSCAFG00000004951	cfa:485789|cfa:403608|cfa:484648|	485789|403608|484648|	MAVS, VISA|PPP2CA|RAF1|	http://www.genome.jp/kegg-bin/show_pathway?cfa05160/cfa:403608%09red/cfa:485789%09red/cfa:484648%09red
Apoptosis	KEGG PATHWAY	cfa04210	2	80	0.444194	ENSCAFG00000014864|ENSCAFG00000014029	cfa:479458|cfa:488126|	479458|488126|	CASP12, Caspase-12|IL1RAP|	http://www.genome.jp/kegg-bin/show_pathway?cfa04210/cfa:488126%09red/cfa:479458%09red
Allograft rejection	KEGG PATHWAY	cfa05330	1	31	0.44645	ENSCAFG00000008234	cfa:483594|	483594|	DLA-79|	http://www.genome.jp/kegg-bin/show_pathway?cfa05330/cfa:483594%09red
Galactose metabolism	KEGG PATHWAY	cfa00052	1	31	0.44645	ENSCAFG00000010104	cfa:487517|	487517|	GANC|	http://www.genome.jp/kegg-bin/show_pathway?cfa00052/cfa:487517%09red
Phosphatidylinositol signaling system	KEGG PATHWAY	cfa04070	2	81	0.450358	ENSCAFG00000023463|ENSCAFG00000004931	cfa:476548|cfa:485586|	476548|485586|	ITPR1|PLCD1|	http://www.genome.jp/kegg-bin/show_pathway?cfa04070/cfa:485586%09red/cfa:476548%09red
Tyrosine metabolism	KEGG PATHWAY	cfa00350	1	32	0.456594	ENSCAFG00000020188	cfa:479665|	479665|	TAT|	http://www.genome.jp/kegg-bin/show_pathway?cfa00350/cfa:479665%09red
Small cell lung cancer	KEGG PATHWAY	cfa05222	2	84	0.468615	ENSCAFG00000010426|ENSCAFG00000001106	cfa:403842|cfa:100683420|	403842|100683420|	COL4A3|LAMA2|	http://www.genome.jp/kegg-bin/show_pathway?cfa05222/cfa:403842%09red/cfa:100683420%09red
Prion diseases	KEGG PATHWAY	cfa05020	1	34	0.476328	ENSCAFG00000014864	cfa:479458|	479458|	CASP12, Caspase-12|	http://www.genome.jp/kegg-bin/show_pathway?cfa05020/cfa:479458%09red
MicroRNAs in cancer	KEGG PATHWAY	cfa05206	3	139	0.483037	ENSCAFG00000017535|ENSCAFG00000004951|ENSCAFG00000018208	cfa:478355|cfa:484648|cfa:403453|	478355|484648|403453|	KIF23|RAF1|ABCC1, MRP1|	http://www.genome.jp/kegg-bin/show_pathway?cfa05206/cfa:478355%09red/cfa:403453%09red/cfa:484648%09red
Oxidative phosphorylation	KEGG PATHWAY	cfa00190	3	139	0.483037	ENSCAFG00000031413|ENSCAFG00000020261|ENSCAFG00000024304	cfa:102154055|cfa:478009|cfa:477740|	102154055|478009|477740|	|ATP5C1|ATP6V1E1|	http://www.genome.jp/kegg-bin/show_pathway?cfa00190/cfa:102154055%09red/cfa:477740%09red/cfa:478009%09red
Fc gamma R-mediated phagocytosis	KEGG PATHWAY	cfa04666	2	87	0.486506	ENSCAFG00000004951|ENSCAFG00000004782	cfa:484648|cfa:485167|	484648|485167|	RAF1|GAB2|	http://www.genome.jp/kegg-bin/show_pathway?cfa04666/cfa:484648%09red/cfa:485167%09red
NF-kappa B signaling pathway	KEGG PATHWAY	cfa04064	2	87	0.486506	ENSCAFG00000008917|ENSCAFG00000004597	cfa:485869|cfa:484454|	485869|484454|	LBP|RELB|	http://www.genome.jp/kegg-bin/show_pathway?cfa04064/cfa:485869%09red/cfa:484454%09red
ECM-receptor interaction	KEGG PATHWAY	cfa04512	2	87	0.486506	ENSCAFG00000010426|ENSCAFG00000001106	cfa:403842|cfa:100683420|	403842|100683420|	COL4A3|LAMA2|	http://www.genome.jp/kegg-bin/show_pathway?cfa04512/cfa:403842%09red/cfa:100683420%09red
Prostate cancer	KEGG PATHWAY	cfa05215	2	88	0.492386	ENSCAFG00000004951|ENSCAFG00000013510	cfa:484648|cfa:607922|	484648|607922|	RAF1|CREB1|	http://www.genome.jp/kegg-bin/show_pathway?cfa05215/cfa:484648%09red/cfa:607922%09red
cAMP signaling pathway	KEGG PATHWAY	cfa04024	4	196	0.499312	ENSCAFG00000023756|ENSCAFG00000004951|ENSCAFG00000013510|ENSCAFG00000015387	cfa:403943|cfa:484648|cfa:607922|cfa:480087|	403943|484648|607922|480087|	GNAS|RAF1|CREB1|ADCY10|	http://www.genome.jp/kegg-bin/show_pathway?cfa04024/cfa:403943%09red/cfa:484648%09red/cfa:607922%09red/cfa:480087%09red
Alanine, aspartate and glutamate metabolism	KEGG PATHWAY	cfa00250	1	37	0.504597	ENSCAFG00000003296	cfa:474624|	474624|	GFPT1|	http://www.genome.jp/kegg-bin/show_pathway?cfa00250/cfa:474624%09red
Type I diabetes mellitus	KEGG PATHWAY	cfa04940	1	37	0.504597	ENSCAFG00000008234	cfa:483594|	483594|	DLA-79|	http://www.genome.jp/kegg-bin/show_pathway?cfa04940/cfa:483594%09red
Proteoglycans in cancer	KEGG PATHWAY	cfa05205	4	198	0.50708	ENSCAFG00000004951|ENSCAFG00000023463|ENSCAFG00000011769|ENSCAFG00000031507	cfa:484648|cfa:476548|cfa:487908|cfa:486831|	484648|476548|487908|486831|	RAF1|ITPR1|ANK2, ANKB|HPSE2|	http://www.genome.jp/kegg-bin/show_pathway?cfa05205/cfa:476548%09red/cfa:487908%09red/cfa:486831%09red/cfa:484648%09red
Adrenergic signaling in cardiomyocytes	KEGG PATHWAY	cfa04261	3	147	0.519553	ENSCAFG00000023756|ENSCAFG00000013510|ENSCAFG00000001010	cfa:403943|cfa:607922|cfa:403608|	403943|607922|403608|	GNAS|CREB1|PPP2CA|	http://www.genome.jp/kegg-bin/show_pathway?cfa04261/cfa:403943%09red/cfa:403608%09red/cfa:607922%09red
Morphine addiction	KEGG PATHWAY	cfa05032	2	93	0.521138	ENSCAFG00000023756|ENSCAFG00000003133	cfa:403943|cfa:475272|	403943|475272|	GNAS|PDE1C|	http://www.genome.jp/kegg-bin/show_pathway?cfa05032/cfa:475272%09red/cfa:403943%09red
Autoimmune thyroid disease	KEGG PATHWAY	cfa05320	1	39	0.522592	ENSCAFG00000008234	cfa:483594|	483594|	DLA-79|	http://www.genome.jp/kegg-bin/show_pathway?cfa05320/cfa:483594%09red
Bladder cancer	KEGG PATHWAY	cfa05219	1	39	0.522592	ENSCAFG00000004951	cfa:484648|	484648|	RAF1|	http://www.genome.jp/kegg-bin/show_pathway?cfa05219/cfa:484648%09red
Fatty acid degradation	KEGG PATHWAY	cfa00071	1	42	0.548368	ENSCAFG00000010446	cfa:477517|	477517|	ACADS|	http://www.genome.jp/kegg-bin/show_pathway?cfa00071/cfa:477517%09red
Taste transduction	KEGG PATHWAY	cfa04742	1	42	0.548368	ENSCAFG00000023756	cfa:403943|	403943|	GNAS|	http://www.genome.jp/kegg-bin/show_pathway?cfa04742/cfa:403943%09red
ABC transporters	KEGG PATHWAY	cfa02010	1	43	0.556648	ENSCAFG00000018208	cfa:403453|	403453|	ABCC1, MRP1|	http://www.genome.jp/kegg-bin/show_pathway?cfa02010/cfa:403453%09red
Mineral absorption	KEGG PATHWAY	cfa04978	1	43	0.556648	ENSCAFG00000011094	cfa:486588|	486588|	VDR|	http://www.genome.jp/kegg-bin/show_pathway?cfa04978/cfa:486588%09red
Ovarian steroidogenesis	KEGG PATHWAY	cfa04913	1	46	0.58059	ENSCAFG00000023756	cfa:403943|	403943|	GNAS|	http://www.genome.jp/kegg-bin/show_pathway?cfa04913/cfa:403943%09red
Chagas disease (American trypanosomiasis)	KEGG PATHWAY	cfa05142	2	107	0.595661	ENSCAFG00000023756|ENSCAFG00000001010	cfa:403943|cfa:403608|	403943|403608|	GNAS|PPP2CA|	http://www.genome.jp/kegg-bin/show_pathway?cfa05142/cfa:403943%09red/cfa:403608%09red
Oocyte meiosis	KEGG PATHWAY	cfa04114	2	107	0.595661	ENSCAFG00000023463|ENSCAFG00000001010	cfa:476548|cfa:403608|	476548|403608|	ITPR1|PPP2CA|	http://www.genome.jp/kegg-bin/show_pathway?cfa04114/cfa:476548%09red/cfa:403608%09red
Fatty acid metabolism	KEGG PATHWAY	cfa01212	1	48	0.595831	ENSCAFG00000010446	cfa:477517|	477517|	ACADS|	http://www.genome.jp/kegg-bin/show_pathway?cfa01212/cfa:477517%09red
Amyotrophic lateral sclerosis (ALS)	KEGG PATHWAY	cfa05014	1	49	0.603242	ENSCAFG00000014864	cfa:479458|	479458|	CASP12, Caspase-12|	http://www.genome.jp/kegg-bin/show_pathway?cfa05014/cfa:479458%09red
Protein processing in endoplasmic reticulum	KEGG PATHWAY	cfa04141	3	168	0.608245	ENSCAFG00000010270|ENSCAFG00000013546|ENSCAFG00000014864	cfa:478143|cfa:478664|cfa:479458|	478143|478664|479458|	DNAJA2|DNAJB11|CASP12, Caspase-12|	http://www.genome.jp/kegg-bin/show_pathway?cfa04141/cfa:478143%09red/cfa:478664%09red/cfa:479458%09red
Cytosolic DNA-sensing pathway	KEGG PATHWAY	cfa04623	1	50	0.610518	ENSCAFG00000006157	cfa:485789|	485789|	MAVS, VISA|	http://www.genome.jp/kegg-bin/show_pathway?cfa04623/cfa:485789%09red
Legionellosis	KEGG PATHWAY	cfa05134	1	50	0.610518	ENSCAFG00000018586	cfa:403506|	403506|	EEF1A1, EEF1A2|	http://www.genome.jp/kegg-bin/show_pathway?cfa05134/cfa:403506%09red
Herpes simplex infection	KEGG PATHWAY	cfa05168	3	172	0.623852	ENSCAFG00000008234|ENSCAFG00000008095|ENSCAFG00000006157	cfa:483594|cfa:476860|cfa:485789|	483594|476860|485789|	DLA-79|ARNTL|MAVS, VISA|	http://www.genome.jp/kegg-bin/show_pathway?cfa05168/cfa:483594%09red/cfa:485789%09red/cfa:476860%09red
Cholinergic synapse	KEGG PATHWAY	cfa04725	2	114	0.629537	ENSCAFG00000023463|ENSCAFG00000013510	cfa:476548|cfa:607922|	476548|607922|	ITPR1|CREB1|	http://www.genome.jp/kegg-bin/show_pathway?cfa04725/cfa:476548%09red/cfa:607922%09red
Lysosome	KEGG PATHWAY	cfa04142	2	114	0.629537	ENSCAFG00000002292|ENSCAFG00000000691	cfa:100856559|cfa:484067|	100856559|484067|	CLTA|IGF2R|	http://www.genome.jp/kegg-bin/show_pathway?cfa04142/cfa:484067%09red/cfa:100856559%09red
Endometrial cancer	KEGG PATHWAY	cfa05213	1	54	0.638315	ENSCAFG00000004951	cfa:484648|	484648|	RAF1|	http://www.genome.jp/kegg-bin/show_pathway?cfa05213/cfa:484648%09red
Glycerolipid metabolism	KEGG PATHWAY	cfa00561	1	54	0.638315	ENSCAFG00000009547	cfa:611403|	611403|	PNPLA2|	http://www.genome.jp/kegg-bin/show_pathway?cfa00561/cfa:611403%09red
Neurotrophin signaling pathway	KEGG PATHWAY	cfa04722	2	120	0.656783	ENSCAFG00000003323|ENSCAFG00000004951	cfa:475657|cfa:484648|	475657|484648|	KIDINS220|RAF1|	http://www.genome.jp/kegg-bin/show_pathway?cfa04722/cfa:475657%09red/cfa:484648%09red
Non-small cell lung cancer	KEGG PATHWAY	cfa05223	1	58	0.664133	ENSCAFG00000004951	cfa:484648|	484648|	RAF1|	http://www.genome.jp/kegg-bin/show_pathway?cfa05223/cfa:484648%09red
Epstein-Barr virus infection	KEGG PATHWAY	cfa05169	3	185	0.671592	ENSCAFG00000008234|ENSCAFG00000004597|ENSCAFG00000014334	cfa:483594|cfa:484454|cfa:490941|	483594|484454|490941|	DLA-79|RELB|HDAC5|	http://www.genome.jp/kegg-bin/show_pathway?cfa05169/cfa:483594%09red/cfa:490941%09red/cfa:484454%09red
VEGF signaling pathway	KEGG PATHWAY	cfa04370	1	60	0.676343	ENSCAFG00000004951	cfa:484648|	484648|	RAF1|	http://www.genome.jp/kegg-bin/show_pathway?cfa04370/cfa:484648%09red
Inositol phosphate metabolism	KEGG PATHWAY	cfa00562	1	60	0.676343	ENSCAFG00000004931	cfa:485586|	485586|	PLCD1|	http://www.genome.jp/kegg-bin/show_pathway?cfa00562/cfa:485586%09red
Axon guidance	KEGG PATHWAY	cfa04360	2	125	0.678246	ENSCAFG00000013005|ENSCAFG00000008741	cfa:488108|cfa:487930|	488108|487930|	EPHB3|EPHA3|	http://www.genome.jp/kegg-bin/show_pathway?cfa04360/cfa:488108%09red/cfa:487930%09red
RIG-I-like receptor signaling pathway	KEGG PATHWAY	cfa04622	1	62	0.688111	ENSCAFG00000006157	cfa:485789|	485789|	MAVS, VISA|	http://www.genome.jp/kegg-bin/show_pathway?cfa04622/cfa:485789%09red
Colorectal cancer	KEGG PATHWAY	cfa05210	1	62	0.688111	ENSCAFG00000004951	cfa:484648|	484648|	RAF1|	http://www.genome.jp/kegg-bin/show_pathway?cfa05210/cfa:484648%09red
MAPK signaling pathway	KEGG PATHWAY	cfa04010	4	253	0.694732	ENSCAFG00000015603|ENSCAFG00000019596|ENSCAFG00000004597|ENSCAFG00000004951	cfa:480344|cfa:403533|cfa:484454|cfa:484648|	480344|403533|484454|484648|	PPM1A|CACNA1H, Cav3.2|RELB|RAF1|	http://www.genome.jp/kegg-bin/show_pathway?cfa04010/cfa:480344%09red/cfa:484648%09red/cfa:403533%09red/cfa:484454%09red
Platelet activation	KEGG PATHWAY	cfa04611	2	130	0.698603	ENSCAFG00000023756|ENSCAFG00000023463	cfa:403943|cfa:476548|	403943|476548|	GNAS|ITPR1|	http://www.genome.jp/kegg-bin/show_pathway?cfa04611/cfa:476548%09red/cfa:403943%09red
Pancreatic cancer	KEGG PATHWAY	cfa05212	1	65	0.704967	ENSCAFG00000004951	cfa:484648|	484648|	RAF1|	http://www.genome.jp/kegg-bin/show_pathway?cfa05212/cfa:484648%09red
Metabolic pathways	KEGG PATHWAY	cfa01100	20	1185	0.705697	ENSCAFG00000002836|ENSCAFG00000031413|ENSCAFG00000001671|ENSCAFG00000024836|ENSCAFG00000003942|ENSCAFG00000024304|ENSCAFG00000020261|ENSCAFG00000006322|ENSCAFG00000030145|ENSCAFG00000029232|ENSCAFG00000018415|ENSCAFG00000018177|ENSCAFG00000024143|ENSCAFG00000020188|ENSCAFG00000003296|ENSCAFG00000009547|ENSCAFG00000010446|ENSCAFG00000004931|ENSCAFG00000010104|ENSCAFG00000031507	cfa:100856129|cfa:102154055|cfa:474729|cfa:482178|cfa:481963|cfa:477740|cfa:478009|cfa:100685604|cfa:476348|cfa:442984|cfa:479337|cfa:494008|cfa:491265|cfa:479665|cfa:474624|cfa:611403|cfa:477517|cfa:485586|cfa:487517|cfa:486831|	100856129|102154055|474729|482178|481963|477740|478009|100685604|476348|442984|479337|494008|491265|479665|474624|611403|477517|485586|487517|486831|	| |MTAP| |REV3L|ATP6V1E1|ATP5C1|KL|AUH|UGT2B31|MOCS2|XYLT1, xt-I|ABO|TAT|GFPT1|PNPLA2|ACADS|PLCD1|GANC|HPSE2|	http://www.genome.jp/kegg-bin/show_pathway?cfa01100/cfa:491265%09red/cfa:611403%09red/cfa:478009%09red/cfa:100685604%09red/cfa:477740%09red/cfa:486831%09red/cfa:474729%09red/cfa:494008%09red/cfa:481963%09red/cfa:102154055%09red/cfa:482178%09red/cfa:474624%09red/cfa:479337%09red/cfa:442984%09red/cfa:477517%09red/cfa:485586%09red/cfa:487517%09red/cfa:100856129%09red/cfa:479665%09red/cfa:476348%09red
Glioma	KEGG PATHWAY	cfa05214	1	66	0.710382	ENSCAFG00000004951	cfa:484648|	484648|	RAF1|	http://www.genome.jp/kegg-bin/show_pathway?cfa05214/cfa:484648%09red
Bile secretion	KEGG PATHWAY	cfa04976	1	67	0.715697	ENSCAFG00000023756	cfa:403943|	403943|	GNAS|	http://www.genome.jp/kegg-bin/show_pathway?cfa04976/cfa:403943%09red
Pathways in cancer	KEGG PATHWAY	cfa05200	5	322	0.71713	ENSCAFG00000010426|ENSCAFG00000001106|ENSCAFG00000004951|ENSCAFG00000016060|ENSCAFG00000012149	cfa:403842|cfa:100683420|cfa:484648|cfa:480526|cfa:483185|	403842|100683420|484648|480526|483185|	COL4A3|LAMA2|RAF1|RARA, HS-RARa|ARNT|	http://www.genome.jp/kegg-bin/show_pathway?cfa05200/cfa:480526%09red/cfa:403842%09red/cfa:100683420%09red/cfa:484648%09red/cfa:483185%09red
Signaling pathways regulating pluripotency of stem cells	KEGG PATHWAY	cfa04550	2	138	0.728946	ENSCAFG00000004951|ENSCAFG00000023501	cfa:484648|cfa:483186|	484648|483186|	RAF1|SETDB1|	http://www.genome.jp/kegg-bin/show_pathway?cfa04550/cfa:483186%09red/cfa:484648%09red
Adipocytokine signaling pathway	KEGG PATHWAY	cfa04920	1	70	0.731065	ENSCAFG00000001672	cfa:403616|	403616|	LEP, OB|	http://www.genome.jp/kegg-bin/show_pathway?cfa04920/cfa:403616%09red
B cell receptor signaling pathway	KEGG PATHWAY	cfa04662	1	70	0.731065	ENSCAFG00000004951	cfa:484648|	484648|	RAF1|	http://www.genome.jp/kegg-bin/show_pathway?cfa04662/cfa:484648%09red
Melanoma	KEGG PATHWAY	cfa05218	1	72	0.740848	ENSCAFG00000004951	cfa:484648|	484648|	RAF1|	http://www.genome.jp/kegg-bin/show_pathway?cfa05218/cfa:484648%09red
RNA degradation	KEGG PATHWAY	cfa03018	1	72	0.740848	ENSCAFG00000009938	cfa:478131|	478131|	PAPD5|	http://www.genome.jp/kegg-bin/show_pathway?cfa03018/cfa:478131%09red
Focal adhesion	KEGG PATHWAY	cfa04510	3	209	0.747724	ENSCAFG00000010426|ENSCAFG00000001106|ENSCAFG00000004951	cfa:403842|cfa:100683420|cfa:484648|	403842|100683420|484648|	COL4A3|LAMA2|RAF1|	http://www.genome.jp/kegg-bin/show_pathway?cfa04510/cfa:403842%09red/cfa:100683420%09red/cfa:484648%09red
Biosynthesis of amino acids	KEGG PATHWAY	cfa01230	1	74	0.750275	ENSCAFG00000020188	cfa:479665|	479665|	TAT|	http://www.genome.jp/kegg-bin/show_pathway?cfa01230/cfa:479665%09red
Prolactin signaling pathway	KEGG PATHWAY	cfa04917	1	74	0.750275	ENSCAFG00000004951	cfa:484648|	484648|	RAF1|	http://www.genome.jp/kegg-bin/show_pathway?cfa04917/cfa:484648%09red
PI3K-Akt signaling pathway	KEGG PATHWAY	cfa04151	5	338	0.754874	ENSCAFG00000010426|ENSCAFG00000001106|ENSCAFG00000004951|ENSCAFG00000013510|ENSCAFG00000001010	cfa:403842|cfa:100683420|cfa:484648|cfa:607922|cfa:403608|	403842|100683420|484648|607922|403608|	COL4A3|LAMA2|RAF1|CREB1|PPP2CA|	http://www.genome.jp/kegg-bin/show_pathway?cfa04151/cfa:403608%09red/cfa:100683420%09red/cfa:607922%09red/cfa:403842%09red/cfa:484648%09red
Parkinson's disease	KEGG PATHWAY	cfa05012	2	146	0.756662	ENSCAFG00000031413|ENSCAFG00000020261	cfa:102154055|cfa:478009|	102154055|478009|	|ATP5C1|	http://www.genome.jp/kegg-bin/show_pathway?cfa05012/cfa:102154055%09red/cfa:478009%09red
Cytokine-cytokine receptor interaction	KEGG PATHWAY	cfa04060	3	216	0.767082	ENSCAFG00000001672|ENSCAFG00000003362|ENSCAFG00000014029	cfa:403616|cfa:481688|cfa:488126|	403616|481688|488126|	LEP, OB|TNFSF15|IL1RAP|	http://www.genome.jp/kegg-bin/show_pathway?cfa04060/cfa:481688%09red/cfa:403616%09red/cfa:488126%09red
Salmonella infection	KEGG PATHWAY	cfa05132	1	78	0.768116	ENSCAFG00000008917	cfa:485869|	485869|	LBP|	http://www.genome.jp/kegg-bin/show_pathway?cfa05132/cfa:485869%09red
Bacterial invasion of epithelial cells	KEGG PATHWAY	cfa05100	1	78	0.768116	ENSCAFG00000002292	cfa:100856559|	100856559|	CLTA|	http://www.genome.jp/kegg-bin/show_pathway?cfa05100/cfa:100856559%09red
Ras signaling pathway	KEGG PATHWAY	cfa04014	3	221	0.780157	ENSCAFG00000008986|ENSCAFG00000004782|ENSCAFG00000004951	cfa:486277|cfa:485167|cfa:484648|	486277|485167|484648|	RASAL1|GAB2|RAF1|	http://www.genome.jp/kegg-bin/show_pathway?cfa04014/cfa:484648%09red/cfa:486277%09red/cfa:485167%09red
Rheumatoid arthritis	KEGG PATHWAY	cfa05323	1	83	0.788639	ENSCAFG00000024304	cfa:477740|	477740|	ATP6V1E1|	http://www.genome.jp/kegg-bin/show_pathway?cfa05323/cfa:477740%09red
RNA transport	KEGG PATHWAY	cfa03013	2	158	0.793637	ENSCAFG00000013586|ENSCAFG00000018586	cfa:491788|cfa:403506|	491788|403506|	|EEF1A1, EEF1A2|	http://www.genome.jp/kegg-bin/show_pathway?cfa03013/cfa:491788%09red/cfa:403506%09red
Influenza A	KEGG PATHWAY	cfa05164	2	160	0.799294	ENSCAFG00000006157|ENSCAFG00000004951	cfa:485789|cfa:484648|	485789|484648|	MAVS, VISA|RAF1|	http://www.genome.jp/kegg-bin/show_pathway?cfa05164/cfa:485789%09red/cfa:484648%09red
Progesterone-mediated oocyte maturation	KEGG PATHWAY	cfa04914	1	86	0.800072	ENSCAFG00000004951	cfa:484648|	484648|	RAF1|	http://www.genome.jp/kegg-bin/show_pathway?cfa04914/cfa:484648%09red
Dilated cardiomyopathy	KEGG PATHWAY	cfa05414	1	86	0.800072	ENSCAFG00000023756	cfa:403943|	403943|	GNAS|	http://www.genome.jp/kegg-bin/show_pathway?cfa05414/cfa:403943%09red
ErbB signaling pathway	KEGG PATHWAY	cfa04012	1	88	0.807349	ENSCAFG00000004951	cfa:484648|	484648|	RAF1|	http://www.genome.jp/kegg-bin/show_pathway?cfa04012/cfa:484648%09red
GABAergic synapse	KEGG PATHWAY	cfa04727	1	88	0.807349	ENSCAFG00000015920	cfa:607751|	607751|	HAP1|	http://www.genome.jp/kegg-bin/show_pathway?cfa04727/cfa:607751%09red
mRNA surveillance pathway	KEGG PATHWAY	cfa03015	1	90	0.814362	ENSCAFG00000001010	cfa:403608|	403608|	PPP2CA|	http://www.genome.jp/kegg-bin/show_pathway?cfa03015/cfa:403608%09red
Purine metabolism	KEGG PATHWAY	cfa00230	2	172	0.830433	ENSCAFG00000015387|ENSCAFG00000003133	cfa:480087|cfa:475272|	480087|475272|	ADCY10|PDE1C|	http://www.genome.jp/kegg-bin/show_pathway?cfa00230/cfa:475272%09red/cfa:480087%09red
Chemokine signaling pathway	KEGG PATHWAY	cfa04062	2	172	0.830433	ENSCAFG00000010948|ENSCAFG00000004951	cfa:485917|cfa:484648|	485917|484648|	PREX1|RAF1|	http://www.genome.jp/kegg-bin/show_pathway?cfa04062/cfa:484648%09red/cfa:485917%09red
Toll-like receptor signaling pathway	KEGG PATHWAY	cfa04620	1	98	0.839957	ENSCAFG00000008917	cfa:485869|	485869|	LBP|	http://www.genome.jp/kegg-bin/show_pathway?cfa04620/cfa:485869%09red
HTLV-I infection	KEGG PATHWAY	cfa05166	3	248	0.840666	ENSCAFG00000008234|ENSCAFG00000013510|ENSCAFG00000004597	cfa:483594|cfa:607922|cfa:484454|	483594|607922|484454|	DLA-79|CREB1|RELB|	http://www.genome.jp/kegg-bin/show_pathway?cfa05166/cfa:483594%09red/cfa:607922%09red/cfa:484454%09red
Natural killer cell mediated cytotoxicity	KEGG PATHWAY	cfa04650	1	99	0.842899	ENSCAFG00000004951	cfa:484648|	484648|	RAF1|	http://www.genome.jp/kegg-bin/show_pathway?cfa04650/cfa:484648%09red
Retrograde endocannabinoid signaling	KEGG PATHWAY	cfa04723	1	104	0.856815	ENSCAFG00000023463	cfa:476548|	476548|	ITPR1|	http://www.genome.jp/kegg-bin/show_pathway?cfa04723/cfa:476548%09red
T cell receptor signaling pathway	KEGG PATHWAY	cfa04660	1	105	0.859447	ENSCAFG00000004951	cfa:484648|	484648|	RAF1|	http://www.genome.jp/kegg-bin/show_pathway?cfa04660/cfa:484648%09red
TNF signaling pathway	KEGG PATHWAY	cfa04668	1	105	0.859447	ENSCAFG00000013510	cfa:607922|	607922|	CREB1|	http://www.genome.jp/kegg-bin/show_pathway?cfa04668/cfa:607922%09red
HIF-1 signaling pathway	KEGG PATHWAY	cfa04066	1	106	0.862031	ENSCAFG00000012149	cfa:483185|	483185|	ARNT|	http://www.genome.jp/kegg-bin/show_pathway?cfa04066/cfa:483185%09red
Carbon metabolism	KEGG PATHWAY	cfa01200	1	108	0.867057	ENSCAFG00000010446	cfa:477517|	477517|	ACADS|	http://www.genome.jp/kegg-bin/show_pathway?cfa01200/cfa:477517%09red
Toxoplasmosis	KEGG PATHWAY	cfa05145	1	117	0.887508	ENSCAFG00000001106	cfa:100683420|	100683420|	LAMA2|	http://www.genome.jp/kegg-bin/show_pathway?cfa05145/cfa:100683420%09red
Endocytosis	KEGG PATHWAY	cfa04144	2	208	0.899402	ENSCAFG00000008234|ENSCAFG00000002292	cfa:483594|cfa:100856559|	483594|100856559|	DLA-79|CLTA|	http://www.genome.jp/kegg-bin/show_pathway?cfa04144/cfa:483594%09red/cfa:100856559%09red
Rap1 signaling pathway	KEGG PATHWAY	cfa04015	2	210	0.902339	ENSCAFG00000023756|ENSCAFG00000004951	cfa:403943|cfa:484648|	403943|484648|	GNAS|RAF1|	http://www.genome.jp/kegg-bin/show_pathway?cfa04015/cfa:403943%09red/cfa:484648%09red
Regulation of actin cytoskeleton	KEGG PATHWAY	cfa04810	2	212	0.905197	ENSCAFG00000004951|ENSCAFG00000004902	cfa:484648|cfa:485474|	484648|485474|	RAF1|DIAPH3|	http://www.genome.jp/kegg-bin/show_pathway?cfa04810/cfa:485474%09red/cfa:484648%09red
Measles	KEGG PATHWAY	cfa05162	1	127	0.90657	ENSCAFG00000006157	cfa:485789|	485789|	MAVS, VISA|	http://www.genome.jp/kegg-bin/show_pathway?cfa05162/cfa:485789%09red
Spliceosome	KEGG PATHWAY	cfa03040	1	130	0.911634	ENSCAFG00000006500	cfa:478052|	478052|	TCERG1|	http://www.genome.jp/kegg-bin/show_pathway?cfa03040/cfa:478052%09red
FoxO signaling pathway	KEGG PATHWAY	cfa04068	1	132	0.914856	ENSCAFG00000004951	cfa:484648|	484648|	RAF1|	http://www.genome.jp/kegg-bin/show_pathway?cfa04068/cfa:484648%09red
Wnt signaling pathway	KEGG PATHWAY	cfa04310	1	133	0.916423	ENSCAFG00000005626	cfa:475401|	475401|	CHD8|	http://www.genome.jp/kegg-bin/show_pathway?cfa04310/cfa:475401%09red
Cell adhesion molecules (CAMs)	KEGG PATHWAY	cfa04514	1	136	0.920954	ENSCAFG00000008234	cfa:483594|	483594|	DLA-79|	http://www.genome.jp/kegg-bin/show_pathway?cfa04514/cfa:483594%09red
Insulin signaling pathway	KEGG PATHWAY	cfa04910	1	139	0.925239	ENSCAFG00000004951	cfa:484648|	484648|	RAF1|	http://www.genome.jp/kegg-bin/show_pathway?cfa04910/cfa:484648%09red
Jak-STAT signaling pathway	KEGG PATHWAY	cfa04630	1	149	0.937919	ENSCAFG00000001672	cfa:403616|	403616|	LEP, OB|	http://www.genome.jp/kegg-bin/show_pathway?cfa04630/cfa:403616%09red
Non-alcoholic fatty liver disease (NAFLD)	KEGG PATHWAY	cfa04932	1	150	0.939062	ENSCAFG00000001672	cfa:403616|	403616|	LEP, OB|	http://www.genome.jp/kegg-bin/show_pathway?cfa04932/cfa:403616%09red
Hippo signaling pathway	KEGG PATHWAY	cfa04390	1	152	0.941286	ENSCAFG00000001010	cfa:403608|	403608|	PPP2CA|	http://www.genome.jp/kegg-bin/show_pathway?cfa04390/cfa:403608%09red
Neuroactive ligand-receptor interaction	KEGG PATHWAY	cfa04080	2	262	0.955649	ENSCAFG00000001790|ENSCAFG00000001672	cfa:100683236|cfa:403616|	100683236|403616|	GRM3|LEP, OB|	http://www.genome.jp/kegg-bin/show_pathway?cfa04080/cfa:100683236%09red/cfa:403616%09red
Olfactory transduction	KEGG PATHWAY	cfa04740	3	637	0.99945	ENSCAFG00000030470|ENSCAFG00000020259|ENSCAFG00000020246	cfa:485276|cfa:100687372|cfa:490178|	485276|100687372|490178|	| |CLCA1|	http://www.genome.jp/kegg-bin/show_pathway?cfa04740/cfa:490178%09red/cfa:100687372%09red/cfa:485276%09red
