# Supplementary material for: Modulation of long noncoding RNA (lncRNA) and messenger RNA (mRNA) expression in the liver of Beagle dogs by Toxocara canis infection
Source: Parasit Vectors. 2023 Mar 29;16:114. doi: 10.1186/s13071-023-05738-9 (PMC10057693; doi:10.1186/s13071-023-05738-9)
Supplement: Supplementary file 7 — Additional file 7: Table S5. The co-localization of the mRNAs of the differentially expressed lncRNAs at three stages post Toxocara canis infection. [file 13071_2023_5738_MOESM7_ESM.xls]

## Sheet: Sheet1
Table S5 The co-location of the differentially expressed mRNAs of differentially expressed lncRNAs at three stages post Toxocara canis infection.
12 hpi
lncRNA_ID	lncRNA_Gene_ID	lncRNA_Start	lncRNA_End	lncRNA_Strand	mRNA_ID	mRNA_Gene_Symbol	mRNA_Start	mRNA_End	mRNA_Strand	Distance	Location
LNC_006355	XLOC_365050	28484216	28498931	-	ENSCAFT00000007586	NIFK	28486116	28498130	+	-12015	antisense
LNC_018655	XLOC_1028453	82613	106610	-	ENSCAFT00000009821	CSNK1D	83367	109376	+	-23244	antisense
LNC_011879	XLOC_665329	39776119	39791231	-	ENSCAFT00000016769	PCSK6	39582819	39767752	+	8366	downstream
LNC_015165	XLOC_865422	69675379	69720540	-	ENSCAFT00000044237	C9	69660848	69702040	+	-26662	antisense
LNC_001031	XLOC_056367	102495096	102516010	-	ENSCAFT00000004106	PTPRH	102437402	102455881	+	39214	downstream
LNC_004505	XLOC_259658	9343145	9404866	+	ENSCAFT00000006524	LUC7L2	9343737	9394191	-	-50455	antisense
LNC_001134	XLOC_058023	111914107	111919683	-	ENSCAFT00000007755	LIPE	111988074	112006401	+	68390	upstream
LNC_001134	XLOC_058023	111914107	111919683	-	ENSCAFT00000047331	CEACAM1	111902537	111917449	+	-3343	antisense
LNC_007271	XLOC_411952	12444129	12525500	+	ENSCAFT00000009032	EDEM1	12447847	12472787	-	-24941	antisense
ENSCAFT00000055384	ENSCAFG00000033502	5212223	5216461	+	ENSCAFT00000043532	-	5209000	5209173	+	3049	downstream
LNC_006433	XLOC_371474	52661229	52678802	-	ENSCAFT00000009109	TNFAIP6	52607713	52624317	+	36911	downstream
LNC_007903	XLOC_432403	8209569	8354573	+	ENSCAFT00000006831	FAT3	7927370	8213266	-	-3698	antisense
LNC_001074	XLOC_057270	107517313	107542621	-	ENSCAFT00000006299	-	107639870	107645350	-	97248	downstream
LNC_014824	XLOC_840877	61780375	61782902	+	ENSCAFT00000029232	FST	61779184	61785611	-	-2528	antisense
LNC_017582	XLOC_982144	4305206	4310460	+	ENSCAFT00000019681	NYNRIN	4368782	4387839	+	58321	upstream
LNC_006693	XLOC_387900	69097090	69100156	+	ENSCAFT00000048326	KPNA6	69030427	69044109	-	52980	upstream
LNC_015533	XLOC_882445	56620619	56654806	+	ENSCAFT00000044782	-	56698521	56713434	-	43714	downstream
LNC_017948	XLOC_1005856	22510770	22550181	-	ENSCAFT00000022361	MIS18BP1	22627023	22668415	-	76841	downstream
LNC_015172	XLOC_865422	69675379	69720570	-	ENSCAFT00000044237	C9	69660848	69702040	+	-26662	antisense
LNC_015176	XLOC_865422	69675379	69720570	-	ENSCAFT00000044237	C9	69660848	69702040	+	-26662	antisense
LNC_015177	XLOC_865422	69675379	69720570	-	ENSCAFT00000044237	C9	69660848	69702040	+	-26662	antisense
LNC_015541	XLOC_882461	56743486	56835787	+	ENSCAFT00000044782	-	56698521	56713434	-	30051	upstream
LNC_004387	XLOC_251512	40601505	40631420	-	ENSCAFT00000035526	CHPT1	40602579	40634386	+	-28842	antisense
LNC_004032	XLOC_231369	19498515	19499158	+	ENSCAFT00000048113	OSBPL8	19339388	19441515	-	56999	upstream
LNC_004031	XLOC_231354	19334697	19441583	+	ENSCAFT00000048113	OSBPL8	19339388	19441515	-	-102128	antisense
LNC_010280	XLOC_572602	4253093	4324517	+	ENSCAFT00000013013	LARP4	4257335	4304591	-	-47257	antisense
LNC_014901	XLOC_849420	3758695	3818214	-	ENSCAFT00000043557	ERO1B	3758903	3815803	+	-56901	antisense
LNC_014901	XLOC_849420	3758695	3818214	-	ENSCAFT00000048450	ERO1B	3758903	3815800	+	-56898	antisense
LNC_020559	XLOC_1095207	91672529	91714099	+	ENSCAFT00000035742	SEPT6	91650239	91714089	-	-41561	antisense
LNC_013837	XLOC_787341	7398746	7454197	+	ENSCAFT00000044024	DPP4	7438641	7473212	-	-15557	antisense
LNC_013835	XLOC_787341	7398670	7454197	+	ENSCAFT00000044024	DPP4	7438641	7473212	-	-15557	antisense
LNC_005593	XLOC_320062	12703355	12734488	+	ENSCAFT00000006227	SLC26A3	12818100	12843597	+	83611	upstream
LNC_013707	XLOC_780348	5208998	5216102	-	ENSCAFT00000043532	-	5209000	5209173	+	-174	antisense
LNC_014256	XLOC_810596	14996854	15164856	-	ENSCAFT00000046201	DYTN	15195502	15240398	-	30645	downstream
LNC_016696	XLOC_937580	42187343	42191927	-	ENSCAFT00000017415	GSTM4	42202578	42207775	-	10650	downstream
LNC_004477	XLOC_257995	1035762	1041083	+	ENSCAFT00000019512	IGFBP1	1037496	1040923	-	-3428	antisense
LNC_007756	XLOC_427601	42702363	42704240	-	ENSCAFT00000022142	SLC6A20	42702409	42724658	+	-1832	antisense
LNC_010262	XLOC_572414	2931514	2936871	+	ENSCAFT00000011738	ATG101	2931896	2934741	-	-2846	antisense
LNC_011881	XLOC_665330	39797132	39806183	-	ENSCAFT00000016769	PCSK6	39582819	39767752	+	29379	downstream
LNC_013964	XLOC_795976	14307197	14353695	-	ENSCAFT00000019654	PPIG	14324200	14353188	+	-28989	antisense
LNC_015381	XLOC_877504	30626401	30646791	+	ENSCAFT00000024299	TEKT1	30601367	30614673	+	11727	downstream
LNC_006820	XLOC_390679	84512791	84513441	+	ENSCAFT00000026251	DRAXIN	84515843	84525894	-	2401	downstream
LNC_005804	XLOC_328617	51727382	51736997	+	ENSCAFT00000021515	SCYL1	51667790	51680841	-	46540	upstream
LNC_000767	XLOC_043293	49159706	49161136	-	ENSCAFT00000001105	IGF2R	49161459	49262315	+	322	upstream
LNC_001089	XLOC_057287	107690832	107694589	-	ENSCAFT00000006299	-	107639870	107645350	-	45481	upstream
LNC_010503	XLOC_582390	1570854	1577710	-	ENSCAFT00000010721	-	1469728	1471566	-	99287	upstream
LNC_015175	XLOC_865422	69675379	69720570	-	ENSCAFT00000044237	C9	69660848	69702040	+	-26662	antisense
LNC_000212	XLOC_014873	59106844	59273388	+	ENSCAFT00000001461	FAM184A	58905976	59012202	-	94641	upstream
LNC_005840	XLOC_328922	53239971	53300482	+	ENSCAFT00000023909	RTN3	53239893	53297984	-	-58014	antisense
LNC_015166	XLOC_865422	69675379	69720548	-	ENSCAFT00000044237	C9	69660848	69702040	+	-26662	antisense
LNC_018262	XLOC_1018761	4064149	4073569	+	ENSCAFT00000047237	ST6GALNAC2	4153562	4165054	+	79992	upstream
LNC_015539	XLOC_882461	56743486	56813953	+	ENSCAFT00000044782	-	56698521	56713434	-	30051	upstream
ENSCAFT00000055760	ENSCAFG00000034850	38504028	38520962	+	ENSCAFT00000036401	LIPK	38534129	38555735	+	13166	upstream
LNC_004943	XLOC_288675	5915611	5920708	+	ENSCAFT00000005337	KIDINS220	5988015	6071120	-	67306	downstream
LNC_004947	XLOC_288703	5986272	6071154	+	ENSCAFT00000005337	KIDINS220	5988015	6071120	-	-83106	antisense
LNC_018227	XLOC_1018102	30785	42458	+	ENSCAFT00000009821	CSNK1D	83367	109376	+	40908	upstream
LNC_008755	XLOC_501646	3285036	3423399	-	ENSCAFT00000007462	FBXL2	3499105	3583107	-	75705	downstream
LNC_017468	XLOC_975992	58222562	58235046	-	ENSCAFT00000035921	DSG1	58162989	58193562	-	28999	upstream
LNC_010740	XLOC_592049	45196205	45221738	-	ENSCAFT00000047105	CECR2	45125904	45187788	+	8416	downstream
LNC_010741	XLOC_592049	45196205	45221817	-	ENSCAFT00000047105	CECR2	45125904	45187788	+	8416	downstream
LNC_010744	XLOC_592049	45202584	45222413	-	ENSCAFT00000047105	CECR2	45125904	45187788	+	14795	downstream
LNC_014432	XLOC_819825	22363434	22366770	+	ENSCAFT00000018706	CRP	22396604	22399244	+	29833	upstream
LNC_014431	XLOC_819825	22363434	22366770	+	ENSCAFT00000018706	CRP	22396604	22399244	+	29833	upstream
LNC_012597	XLOC_705361	37229853	37236996	+	ENSCAFT00000046548	-	37201041	37244346	-	-7144	antisense
LNC_007108	XLOC_406580	68972365	68974756	-	ENSCAFT00000048326	KPNA6	69030427	69044109	-	55670	downstream
24 hpi
lncRNA_ID	lncRNA_Gene_ID	lncRNA_Start	lncRNA_End	lncRNA_Strand	mRNA_Gene_Id	mRNA_Gene_Symbol	mRNA_Start	mRNA_End	mRNA_Strand	Distance	Location
LNC_013035	XLOC_732518	28989504	28994367	-	ENSCAFG00000011314	ETNPPL	29055760	29092980	-	61392	downstream
LNC_013035	XLOC_732518	28989504	28994367	-	ENSCAFG00000011314	ETNPPL	29075015	29220621	-	80647	downstream
LNC_018358	XLOC_1021812	18378228	18398628	+	ENSCAFG00000013831	HEXIM2	18373992	18377281	-	946	upstream
LNC_013806	XLOC_785003	25031064	25035612	-	ENSCAFG00000011327	-	24999530	25000072	-	30991	upstream
LNC_013806	XLOC_785003	25031064	25035612	-	ENSCAFG00000029451	-	25011687	25011998	+	19065	downstream
LNC_008050	XLOC_440072	40629202	40633610	+	ENSCAFG00000015206	-	40680858	40685074	+	47247	upstream
LNC_008050	XLOC_440072	40629202	40633610	+	ENSCAFG00000029553	-	40627471	40634004	-	-4409	antisense
LNC_008050	XLOC_440072	40629202	40633610	+	ENSCAFG00000015205	SAA1	40647281	40650792	-	13670	downstream
LNC_008050	XLOC_440072	40629202	40633610	+	ENSCAFG00000009135	SAA1	40663445	40666609	+	29834	upstream
LNC_008052	XLOC_440072	40629355	40650680	+	ENSCAFG00000015206	-	40680858	40685074	+	30177	upstream
LNC_008052	XLOC_440072	40629355	40650680	+	ENSCAFG00000029553	-	40627471	40634004	-	-4650	antisense
LNC_008052	XLOC_440072	40629355	40650680	+	ENSCAFG00000015205	SAA1	40647281	40650792	-	-3400	antisense
LNC_008052	XLOC_440072	40629355	40650680	+	ENSCAFG00000009135	SAA1	40663445	40666609	+	12764	upstream
LNC_014644	XLOC_831385	19518135	19539673	+	ENSCAFG00000013679	RUFY2	19572202	19621583	-	32528	downstream
LNC_020127	XLOC_1067652	58421	68051	-	ENSCAFG00000030522	-	40371	50529	-	7891	upstream
LNC_002822	XLOC_151301	12634473	12640718	-	ENSCAFG00000001981	SLC29A1	12638122	12644063	+	-2597	antisense
LNC_000510	XLOC_028956	116978108	116988638	+	ENSCAFG00000006878	KMT2B	116891476	116985737	-	-7630	antisense
LNC_001830	XLOC_090735	62512465	62826422	-	ENSCAFG00000003106	EHBP1	62512881	62825407	+	-312527	antisense
LNC_001584	XLOC_077983	5510787	5634623	-	ENSCAFG00000000333	MON2	5670388	5773855	+	35764	upstream
LNC_015537	XLOC_882461	56743486	56773504	+	ENSCAFG00000019248	MIB2	56686947	56693429	+	50056	downstream
LNC_016412	XLOC_926817	69180377	69200328	+	ENSCAFG00000020373	USP33	69135615	69169833	+	10543	downstream
LNC_016733	XLOC_939876	50169650	50219241	-	ENSCAFG00000020040	AGL	50041947	50112279	-	57370	upstream
LNC_014641	XLOC_831385	19510796	19539673	+	ENSCAFG00000013679	RUFY2	19572202	19621583	-	32528	downstream
LNC_005098	XLOC_295864	36590414	36613621	+	ENSCAFG00000031118	-	36697727	36725696	-	84105	downstream
LNC_014664	XLOC_832005	23933930	23962131	+	ENSCAFG00000014683	CFAP70	23830556	23924310	-	9619	upstream
LNC_002739	XLOC_149441	2535933	2546019	-	ENSCAFG00000000900	-	2604546	2607784	+	58526	upstream
LNC_002113	XLOC_109361	68338612	68353725	+	ENSCAFG00000003282	ZNF618	68272282	68330480	+	8131	downstream
LNC_001949	XLOC_098904	25626224	25707308	+	ENSCAFG00000001152	FAM13B	25628584	25688207	-	-59624	antisense
LNC_010492	XLOC_582208	887659	894693	-	ENSCAFG00000029158	ZNF385A	932988	947186	+	38294	upstream
LNC_010493	XLOC_582208	887659	894724	-	ENSCAFG00000029158	ZNF385A	932988	947186	+	38263	upstream
LNC_004019	XLOC_231003	18106609	18114742	+	ENSCAFG00000024269	RNASE13	18123258	18123719	-	8515	downstream
LNC_006265	XLOC_356079	52963570	52975388	+	ENSCAFG00000005717	-	52569956	52898204	-	65365	upstream
LNC_014761	XLOC_835998	43137564	43160862	+	ENSCAFG00000017049	PANK3	43176933	43185967	+	16070	upstream
LNC_004031	XLOC_231354	19334697	19441583	+	ENSCAFG00000005707	OSBPL8	19339385	19441582	-	-102198	antisense
LNC_010280	XLOC_572602	4253093	4324517	+	ENSCAFG00000029116	FAM186A	4376911	4413666	+	52393	upstream
LNC_017100	XLOC_954625	43149371	43152809	+	ENSCAFG00000017311	TPM3	43039460	43056451	+	92919	downstream
LNC_010739	XLOC_592049	45196205	45221731	-	ENSCAFG00000016136	CECR2	45125365	45187791	+	8413	downstream
LNC_013837	XLOC_787341	7398746	7454197	+	ENSCAFG00000025002	DPP4	7438641	7473212	-	-15557	antisense
LNC_013835	XLOC_787341	7398670	7454197	+	ENSCAFG00000025002	DPP4	7438641	7473212	-	-15557	antisense
LNC_016835	XLOC_944844	69212924	69279770	-	ENSCAFG00000020373	USP33	69135615	69169833	+	43090	downstream
LNC_013534	XLOC_768063	27207025	27239228	-	ENSCAFG00000014352	NMD3	27206666	27259510	+	-32204	antisense
LNC_004895	XLOC_282808	45920428	45941699	-	ENSCAFG00000007750	CASP3	45920071	45940507	+	-20080	antisense
LNC_009889	XLOC_561138	18035203	18057280	+	ENSCAFG00000011165	USP30	17920127	17949139	-	86063	upstream
LNC_008700	XLOC_497356	38453710	38487941	+	ENSCAFG00000007915	PCOLCE2	38426528	38486511	-	-32802	antisense
LNC_013227	XLOC_744495	6945292	6960469	-	ENSCAFG00000009249	-	6821649	6846478	+	98813	downstream
LNC_015210	XLOC_866126	73832507	73836067	-	ENSCAFG00000018831	SLC45A2	73840060	73867695	+	3992	upstream
LNC_005399	XLOC_310843	36870879	36879451	-	ENSCAFG00000007245	IL1A	36970573	36979435	-	91121	downstream
LNC_013695	XLOC_779913	3294749	3313027	-	ENSCAFG00000025512	SERPINB6	3239853	3263311	-	31437	upstream
LNC_013694	XLOC_779913	3294749	3312978	-	ENSCAFG00000025512	SERPINB6	3239853	3263311	-	31437	upstream
LNC_016326	XLOC_919648	42948402	42976416	+	ENSCAFG00000023319	-	43071430	43077211	+	95013	upstream
LNC_001023	XLOC_056325	102246960	102253791	-	ENSCAFG00000032489	SHISA7	102261484	102272098	+	7692	upstream
LNC_017079	XLOC_954512	42241086	42250172	+	ENSCAFG00000016959	PKLR	42263908	42271587	+	13735	upstream
LNC_004994	XLOC_292415	18661338	18756500	+	ENSCAFG00000031185	PFN4	18571044	18579594	-	81743	upstream
LNC_015756	XLOC_894110	16751659	16754231	-	ENSCAFG00000013306	APOA4	16751799	16754073	+	-2275	antisense
LNC_000430	XLOC_027643	110503847	110510643	+	ENSCAFG00000004597	RELB	110437107	110466585	-	37261	upstream
LNC_012540	XLOC_703634	29043754	29063864	+	ENSCAFG00000028769	-	29098326	29107773	-	34461	downstream
LNC_018360	XLOC_1021812	18378228	18398628	+	ENSCAFG00000013831	HEXIM2	18373992	18377281	-	946	upstream
LNC_012228	XLOC_684948	29920989	29955601	+	ENSCAFG00000017243	INTS14	29921996	29951698	-	-29703	antisense
LNC_016832	XLOC_944844	69180375	69279770	-	ENSCAFG00000020373	USP33	69135615	69169833	+	10541	downstream
LNC_005506	XLOC_315918	59525377	59528888	-	ENSCAFG00000011762	CA14	59504752	59510097	+	15279	downstream
LNC_004069	XLOC_234543	30328148	30341803	+	ENSCAFG00000006105	POC1B	30388602	30481225	-	46798	downstream
LNC_010526	XLOC_582762	4504284	4562031	-	ENSCAFG00000029116	FAM186A	4376911	4413666	+	90617	downstream
LNC_007269	XLOC_411952	12444050	12469824	+	ENSCAFG00000005608	EDEM1	12447847	12472787	-	-21978	antisense
LNC_002727	XLOC_149211	1305046	1311792	-	ENSCAFG00000000686	-	1388239	1406213	+	76446	upstream
LNC_002727	XLOC_149211	1305046	1311792	-	ENSCAFG00000000626	-	1222849	1243431	+	61614	downstream
LNC_004022	XLOC_231003	18106656	18114742	+	ENSCAFG00000024269	RNASE13	18123258	18123719	-	8515	downstream
LNC_014554	XLOC_826346	22362457	22366411	-	ENSCAFG00000011787	CRP	22396604	22399244	+	30192	upstream
LNC_003556	XLOC_203564	20603242	20681004	+	ENSCAFG00000002124	ASB4	20733631	20798770	+	52626	upstream
LNC_008226	XLOC_451290	40680814	40704622	-	ENSCAFG00000015206	-	40680858	40685074	+	-4217	antisense
LNC_008226	XLOC_451290	40680814	40704622	-	ENSCAFG00000029553	-	40627471	40634004	-	46809	upstream
LNC_008226	XLOC_451290	40680814	40704622	-	ENSCAFG00000015205	SAA1	40647281	40650792	-	30021	upstream
LNC_008226	XLOC_451290	40680814	40704622	-	ENSCAFG00000009135	SAA1	40663445	40666609	+	14204	downstream
LNC_008224	XLOC_451290	40680814	40704451	-	ENSCAFG00000015206	-	40680858	40685074	+	-4217	antisense
LNC_008224	XLOC_451290	40680814	40704451	-	ENSCAFG00000029553	-	40627471	40634004	-	46809	upstream
LNC_008224	XLOC_451290	40680814	40704451	-	ENSCAFG00000015205	SAA1	40647281	40650792	-	30021	upstream
LNC_008224	XLOC_451290	40680814	40704451	-	ENSCAFG00000009135	SAA1	40663445	40666609	+	14204	downstream
LNC_008225	XLOC_451290	40680814	40704622	-	ENSCAFG00000015206	-	40680858	40685074	+	-4217	antisense
LNC_008225	XLOC_451290	40680814	40704622	-	ENSCAFG00000029553	-	40627471	40634004	-	46809	upstream
LNC_008225	XLOC_451290	40680814	40704622	-	ENSCAFG00000015205	SAA1	40647281	40650792	-	30021	upstream
LNC_008225	XLOC_451290	40680814	40704622	-	ENSCAFG00000009135	SAA1	40663445	40666609	+	14204	downstream
LNC_008222	XLOC_451290	40663334	40704602	-	ENSCAFG00000015206	-	40680858	40685074	+	-4217	antisense
LNC_008222	XLOC_451290	40663334	40704602	-	ENSCAFG00000029553	-	40627471	40634004	-	29329	upstream
LNC_008222	XLOC_451290	40663334	40704602	-	ENSCAFG00000015205	SAA1	40647281	40650792	-	12541	upstream
LNC_008222	XLOC_451290	40663334	40704602	-	ENSCAFG00000009135	SAA1	40663445	40666609	+	-3165	antisense
LNC_008223	XLOC_451290	40663334	40704641	-	ENSCAFG00000015206	-	40680858	40685074	+	-4217	antisense
LNC_008223	XLOC_451290	40663334	40704641	-	ENSCAFG00000029553	-	40627471	40634004	-	29329	upstream
LNC_008223	XLOC_451290	40663334	40704641	-	ENSCAFG00000015205	SAA1	40647281	40650792	-	12541	upstream
LNC_008223	XLOC_451290	40663334	40704641	-	ENSCAFG00000009135	SAA1	40663445	40666609	+	-3165	antisense
LNC_008220	XLOC_451290	40663334	40685214	-	ENSCAFG00000015206	-	40680858	40685074	+	-4217	antisense
LNC_008220	XLOC_451290	40663334	40685214	-	ENSCAFG00000029553	-	40627471	40634004	-	29329	upstream
LNC_008220	XLOC_451290	40663334	40685214	-	ENSCAFG00000015205	SAA1	40647281	40650792	-	12541	upstream
LNC_008220	XLOC_451290	40663334	40685214	-	ENSCAFG00000009135	SAA1	40663445	40666609	+	-3165	antisense
LNC_008221	XLOC_451290	40663334	40704594	-	ENSCAFG00000015206	-	40680858	40685074	+	-4217	antisense
LNC_008221	XLOC_451290	40663334	40704594	-	ENSCAFG00000029553	-	40627471	40634004	-	29329	upstream
LNC_008221	XLOC_451290	40663334	40704594	-	ENSCAFG00000015205	SAA1	40647281	40650792	-	12541	upstream
LNC_008221	XLOC_451290	40663334	40704594	-	ENSCAFG00000009135	SAA1	40663445	40666609	+	-3165	antisense
LNC_009891	XLOC_561138	18035222	18057280	+	ENSCAFG00000011165	USP30	17920127	17949139	-	86082	upstream
LNC_003493	XLOC_199777	5636174	5752532	+	ENSCAFG00000001403	PODXL	5612757	5625360	+	10813	downstream
LNC_003495	XLOC_199777	5636212	5734456	+	ENSCAFG00000001403	PODXL	5612757	5625360	+	10851	downstream
LNC_010740	XLOC_592049	45196205	45221738	-	ENSCAFG00000016136	CECR2	45125365	45187791	+	8413	downstream
LNC_010741	XLOC_592049	45196205	45221817	-	ENSCAFG00000016136	CECR2	45125365	45187791	+	8413	downstream
LNC_010744	XLOC_592049	45202584	45222413	-	ENSCAFG00000016136	CECR2	45125365	45187791	+	14792	downstream
LNC_014431	XLOC_819825	22363434	22366770	+	ENSCAFG00000011787	CRP	22396604	22399244	+	29833	upstream
36 dpi
lncRNA_ID	lncRNA_Gene_ID	lncRNA_Start	lncRNA_End	lncRNA_Strand	mRNA_Gene_Id	mRNA_Gene_Symbol	mRNA_Start	mRNA_End	mRNA_Strand	Distance	Location
LNC_011641	XLOC_647272	65200188	65264392	+	ENSCAFG00000015372	CPEB2	65200069	65264049	-	-63862	antisense
LNC_013035	XLOC_732518	28989504	28994367	-	ENSCAFG00000011286	OSTC	29017421	29023569	+	23053	upstream
LNC_013806	XLOC_785003	25031064	25035612	-	ENSCAFG00000011327	-	24998900	25000072	-	30991	upstream
LNC_003433	XLOC_197311	58948977	59007810	-	ENSCAFG00000002836	UGT2A3	59035659	59057720	+	27848	upstream
LNC_003433	XLOC_197311	58948977	59007810	-	ENSCAFG00000029232	UGT2B31	58949077	58962978	+	-13902	antisense
LNC_003433	XLOC_197311	58948977	59007810	-	ENSCAFG00000024836	-	59083567	59103388	+	75756	upstream
LNC_003179	XLOC_177729	44640739	44653462	+	ENSCAFG00000031331	OCIAD2	44638833	44653460	-	-12722	antisense
LNC_001586	XLOC_078011	5669893	5704158	-	ENSCAFG00000000333	MON2	5670388	5773855	+	-33771	antisense
LNC_005347	XLOC_307767	21479686	21500823	-	ENSCAFG00000024084	-	21543534	21545453	-	42710	downstream
LNC_009057	XLOC_519111	25429622	25469107	+	ENSCAFG00000008593	NDRG3	25425813	25486468	-	-39486	antisense
LNC_011913	XLOC_668775	52151521	52255267	-	ENSCAFG00000011594	RLBP1	52260877	52278803	-	5609	downstream
LNC_016133	XLOC_912814	10212204	10239676	+	ENSCAFG00000015055	-	10133799	10168990	+	43213	downstream
LNC_000221	XLOC_015599	60596276	60598869	+	ENSCAFG00000030746	-	60586582	60598997	-	-2594	antisense
LNC_015139	XLOC_863506	62154721	62164148	-	ENSCAFG00000018415	MOCS2	62157592	62164103	+	-6512	antisense
LNC_014981	XLOC_853129	19953633	19978279	-	ENSCAFG00000013739	TET1	19768259	19889904	+	63728	downstream
LNC_008177	XLOC_448816	28595908	28611670	-	ENSCAFG00000030470	-	28525481	28526419	-	69488	upstream
LNC_008177	XLOC_448816	28595908	28611670	-	ENSCAFG00000025025	TRIM6	28602983	28611687	+	-8688	antisense
LNC_000979	XLOC_054763	95547810	95707719	-	ENSCAFG00000030145	AUH	95547859	95558655	+	-10797	antisense
LNC_001341	XLOC_066148	23638259	23661496	+	ENSCAFG00000001036	-	23613491	23615614	-	22644	upstream
LNC_010493	XLOC_582208	887659	894724	-	ENSCAFG00000029158	ZNF385A	932988	947186	+	38263	upstream
LNC_010496	XLOC_582208	887659	894787	-	ENSCAFG00000029158	ZNF385A	932988	947186	+	38200	upstream
LNC_018018	XLOC_1008914	35340417	35378763	-	ENSCAFG00000015603	PPM1A	35336140	35377529	+	-37113	antisense
LNC_002966	XLOC_165436	67713064	67720810	-	ENSCAFG00000003942	REV3L	67777289	67953262	-	56478	downstream
LNC_003372	XLOC_192198	38756388	38787198	-	ENSCAFG00000001792	LIMCH1	38518677	38814215	+	-30811	antisense
LNC_005241	XLOC_301017	60440051	60461159	+	ENSCAFG00000012605	ZNF687	60353847	60358667	+	81383	downstream
LNC_013835	XLOC_787341	7398670	7454197	+	ENSCAFG00000025002	DPP4	7438641	7473212	-	-15557	antisense
LNC_002414	XLOC_130284	1013491	1021642	+	ENSCAFG00000000492	-	1013178	1021690	-	-8152	antisense
LNC_015824	XLOC_897873	31676800	31680516	-	ENSCAFG00000015674	CAMTA2	31644436	31656993	+	19806	downstream
LNC_017987	XLOC_1008098	31353033	31457700	-	ENSCAFG00000015162	KTN1	31352224	31454255	+	-101223	antisense
LNC_017984	XLOC_1008098	31352702	31457700	-	ENSCAFG00000015162	KTN1	31352224	31454255	+	-101554	antisense
LNC_002988	XLOC_166795	71998325	72002911	-	ENSCAFG00000004079	TCTE3	71984944	71998243	-	81	upstream
LNC_001986	XLOC_101335	34799474	34807069	+	ENSCAFG00000001520	NFIB	34502989	34806421	-	-6948	antisense
LNC_009960	XLOC_562812	28553508	28562454	+	ENSCAFG00000013995	CABIN1	28366642	28505491	-	48016	upstream
LNC_008567	XLOC_488479	60302071	60431195	-	ENSCAFG00000006240	MCF2L	60474400	60569174	+	43204	upstream
LNC_012488	XLOC_699115	12741731	12761150	+	ENSCAFG00000008215	USP25	12555707	12691507	+	50223	downstream
LNC_016127	XLOC_912758	9836605	9861568	+	ENSCAFG00000032410	TMEM225B	9950741	9961129	-	89172	downstream
LNC_009783	XLOC_557863	51183222	51206224	-	ENSCAFG00000012816	SNED1	51057376	51135405	+	47816	downstream
LNC_003839	XLOC_223530	44199636	44218206	-	ENSCAFG00000003133	PDE1C	44251283	44352122	-	33076	downstream
LNC_005526	XLOC_316077	60447265	60461148	-	ENSCAFG00000012605	ZNF687	60353847	60358667	+	88597	downstream
LNC_001331	XLOC_066039	22941233	23000873	+	ENSCAFG00000000953	CYB5R3	22828841	22848284	+	92948	downstream
LNC_018056	XLOC_1010693	44548201	44567601	-	ENSCAFG00000016679	MAP3K9	44441488	44503374	-	44826	upstream
LNC_000219	XLOC_015599	60596269	60599326	+	ENSCAFG00000030746	-	60586582	60598997	-	-2729	antisense
LNC_000218	XLOC_015599	60596269	60599326	+	ENSCAFG00000030746	-	60586582	60598997	-	-2729	antisense
LNC_017436	XLOC_972080	43553945	43555450	-	ENSCAFG00000017557	S100A8	43540667	43541602	+	12342	downstream
LNC_017436	XLOC_972080	43553945	43555450	-	ENSCAFG00000029470	-	43565980	43569673	-	10529	downstream
LNC_017436	XLOC_972080	43553945	43555450	-	ENSCAFG00000023324	S100A12	43554066	43555606	+	-1385	antisense
LNC_004393	XLOC_251744	41691785	41696864	-	ENSCAFG00000007324	ASCL1	41694669	41695391	+	-723	antisense
LNC_009835	XLOC_559497	8278968	8291350	+	ENSCAFG00000008492	RAD9B	8309592	8333575	+	18241	upstream
LNC_011082	XLOC_605782	26953722	27011031	-	ENSCAFG00000011803	CCDC172	26953871	27013870	+	-57161	antisense
LNC_013486	XLOC_765778	17196237	17207010	-	ENSCAFG00000012862	CHRD	17255797	17264371	+	48786	upstream
LNC_013487	XLOC_765778	17196237	17207030	-	ENSCAFG00000012862	CHRD	17255797	17264371	+	48766	upstream
ENSCAFT00000055760	ENSCAFG00000034850	38504028	38520962	+	ENSCAFG00000015685	LIPK	38534129	38555735	+	13166	upstream
LNC_008222	XLOC_451290	40663334	40704602	-	ENSCAFG00000009135	SAA1	40663392	40704729	+	-41211	antisense
LNC_008222	XLOC_451290	40663334	40704602	-	ENSCAFG00000009135	SAA1	40663445	40666609	+	-3165	antisense
LNC_008220	XLOC_451290	40663334	40685214	-	ENSCAFG00000009135	SAA1	40663392	40704729	+	-21823	antisense
LNC_008220	XLOC_451290	40663334	40685214	-	ENSCAFG00000009135	SAA1	40663445	40666609	+	-3165	antisense
LNC_008221	XLOC_451290	40663334	40704594	-	ENSCAFG00000009135	SAA1	40663392	40704729	+	-41203	antisense
LNC_008221	XLOC_451290	40663334	40704594	-	ENSCAFG00000009135	SAA1	40663445	40666609	+	-3165	antisense
LNC_005796	XLOC_328584	51630700	51634235	+	ENSCAFG00000013500	LTBP3	51663245	51668012	+	29009	upstream
LNC_013524	XLOC_766923	22545999	22605339	-	ENSCAFG00000014029	IL1RAP	22580000	22616703	+	-25340	antisense
LNC_013527	XLOC_766923	22545999	22620190	-	ENSCAFG00000014029	IL1RAP	22580000	22616703	+	-36704	antisense
LNC_013520	XLOC_766923	22456810	22605339	-	ENSCAFG00000014029	IL1RAP	22580000	22616703	+	-25340	antisense
LNC_008755	XLOC_501646	3285036	3423399	-	ENSCAFG00000004630	FBXL2	3499105	3583107	-	75705	downstream
LNC_013502	XLOC_766218	19217362	19228986	-	ENSCAFG00000013546	DNAJB11	19183511	19198671	+	18690	downstream
LNC_013501	XLOC_766218	19202734	19217255	-	ENSCAFG00000013546	DNAJB11	19183511	19198671	+	4062	downstream
LNC_005188	XLOC_299411	52418977	52445298	+	ENSCAFG00000009705	SYCP1	52539582	52603857	+	94283	upstream
