# Supplementary material for: Modulation of long noncoding RNA (lncRNA) and messenger RNA (mRNA) expression in the liver of Beagle dogs by Toxocara canis infection
Source: Parasit Vectors. 2023 Mar 29;16:114. doi: 10.1186/s13071-023-05738-9 (PMC10057693; doi:10.1186/s13071-023-05738-9)
Supplement: Supplementary file 9 — Additional file 9: Table S6. GO terms of the differentially expressed lncRNAs in the liver of puppies at three stages of infection. [file 13071_2023_5738_MOESM9_ESM.xls]

## Sheet: Sheet1
编号	实验组虫子数量			对照组虫子数量			实验组嗜酸性粒细胞	对照组嗜酸性粒细胞	编号	实验组百分比	对照组百分比
	肝脏	肺脏	小肠	肝脏	肺脏	小肠
1	0	0	0	0	0	0	0.45	0.41	1	5.8	4
2	2	0	0	0	0	0	0.51	0.12	2	8.1	1.7
3	0	0	0	0	0	0	0.15	0.3	3	1.7	2.2
4	0	0	0	0	0	0	0.31	0.31	4	2.9	1.7
5	0	0	0	0	0	0	0.45	0.1	5	2.5	1.3
6	0	0	0	0	0	0	0.34	0.13	6	2.7	1.4
7	0	0	0	0	0	0	0.39	0.38	7	1.9	2.1
8	0	0	0	0	0	0	0.32	0.27	8	2.7	1.9
9	1	0	0	0	0	0	0.29	0.29	9	2.7	2.3
10	1	0	0	0	0	0	0.48	0.09	10	2.4	0.9
11	7	0	0	0	0	0	0.18	0.04	11	1.4	0.4
12	16	0	0	0	0	0	0.19	0.14	12	1.6	1.7
13	5	0	0	0	0	0	0.19	0.29	13	1.4	2.6
14	3	0	0	0	0	0	0.55	0.19	14	5.4	1.4
15	14	0	0	0	0	0	0.49	0.13	15	4.9	0.9
16	8	0	0	0	0	0	0.53	0.3	16	3.1	2.1
17	1	0	0	0	0	0	0.38	0.3	17	4.1	3.1
18	5	0	0	0	0	0	0.21	0.22	18	2.7	1.9
19	2	0	0	0	0	0	0.8	0.34	19	5.2	2.4
20	3	0	0	0	0	0	0.5	0.18	20	3.6	1.9
21	1	9	0	0	0	0	0.46	0.14	21	3.1	1.8
22	12	11	0	0	0	0	0.85	0.39	22	5.1	3
23	23	16	0	0	0	0	0.49	0.3	23	2.8	1
24	27	22	0	0	0	0	0.68	0.13	24	3.7	0.7
25	29	4	0	0	0	0	0.54	0.28	25	3.5	1.9
26	5	7	0	0	0	0	0.54	0.22	26	3.8	1.5
27	11	9	0	0	0	0	0.37	0.09	27	3	1.1
28	24	8	0	0	0	0	0.41	0.27	28	3.9	2.4
29	21	3	0	0	0	0	0.47	0.37	29	2.5	1.9
30	8	1	0	0	0	0	0.82	0.1	30	6.1	0.8
31	0	0	127	0	0	0	0.59	0.25	31	5	1.2
32	0	0	143	0	0	0	0.61	0.28	32	5.9	2.8
33	0	0	49	0	0	0	0.53	0.18	33	4.1	1.4
34	0	0	48	0	0	0	0.57	0.08	34	4.4	0.4
35	1	0	39	0	0	0	0.47	0.11	35	3.5	0.9
36	2	0	19	0	0	0	0.53	0.27	36	3.6	1.7
37	0	0	36	0	0	0	1.12	0.07	37	8.6	0.8
38	0	0	17	0	0	0	0.76	0.25	38	6.3	0.8
39	2	0	54	0	0	0	1.19	0.41	39	7.8	1.5
40	1	0	9	0	0	0	1.46	0.14	40	6.4	0.8
41							1.68	0.11	41	10.4	1
42							2.52	0.21	42	16.4	1.7
43							1.78	0.26	43	12.4	1.9
44							1.78	0.32	44	6.2	2.5
45							1	0.11	45	6.8	1.2
46							2.38	0.2	46	17.2	1.5
47							2.34	0.11	47	16.9	1.3
48							1.97	0.15	48	16.5	1.8
49							2.84	0.05	49	10.9	0.5
50							1.36	0.08	50	10.6	0.5
51							4.43	0.11	51	17.4	0.9
52							5.44	0.22	52	24.2	1.8
53							4.07	0.3	53	24.3	2.4
54							1.42	0.06	54	8.9	0.5
55							1.27	0.23	55	8.8	1.7
56							2.47	0.07	56	13.6	0.7
57							2.12	0.13	57	15	1
58							3.05	0.17	58	11.9	1.1
59							1.83	0.26	59	12.8	1.6
60							4.47	0.18	60	27.2	1.3

## Sheet: Sheet2
12 hpi	infection	control
	0.51	0.12
	0.29	0.29
	0.48	0.09
24 hpi	0.49	0.14
	0.53	0.13
	0.21	0.3
36 dpi	0.59	0.29
	0.61	0.07
	1.19	0.25

## Sheet: 原始数据
板一	Include	Color	Pos	Name	Cp	板二	Include	Color	Pos	Name	Cp
	TRUE	255	GPI	24hT	24.12		TRUE	255	GPI	12hT	21.74
	TRUE	255	GPI	24hT	24.13		TRUE	255	GPI	12hT	21.8
	TRUE	255	GPI	24hT	24.07		TRUE	255	GPI	12hT	21.8
	TRUE	255	GPI	24hC	22.86		TRUE	255	19727	12hC	27.75
	TRUE	255	GPI	24hC	22.86		TRUE	255	3165	12hT	30.55
	TRUE	255	GPI	24hC	22.82		TRUE	255	3165	12hT	30.56
	TRUE	255	GPI	36hT	22.59		TRUE	255	3165	12hT	30.06
	TRUE	255	GPI	36hT	22.57		TRUE	255	19727	12hC	27.32
	TRUE	255	GPI	36hT	22.57		TRUE	255	16601	12hT	23.96
	TRUE	255	GPI	36hC	22.24		TRUE	255	16601	12hT	23.89
	TRUE	255	GPI	36hC	22.23		TRUE	255	16601	12hT	23.88
	TRUE	255	GPI	36hC	22.21		TRUE	255	19727	12hC	27.33
	TRUE	255	18452	24hT	11.34		TRUE	255	19727	12hT	24.32
	TRUE	255	18452	24hT	11.58		TRUE	255	19727	12hT	24.3
	TRUE	255	18452	24hT	38.04		TRUE	255	19727	12hT	24.43
	TRUE	255	18452	24hC	36.81		TRUE	255	19517	12hC	28.53
	TRUE	65280	18452	24hC			TRUE	255	19517	12hT	26.23
	TRUE	16711680	18452	24hC	40		TRUE	255	19517	12hT	26.25
	TRUE	255	9063	36hT	27.98		TRUE	255	19517	12hT	26.23
	TRUE	255	9063	36hT	28.02		TRUE	255	19517	12hC	28.34
	TRUE	255	9063	36hT	27.92		TRUE	255	GPI	12hC	11.46
	TRUE	255	9063	36hC	28.15		TRUE	255	GPI	12hC	24.07
	TRUE	255	9063	36hC	27.94		TRUE	255	GPI	12hC	23.91
	TRUE	255	9063	36hC	28.51		TRUE	255	19517	12hC	28.22
	TRUE	255	20939	24hT	30.93		TRUE	255	3165	12hC	30.57
	TRUE	255	20939	24hT	31.11		TRUE	255	3165	12hC	30.34
	TRUE	255	20939	24hT	31.14		TRUE	255	3165	12hC	30.62
	TRUE	255	20939	24hC	28.29		TRUE	255	G4	12hC	40
	TRUE	255	20939	24hC	28.44		TRUE	255	16601	12hC	25.58
	TRUE	255	20939	24hC	28.44		TRUE	255	16601	12hC	25.77
	TRUE	255	10494	36hT	28.65		TRUE	255	16601	12hC	25.53
	TRUE	255	10494	36hT	28.72		TRUE	255	H4	12hC	40
	TRUE	255	10494	36hT	28.67
	TRUE	255	10494	36hC	28.65
	TRUE	255	10494	36hC	28.59
	TRUE	255	10494	36hC	28.69
	TRUE	255	3970	24hT	34.36
	TRUE	255	3970	24hT	34.28
	TRUE	255	3970	24hT	34.56
	TRUE	255	3970	24hC	31.89
	TRUE	255	3970	24hC	32.48
	TRUE	255	3970	24hC	31.72
	TRUE	255	26527	36hT	27.9
	TRUE	255	26527	36hT	27.94
	TRUE	255	26527	36hT	27.88
	TRUE	255	26527	36hC	27.68
	TRUE	255	26527	36hC	27.69
	TRUE	255	26527	36hC	27.62
	TRUE	255	17356	24hT	33.58
	TRUE	255	17356	24hT	33.31
	TRUE	255	17356	24hT	33.58
	TRUE	255	17356	24hC	31.86
	TRUE	255	17356	24hC	32.05
	TRUE	255	17356	24hC	31.74
	TRUE	255	23957	36hT	31.26
	TRUE	255	23957	36hT	31.14
	TRUE	255	23957	36hT	31.47
	TRUE	255	23957	36hC	29.82
	TRUE	255	23957	36hC	29.89
	TRUE	255	23957	36hC	29.86
	TRUE	255	16601	24hT	26.14
	TRUE	255	16601	24hT	26.11
	TRUE	255	16601	24hT	26.09
	TRUE	255	16601	24hC	24.98
	TRUE	255	16601	24hC	24.92
	TRUE	255	16601	24hC	24.94
	TRUE	255	16601	36hT	24.42
	TRUE	255	16601	36hT	24.47
	TRUE	255	16601	36hT	24.43
	TRUE	255	16601	36hC	24.22
	TRUE	255	16601	36hC	24.21
	TRUE	255	16601	36hC	24.14
	TRUE	255	19727	24hT	27.59
	TRUE	255	19727	24hT	27.65
	TRUE	255	19727	24hT	27.72
	TRUE	255	19727	24hC	25.43
	TRUE	255	19727	24hC	25.42
	TRUE	255	19727	24hC	25.45
	TRUE	255	19727	36hT	25.02
	TRUE	255	19727	36hT	25.02
	TRUE	255	19727	36hT	25.03
	TRUE	255	19727	36hC	25
	TRUE	255	19727	36hC	24.99
	TRUE	255	19727	36hC	24.96
	TRUE	255	19577	24hT	29.05
	TRUE	255	19577	24hT	29.1
	TRUE	255	19577	24hT	29.09
	TRUE	255	19577	24hC	27.13
	TRUE	255	19577	24hC	27.08
	TRUE	255	19577	24hC	27.11
	TRUE	255	19577	36hT	26.13
	TRUE	255	19577	36hT	26.2
	TRUE	255	19577	36hT	26.17
	TRUE	255	19577	36hC	26.32
	TRUE	255	19577	36hC	26.42
	TRUE	255	19577	36hC	26.47

## Sheet: 数据整理
	24hC	24hT				24hC	24hT				24hC	24hT				24hC	24hT
GPI	22.86	24.12			18452	36.81	11.34			20939	28.29	30.93			3970	31.89	34.36
GPI	22.86	24.13			18452		11.58			20939	28.44	31.11			3970	32.48	34.28
GPI	22.82	24.07			18452	40	38.04			20939	28.44	31.14			3970	31.72	34.56
	24hC	24hT				24hC	24hT				24hC	24hT				24hC	24hT
17356	31.86	33.58			16601	24.98	26.14			19727	25.43	27.59			19577	27.13	29.05
17356	32.05	33.31			16601	24.92	26.11			19727	25.42	27.65			19577	27.08	29.1
17356	31.74	33.58			16601	24.94	26.09			19727	25.45	27.72			19577	27.11	29.09
	36dC	36dT				36dC	36dT				36dC	36dT				36dC	36dT
GPI	22.24	22.59			9063	28.15	27.98			10494	28.65	28.65			26527	27.68	27.9
GPI	22.23	22.57			9063	27.94	28.02			10494	28.59	28.72			26527	27.69	27.94
GPI	22.21	22.57			9063	28.51	27.92			10494	28.69	28.67			26527	27.62	27.88
	36dC	36dT				36dC	36dT				36dC	36dT				36dC	36dT
23957	29.82	31.26			16601	24.22	24.42			19727	25	25.02			19577	26.32	26.13
23957	29.89	31.14			16601	24.21	24.47			19727	24.99	25.02			19577	26.42	26.2
23957	29.86	31.47			16601	24.14	24.43			19727	24.96	25.03			19577	26.47	26.17
	12hC	12hT				12hC	12hT				12hC	12hT				12hC	12hT
GPI	11.46	21.74			3165	30.57	30.55			16601	25.58	23.96			19727	27.75	24.32
GPI	24.07	21.8			3165	30.34	30.56			16601	25.77	23.89			19727	27.32	24.3
GPI	23.91	21.8			3165	30.62	30.06			16601	25.53	23.88			19727	27.33	24.43
	12hC	12hT
19517	28.53	26.23
19517	28.34	26.25
19517	28.22	26.23

## Sheet: 数据处理1
	12hC	12hT			12hC	12hT			12hC	12hT			12hC	12hT
GPI		21.74		3165	30.57	30.55		GPI		21.74		16601	25.58	23.96
GPI	24.07	21.8		3165	30.34	30.56		GPI	24.07	21.8		16601	25.77	23.89
GPI	23.91	21.8		3165	30.62	30.06		GPI	23.91	21.8		16601	25.53	23.88
	23.99	21.78		3165	30.51	30.39			23.99	21.78		16601	25.6267	23.91
	6.52	8.61							1.63667	2.13
	0	2.09							0	0.493333
	0	2.09							0	0.493333
	0	-2.09							0	-0.493333
	1	0.234881			1	0.129861			1	0.710382			1	0.117699
se-ck	0.113137	0.034641			0.234881	0.0468759		se-ck	0.113137	0.034641			0.710382	0.0274156
se-gene	0.149332	0.285832						se-gene	0.126623	0.043589
se-gene	0.149332	0.285832						se-gene	0.126623	0.043589
se-ck	0.113137	0.034641						se-ck	0.113137	0.034641
	0.0223	0.0817							0.0160333	0.0019
	0.0128	0.0012							0.0128	0.0012
	0.0351	0.0829							0.0288333	0.0031
	0.0117	0.0276333							0.00961111	0.00103333
	0.18735	0.287924							0.169804	0.0556776
	0.18735	0.287924							0.169804	0.0556776
	1	0.234881							1	0.710382
	0.81265	-0.0530429							0.830196	0.654704
	1.18735	0.522804							1.1698	0.76606
	1.75643	0.963901							1.77793	1.57429
	2.27734	1.43675							2.24981	1.70062
	-0.520906	-0.472844							-0.471884	-0.126325
	-0.260453	-0.236422							-0.235942	-0.0631627
	0.129861	0.0468759							0.117699	0.0274156
	12hC	12hT			12hC	12hT			12hC	12hT			12hC	12hT
GPI		21.74		19727	27.75	24.32		GPI		21.74		19517	28.53	26.23
GPI	24.07	21.8		19727	27.32	24.3		GPI	24.07	21.8		19517	28.34	26.25
GPI	23.91	21.8		19727	27.33	24.43		GPI	23.91	21.8		19517	28.22	26.23
	23.99	21.78		19727	27.4667	24.35			23.99	21.78		19517	28.3633	26.2367
	3.47667	2.57							4.37333	4.45667
	0	-0.906667							0	0.0833333
	0	-0.906667							0	0.0833333
	0	0.906667							0	-0.0833333
	1	1.87471			1	0.187321			1	0.943874			1	0.133749
se-ck	0.113137	0.034641			1.87471	0.10149		se-ck	0.113137	0.034641			0.943874	0.0238896
se-gene	0.245425	0.07						se-gene	0.156312	0.011547
se-gene	0.245425	0.07						se-gene	0.156312	0.011547
se-ck	0.113137	0.034641						se-ck	0.113137	0.034641
	0.0602333	0.0049							0.0244333	0.000133333
	0.0128	0.0012							0.0128	0.0012
	0.0730333	0.0061							0.0372333	0.00133333
	0.0243444	0.00203333							0.0124111	0.000444444
	0.270247	0.0781025							0.192959	0.0365148
	0.270247	0.0781025							0.192959	0.0365148
	1	1.87471							1	0.943874
	0.729753	1.79661							0.807041	0.907359
	1.27025	1.95281							1.19296	0.980389
	1.65836	3.47402							1.74962	1.87561
	2.41203	3.87128							2.28621	1.973
	-0.753673	-0.397261							-0.536594	-0.0973881
	-0.376836	-0.198631							-0.268297	-0.048694
	0.187321	0.10149							0.133749	0.0238896

## Sheet: Sheet 1
Table S6 GO terms of the differentially expressed lncRNAs in the liver of puppies at three stages post Toxocara canis infection.
12 hpi
GO_accession	Description	Term_type	P-value	CAD_item	CAD_list	Bg_item	Bg_list	Gene_ids
GO:0044444	cytoplasmic part	cellular_component	2.2715e-06	1119	3612	6446	17684	ENSCAFG00000012554,ENSCAFG00000011926,ENSCAFG00000016708,ENSCAFG00000019654,ENSCAFG00000023508,ENSCAFG00000005220,ENSCAFG00000012955,ENSCAFG00000004688,ENSCAFG00000023201,ENSCAFG00000013860,ENSCAFG00000018892,ENSCAFG00000019472,ENSCAFG00000023863,ENSCAFG00000015182,ENSCAFG00000007257,ENSCAFG00000008849,ENSCAFG00000013506,ENSCAFG00000017964,ENSCAFG00000000543,ENSCAFG00000000847,ENSCAFG00000009865,…
GO:0043229	intracellular organelle	cellular_component	6.9404e-06	1644	3612	9820	17684	ENSCAFG00000015485,ENSCAFG00000007489,ENSCAFG00000013776,ENSCAFG00000007456,ENSCAFG00000029477,ENSCAFG00000014945,ENSCAFG00000010580,ENSCAFG00000005455,ENSCAFG00000007476,ENSCAFG00000000123,ENSCAFG00000009084,ENSCAFG00000008992,ENSCAFG00000029826,ENSCAFG00000018587,ENSCAFG00000001400,ENSCAFG00000007497,ENSCAFG00000001044,ENSCAFG00000015073,ENSCAFG00000014273,ENSCAFG00000010151,ENSCAFG00000008834,…
GO:0044424	intracellular part	cellular_component	6.9606e-06	1892	3612	11436	17684	ENSCAFG00000015978,ENSCAFG00000012698,ENSCAFG00000015671,ENSCAFG00000001075,ENSCAFG00000009653,ENSCAFG00000016607,ENSCAFG00000015976,ENSCAFG00000004491,ENSCAFG00000006710,ENSCAFG00000000415,ENSCAFG00000030217,ENSCAFG00000019789,ENSCAFG00000000354,ENSCAFG00000015071,ENSCAFG00000030659,ENSCAFG00000012097,ENSCAFG00000012058,ENSCAFG00000006809,ENSCAFG00000019214,ENSCAFG00000029635,ENSCAFG00000018416,…
GO:0043231	intracellular membrane-bounded organelle	cellular_component	7.6823e-06	1467	3612	8649	17684	ENSCAFG00000018416,ENSCAFG00000002590,ENSCAFG00000013132,ENSCAFG00000001161,ENSCAFG00000019881,ENSCAFG00000015435,ENSCAFG00000012058,ENSCAFG00000012097,ENSCAFG00000006809,ENSCAFG00000019214,ENSCAFG00000029635,ENSCAFG00000000415,ENSCAFG00000019789,ENSCAFG00000030217,ENSCAFG00000000354,ENSCAFG00000015071,ENSCAFG00000030659,ENSCAFG00000015978,ENSCAFG00000012698,ENSCAFG00000001075,ENSCAFG00000009653,…
GO:0043227	membrane-bounded organelle	cellular_component	7.7911e-06	1471	3612	8674	17684	ENSCAFG00000031607,ENSCAFG00000013103,ENSCAFG00000015141,ENSCAFG00000017981,ENSCAFG00000004397,ENSCAFG00000007626,ENSCAFG00000016798,ENSCAFG00000032147,ENSCAFG00000019662,ENSCAFG00000005533,ENSCAFG00000005445,ENSCAFG00000004909,ENSCAFG00000007705,ENSCAFG00000010826,ENSCAFG00000012405,ENSCAFG00000015093,ENSCAFG00000017950,ENSCAFG00000017031,ENSCAFG00000003907,ENSCAFG00000032697,ENSCAFG00000011748,…
GO:0043226	organelle	cellular_component	1.0591e-05	1648	3612	9857	17684	ENSCAFG00000031353,ENSCAFG00000002598,ENSCAFG00000008503,ENSCAFG00000013619,ENSCAFG00000017486,ENSCAFG00000013964,ENSCAFG00000015827,ENSCAFG00000009802,ENSCAFG00000032127,ENSCAFG00000009319,ENSCAFG00000015559,ENSCAFG00000002110,ENSCAFG00000004759,ENSCAFG00000008306,ENSCAFG00000000568,ENSCAFG00000018191,ENSCAFG00000003207,ENSCAFG00000001638,ENSCAFG00000009750,ENSCAFG00000019003,ENSCAFG00000014352,…
GO:0005622	intracellular	cellular_component	2.2664e-05	1969	3612	11971	17684	ENSCAFG00000009471,ENSCAFG00000016200,ENSCAFG00000031092,ENSCAFG00000018993,ENSCAFG00000012423,ENSCAFG00000000121,ENSCAFG00000030416,ENSCAFG00000019516,ENSCAFG00000004923,ENSCAFG00000001049,ENSCAFG00000013227,ENSCAFG00000013733,ENSCAFG00000000864,ENSCAFG00000009865,ENSCAFG00000013506,ENSCAFG00000017964,ENSCAFG00000000543,ENSCAFG00000000847,ENSCAFG00000015157,ENSCAFG00000002868,ENSCAFG00000001580,…
GO:0005737	cytoplasm	cellular_component	2.7007e-05	1377	3612	8146	17684	ENSCAFG00000006076,ENSCAFG00000011837,ENSCAFG00000010336,ENSCAFG00000028972,ENSCAFG00000008424,ENSCAFG00000010633,ENSCAFG00000014983,ENSCAFG00000008737,ENSCAFG00000028661,ENSCAFG00000010544,ENSCAFG00000019626,ENSCAFG00000000694,ENSCAFG00000008334,ENSCAFG00000004526,ENSCAFG00000016967,ENSCAFG00000005122,ENSCAFG00000003840,ENSCAFG00000024695,ENSCAFG00000008321,ENSCAFG00000003901,ENSCAFG00000011688,…
GO:0035255	ionotropic glutamate receptor binding	molecular_function	7.39e-05	11	3612	20	17684	ENSCAFG00000023004,ENSCAFG00000029530,ENSCAFG00000029677,ENSCAFG00000032489,ENSCAFG00000000360,ENSCAFG00000002924,ENSCAFG00000015995,ENSCAFG00000010458,ENSCAFG00000001372,ENSCAFG00000013494,ENSCAFG00000032311
GO:0097107	postsynaptic density assembly	biological_process	9.3734e-05	5	3612	5	17684	ENSCAFG00000010458,ENSCAFG00000023004,ENSCAFG00000002924,ENSCAFG00000032311,ENSCAFG00000029677
GO:0004908	interleukin-1 receptor activity	molecular_function	0.00010188	6	3612	7	17684	ENSCAFG00000014029,ENSCAFG00000002142,ENSCAFG00000002145,ENSCAFG00000002147,ENSCAFG00000025269,ENSCAFG00000002152
GO:0016125	sterol metabolic process	biological_process	0.00015309	27	3612	84	17684	ENSCAFG00000002114,ENSCAFG00000011957,ENSCAFG00000005081,ENSCAFG00000017539,ENSCAFG00000017165,ENSCAFG00000029395,ENSCAFG00000016560,ENSCAFG00000016016,ENSCAFG00000014236,ENSCAFG00000019878,ENSCAFG00000011805,ENSCAFG00000019172,ENSCAFG00000004813,ENSCAFG00000017888,ENSCAFG00000007098,ENSCAFG00000017626,ENSCAFG00000017473,ENSCAFG00000014655,ENSCAFG00000001056,ENSCAFG00000003981,ENSCAFG00000006211,…
GO:0008203	cholesterol metabolic process	biological_process	0.00027351	23	3612	69	17684	ENSCAFG00000019172,ENSCAFG00000011805,ENSCAFG00000014236,ENSCAFG00000019878,ENSCAFG00000016016,ENSCAFG00000016560,ENSCAFG00000017165,ENSCAFG00000017539,ENSCAFG00000005081,ENSCAFG00000002114,ENSCAFG00000011957,ENSCAFG00000018436,ENSCAFG00000018600,ENSCAFG00000016708,ENSCAFG00000006211,ENSCAFG00000003429,ENSCAFG00000014655,ENSCAFG00000017473,ENSCAFG00000003981,ENSCAFG00000001056,ENSCAFG00000007098,…
GO:0097106	postsynaptic density organization	biological_process	0.00051327	5	3612	6	17684	ENSCAFG00000032311,ENSCAFG00000002924,ENSCAFG00000029677,ENSCAFG00000010458,ENSCAFG00000023004
GO:0030160	GKAP/Homer scaffold activity	molecular_function	0.00051327	5	3612	6	17684	ENSCAFG00000023004,ENSCAFG00000010458,ENSCAFG00000029677,ENSCAFG00000032311,ENSCAFG00000002924
GO:0005579	membrane attack complex	cellular_component	0.00064745	5	3612	6	17684	ENSCAFG00000018626,ENSCAFG00000018949,ENSCAFG00000018598,ENSCAFG00000003591,ENSCAFG00000018937
GO:0016717	oxidoreductase activity, acting on paired donors, with oxidation of a pair of donors resulting in the reduction of molecular oxygen to two molecules of water	molecular_function	0.00074896	4	3612	4	17684	ENSCAFG00000016019,ENSCAFG00000009663,ENSCAFG00000028708,ENSCAFG00000011805
GO:0040038	polar body extrusion after meiotic divisions	biological_process	0.00075441	4	3612	4	17684	ENSCAFG00000015625,ENSCAFG00000019811,ENSCAFG00000001070,ENSCAFG00000015743
GO:0000103	sulfate assimilation	biological_process	0.00075562	4	3612	4	17684	ENSCAFG00000015654,ENSCAFG00000011167,ENSCAFG00000002873,ENSCAFG00000003981
GO:0006516	glycoprotein catabolic process	biological_process	0.0010837	8	3612	15	17684	ENSCAFG00000007774,ENSCAFG00000018844,ENSCAFG00000005608,ENSCAFG00000009094,ENSCAFG00000016590,ENSCAFG00000010769,ENSCAFG00000029614,ENSCAFG00000013478
GO:0060674	placenta blood vessel development	biological_process	0.0011219	11	3612	26	17684	ENSCAFG00000013132,ENSCAFG00000004232,ENSCAFG00000019789,ENSCAFG00000009595,ENSCAFG00000019424,ENSCAFG00000013924,ENSCAFG00000019172,ENSCAFG00000018354,ENSCAFG00000007468,ENSCAFG00000013547,ENSCAFG00000015421
GO:0046943	carboxylic acid transmembrane transporter activity	molecular_function	0.0014107	35	3612	132	17684	ENSCAFG00000010606,ENSCAFG00000006054,ENSCAFG00000019968,ENSCAFG00000010641,ENSCAFG00000002161,ENSCAFG00000025484,ENSCAFG00000006944,ENSCAFG00000004531,ENSCAFG00000005437,ENSCAFG00000006695,ENSCAFG00000009243,ENSCAFG00000006653,ENSCAFG00000015368,ENSCAFG00000015836,ENSCAFG00000024892,ENSCAFG00000009856,ENSCAFG00000006042,ENSCAFG00000019788,ENSCAFG00000003922,ENSCAFG00000015174,ENSCAFG00000013947,…
GO:0097322	7SK snRNA binding	molecular_function	0.0014253	5	3612	7	17684	ENSCAFG00000013831,ENSCAFG00000005031,ENSCAFG00000024148,ENSCAFG00000013791,ENSCAFG00000030200
GO:0002793	positive regulation of peptide secretion	biological_process	0.0014892	16	3612	47	17684	ENSCAFG00000008440,ENSCAFG00000005415,ENSCAFG00000023178,ENSCAFG00000014488,ENSCAFG00000011183,ENSCAFG00000009035,ENSCAFG00000006116,ENSCAFG00000010414,ENSCAFG00000008424,ENSCAFG00000018193,ENSCAFG00000030814,ENSCAFG00000010664,ENSCAFG00000003429,ENSCAFG00000023388,ENSCAFG00000008743,ENSCAFG00000014818
GO:0090277	positive regulation of peptide hormone secretion	biological_process	0.0014892	16	3612	47	17684	ENSCAFG00000006116,ENSCAFG00000011183,ENSCAFG00000009035,ENSCAFG00000005415,ENSCAFG00000014488,ENSCAFG00000023178,ENSCAFG00000008440,ENSCAFG00000008743,ENSCAFG00000014818,ENSCAFG00000010664,ENSCAFG00000023388,ENSCAFG00000003429,ENSCAFG00000030814,ENSCAFG00000010414,ENSCAFG00000008424,ENSCAFG00000018193
GO:0008152	metabolic process	biological_process	0.0014969	1607	3612	9807	17684	ENSCAFG00000031314,ENSCAFG00000015654,ENSCAFG00000016988,ENSCAFG00000012493,ENSCAFG00000031007,ENSCAFG00000009841,ENSCAFG00000009171,ENSCAFG00000012007,ENSCAFG00000001040,ENSCAFG00000017945,ENSCAFG00000013121,ENSCAFG00000023709,ENSCAFG00000032043,ENSCAFG00000009325,ENSCAFG00000003875,ENSCAFG00000029925,ENSCAFG00000012433,ENSCAFG00000030464,ENSCAFG00000018498,ENSCAFG00000017594,ENSCAFG00000015684,…
GO:0044710	single-organism metabolic process	biological_process	0.0016728	476	3612	2684	17684	ENSCAFG00000013924,ENSCAFG00000004794,ENSCAFG00000010200,ENSCAFG00000013694,ENSCAFG00000012619,ENSCAFG00000002618,ENSCAFG00000010883,ENSCAFG00000012325,ENSCAFG00000005001,ENSCAFG00000011224,ENSCAFG00000011167,ENSCAFG00000017888,ENSCAFG00000017977,ENSCAFG00000001946,ENSCAFG00000003895,ENSCAFG00000019490,ENSCAFG00000004253,ENSCAFG00000013502,ENSCAFG00000017996,ENSCAFG00000013997,ENSCAFG00000015598,…
GO:0070469	respiratory chain	cellular_component	0.0017036	24	3612	91	17684	ENSCAFG00000003930,ENSCAFG00000010200,ENSCAFG00000006578,ENSCAFG00000019476,ENSCAFG00000013333,ENSCAFG00000030659,ENSCAFG00000002856,ENSCAFG00000010508,ENSCAFG00000024501,ENSCAFG00000009698,ENSCAFG00000028661,ENSCAFG00000031501,ENSCAFG00000017977,ENSCAFG00000012111,ENSCAFG00000016258,ENSCAFG00000007049,ENSCAFG00000001529,ENSCAFG00000001045,ENSCAFG00000017025,ENSCAFG00000012002,ENSCAFG00000032118,…
GO:0005342	organic acid transmembrane transporter activity	molecular_function	0.0021503	35	3612	135	17684	ENSCAFG00000006042,ENSCAFG00000019788,ENSCAFG00000003922,ENSCAFG00000001964,ENSCAFG00000011086,ENSCAFG00000013947,ENSCAFG00000015174,ENSCAFG00000007422,ENSCAFG00000016706,ENSCAFG00000000316,ENSCAFG00000015973,ENSCAFG00000015972,ENSCAFG00000015326,ENSCAFG00000012955,ENSCAFG00000007162,ENSCAFG00000032505,ENSCAFG00000016143,ENSCAFG00000006881,ENSCAFG00000003853,ENSCAFG00000019968,ENSCAFG00000010606,…
GO:0006646	phosphatidylethanolamine biosynthetic process	biological_process	0.0021612	6	3612	10	17684	ENSCAFG00000005550,ENSCAFG00000000579,ENSCAFG00000019766,ENSCAFG00000015315,ENSCAFG00000009619,ENSCAFG00000004334
GO:0031065	positive regulation of histone deacetylation	biological_process	0.0022462	6	3612	10	17684	ENSCAFG00000013904,ENSCAFG00000016050,ENSCAFG00000016083,ENSCAFG00000016687,ENSCAFG00000017124,ENSCAFG00000018436
GO:0071005	U2-type precatalytic spliceosome	cellular_component	0.0022744	9	3612	20	17684	ENSCAFG00000013103,ENSCAFG00000011820,ENSCAFG00000014900,ENSCAFG00000000008,ENSCAFG00000010564,ENSCAFG00000003224,ENSCAFG00000005907,ENSCAFG00000010826,ENSCAFG00000004805
GO:0071011	precatalytic spliceosome	cellular_component	0.0022744	9	3612	20	17684	ENSCAFG00000000008,ENSCAFG00000014900,ENSCAFG00000011820,ENSCAFG00000013103,ENSCAFG00000004805,ENSCAFG00000010826,ENSCAFG00000005907,ENSCAFG00000010564,ENSCAFG00000003224
GO:0055114	oxidation-reduction process	biological_process	0.0023805	170	3612	892	17684	ENSCAFG00000019461,ENSCAFG00000018354,ENSCAFG00000030965,ENSCAFG00000003858,ENSCAFG00000003869,ENSCAFG00000012127,ENSCAFG00000004267,ENSCAFG00000014444,ENSCAFG00000005139,ENSCAFG00000004827,ENSCAFG00000013218,ENSCAFG00000031486,ENSCAFG00000028708,ENSCAFG00000019440,ENSCAFG00000011067,ENSCAFG00000016687,ENSCAFG00000029146,ENSCAFG00000014542,ENSCAFG00000016276,ENSCAFG00000031318,ENSCAFG00000007905,…
GO:0043242	negative regulation of protein complex disassembly	biological_process	0.0026911	18	3612	57	17684	ENSCAFG00000012306,ENSCAFG00000002489,ENSCAFG00000008230,ENSCAFG00000004759,ENSCAFG00000019523,ENSCAFG00000015152,ENSCAFG00000003663,ENSCAFG00000018190,ENSCAFG00000013477,ENSCAFG00000005898,ENSCAFG00000000374,ENSCAFG00000007343,ENSCAFG00000010633,ENSCAFG00000030887,ENSCAFG00000004835,ENSCAFG00000012517,ENSCAFG00000023309,ENSCAFG00000006531
GO:0009132	nucleoside diphosphate metabolic process	biological_process	0.0027163	13	3612	38	17684	ENSCAFG00000001174,ENSCAFG00000017744,ENSCAFG00000020380,ENSCAFG00000010390,ENSCAFG00000013746,ENSCAFG00000019677,ENSCAFG00000004030,ENSCAFG00000023628,ENSCAFG00000014488,ENSCAFG00000004794,ENSCAFG00000003835,ENSCAFG00000020105,ENSCAFG00000019497
GO:0046887	positive regulation of hormone secretion	biological_process	0.0027324	19	3612	63	17684	ENSCAFG00000005415,ENSCAFG00000023178,ENSCAFG00000014488,ENSCAFG00000008440,ENSCAFG00000006116,ENSCAFG00000009569,ENSCAFG00000011183,ENSCAFG00000009035,ENSCAFG00000030814,ENSCAFG00000008424,ENSCAFG00000010414,ENSCAFG00000006553,ENSCAFG00000018193,ENSCAFG00000008743,ENSCAFG00000014818,ENSCAFG00000013510,ENSCAFG00000003429,ENSCAFG00000023388,ENSCAFG00000010664
GO:0005739	mitochondrion	cellular_component	0.0027688	217	3612	1175	17684	ENSCAFG00000004827,ENSCAFG00000011165,ENSCAFG00000014488,ENSCAFG00000019440,ENSCAFG00000014886,ENSCAFG00000018354,ENSCAFG00000019461,ENSCAFG00000011516,ENSCAFG00000005899,ENSCAFG00000004267,ENSCAFG00000017383,ENSCAFG00000010865,ENSCAFG00000019536,ENSCAFG00000001167,ENSCAFG00000014064,ENSCAFG00000013928,ENSCAFG00000012111,ENSCAFG00000005150,ENSCAFG00000010111,ENSCAFG00000016258,ENSCAFG00000031781,…
GO:0044452	nucleolar part	cellular_component	0.0029965	39	3612	160	17684	ENSCAFG00000031248,ENSCAFG00000001038,ENSCAFG00000019962,ENSCAFG00000000240,ENSCAFG00000014310,ENSCAFG00000008449,ENSCAFG00000007379,ENSCAFG00000004233,ENSCAFG00000013774,ENSCAFG00000012448,ENSCAFG00000008399,ENSCAFG00000002377,ENSCAFG00000006098,ENSCAFG00000000965,ENSCAFG00000010919,ENSCAFG00000016138,ENSCAFG00000011486,ENSCAFG00000004080,ENSCAFG00000015707,ENSCAFG00000019430,ENSCAFG00000007313,…
GO:0016780	phosphotransferase activity, for other substituted phosphate groups	molecular_function	0.0030764	8	3612	17	17684	ENSCAFG00000000083,ENSCAFG00000007248,ENSCAFG00000004334,ENSCAFG00000019766,ENSCAFG00000014775,ENSCAFG00000005550,ENSCAFG00000011200,ENSCAFG00000007213
GO:0030159	receptor signaling complex scaffold activity	molecular_function	0.0032134	7	3612	14	17684	ENSCAFG00000002924,ENSCAFG00000032311,ENSCAFG00000019513,ENSCAFG00000029677,ENSCAFG00000010458,ENSCAFG00000017265,ENSCAFG00000023004
GO:0060135	maternal process involved in female pregnancy	biological_process	0.0032167	12	3612	33	17684	ENSCAFG00000010737,ENSCAFG00000012698,ENSCAFG00000003694,ENSCAFG00000013762,ENSCAFG00000018402,ENSCAFG00000007468,ENSCAFG00000018354,ENSCAFG00000030192,ENSCAFG00000014661,ENSCAFG00000019528,ENSCAFG00000010539,ENSCAFG00000016944
GO:0005747	mitochondrial respiratory chain complex I	cellular_component	0.0032356	15	3612	49	17684	ENSCAFG00000003930,ENSCAFG00000010200,ENSCAFG00000019476,ENSCAFG00000012111,ENSCAFG00000030659,ENSCAFG00000013333,ENSCAFG00000016258,ENSCAFG00000001045,ENSCAFG00000010508,ENSCAFG00000012002,ENSCAFG00000017025,ENSCAFG00000009698,ENSCAFG00000028661,ENSCAFG00000005861,ENSCAFG00000019529
GO:0030964	NADH dehydrogenase complex	cellular_component	0.0032356	15	3612	49	17684	ENSCAFG00000016258,ENSCAFG00000001045,ENSCAFG00000019476,ENSCAFG00000010200,ENSCAFG00000012111,ENSCAFG00000003930,ENSCAFG00000013333,ENSCAFG00000030659,ENSCAFG00000028661,ENSCAFG00000009698,ENSCAFG00000005861,ENSCAFG00000019529,ENSCAFG00000010508,ENSCAFG00000017025,ENSCAFG00000012002
GO:0045271	respiratory chain complex I	cellular_component	0.0032356	15	3612	49	17684	ENSCAFG00000012002,ENSCAFG00000017025,ENSCAFG00000010508,ENSCAFG00000019529,ENSCAFG00000005861,ENSCAFG00000009698,ENSCAFG00000028661,ENSCAFG00000030659,ENSCAFG00000013333,ENSCAFG00000003930,ENSCAFG00000019476,ENSCAFG00000010200,ENSCAFG00000012111,ENSCAFG00000001045,ENSCAFG00000016258
GO:0045838	positive regulation of membrane potential	biological_process	0.0034038	9	3612	21	17684	ENSCAFG00000002924,ENSCAFG00000029677,ENSCAFG00000018354,ENSCAFG00000023004,ENSCAFG00000007905,ENSCAFG00000032311,ENSCAFG00000012623,ENSCAFG00000010458,ENSCAFG00000014488
GO:0045577	regulation of B cell differentiation	biological_process	0.0034596	9	3612	21	17684	ENSCAFG00000000975,ENSCAFG00000016497,ENSCAFG00000023201,ENSCAFG00000009802,ENSCAFG00000019020,ENSCAFG00000014488,ENSCAFG00000014463,ENSCAFG00000006413,ENSCAFG00000015149
GO:0035254	glutamate receptor binding	molecular_function	0.0034645	11	3612	29	17684	ENSCAFG00000010458,ENSCAFG00000015995,ENSCAFG00000032311,ENSCAFG00000001372,ENSCAFG00000013494,ENSCAFG00000023004,ENSCAFG00000029530,ENSCAFG00000032489,ENSCAFG00000000360,ENSCAFG00000002924,ENSCAFG00000029677
GO:0080135	regulation of cellular response to stress	biological_process	0.0035067	94	3612	449	17684	ENSCAFG00000005062,ENSCAFG00000030200,ENSCAFG00000017124,ENSCAFG00000009924,ENSCAFG00000000568,ENSCAFG00000019513,ENSCAFG00000010842,ENSCAFG00000029718,ENSCAFG00000017639,ENSCAFG00000006030,ENSCAFG00000013904,ENSCAFG00000016066,ENSCAFG00000029442,ENSCAFG00000009321,ENSCAFG00000015454,ENSCAFG00000015707,ENSCAFG00000019438,ENSCAFG00000001435,ENSCAFG00000018481,ENSCAFG00000016428,ENSCAFG00000015434,…
GO:0002583	regulation of antigen processing and presentation of peptide antigen	biological_process	0.0035316	3	3612	3	17684	ENSCAFG00000000896,ENSCAFG00000015143,ENSCAFG00000001586
GO:2001242	regulation of intrinsic apoptotic signaling pathway	biological_process	0.00365	29	3612	112	17684	ENSCAFG00000001445,ENSCAFG00000013800,ENSCAFG00000029158,ENSCAFG00000014488,ENSCAFG00000013916,ENSCAFG00000000418,ENSCAFG00000007053,ENSCAFG00000010575,ENSCAFG00000018783,ENSCAFG00000000245,ENSCAFG00000008755,ENSCAFG00000003867,ENSCAFG00000007627,ENSCAFG00000007606,ENSCAFG00000010625,ENSCAFG00000032043,ENSCAFG00000009471,ENSCAFG00000011450,ENSCAFG00000011976,ENSCAFG00000018481,ENSCAFG00000001435,…
GO:0046337	phosphatidylethanolamine metabolic process	biological_process	0.0036874	7	3612	14	17684	ENSCAFG00000005550,ENSCAFG00000004334,ENSCAFG00000009619,ENSCAFG00000015096,ENSCAFG00000019766,ENSCAFG00000000579,ENSCAFG00000015315
GO:0000079	regulation of cyclin-dependent protein serine/threonine kinase activity	biological_process	0.0041274	21	3612	74	17684	ENSCAFG00000007705,ENSCAFG00000019424,ENSCAFG00000004627,ENSCAFG00000005031,ENSCAFG00000023165,ENSCAFG00000013539,ENSCAFG00000007614,ENSCAFG00000024148,ENSCAFG00000017129,ENSCAFG00000013831,ENSCAFG00000007403,ENSCAFG00000006753,ENSCAFG00000019264,ENSCAFG00000018354,ENSCAFG00000000387,ENSCAFG00000003678,ENSCAFG00000009595,ENSCAFG00000023507,ENSCAFG00000018007,ENSCAFG00000007502,ENSCAFG00000006595
GO:0044281	small molecule metabolic process	biological_process	0.0042396	301	3612	1652	17684	ENSCAFG00000010123,ENSCAFG00000017626,ENSCAFG00000029522,ENSCAFG00000000612,ENSCAFG00000003981,ENSCAFG00000014399,ENSCAFG00000015315,ENSCAFG00000018466,ENSCAFG00000010111,ENSCAFG00000031781,ENSCAFG00000019815,ENSCAFG00000002483,ENSCAFG00000015421,ENSCAFG00000009033,ENSCAFG00000009482,ENSCAFG00000016276,ENSCAFG00000015082,ENSCAFG00000018354,ENSCAFG00000000125,ENSCAFG00000004267,ENSCAFG00000016558,…
GO:0008610	lipid biosynthetic process	biological_process	0.0042974	85	3612	408	17684	ENSCAFG00000016276,ENSCAFG00000023863,ENSCAFG00000028708,ENSCAFG00000019878,ENSCAFG00000015082,ENSCAFG00000016438,ENSCAFG00000001523,ENSCAFG00000018354,ENSCAFG00000011200,ENSCAFG00000015315,ENSCAFG00000029755,ENSCAFG00000017888,ENSCAFG00000017626,ENSCAFG00000019675,ENSCAFG00000009619,ENSCAFG00000003429,ENSCAFG00000013951,ENSCAFG00000017996,ENSCAFG00000016708,ENSCAFG00000012554,ENSCAFG00000000083,…
GO:0043152	induction of bacterial agglutination	biological_process	0.0044039	3	3612	3	17684	ENSCAFG00000023178,ENSCAFG00000015753,ENSCAFG00000008424
GO:0033668	negative regulation by symbiont of host apoptotic process	biological_process	0.0044753	3	3612	3	17684	ENSCAFG00000014488,ENSCAFG00000007053,ENSCAFG00000030335
GO:0052041	negative regulation by symbiont of host programmed cell death	biological_process	0.0044753	3	3612	3	17684	ENSCAFG00000007053,ENSCAFG00000030335,ENSCAFG00000014488
GO:0052490	negative regulation by organism of programmed cell death in other organism involved in symbiotic interaction	biological_process	0.0044753	3	3612	3	17684	ENSCAFG00000014488,ENSCAFG00000030335,ENSCAFG00000007053
GO:0004307	ethanolaminephosphotransferase activity	molecular_function	0.0045596	3	3612	3	17684	ENSCAFG00000019766,ENSCAFG00000004334,ENSCAFG00000005550
GO:0004768	stearoyl-CoA 9-desaturase activity	molecular_function	0.0045596	3	3612	3	17684	ENSCAFG00000028708,ENSCAFG00000016019,ENSCAFG00000009663
GO:0016215	acyl-CoA desaturase activity	molecular_function	0.0045596	3	3612	3	17684	ENSCAFG00000028708,ENSCAFG00000016019,ENSCAFG00000009663
GO:0032232	negative regulation of actin filament bundle assembly	biological_process	0.0045701	8	3612	18	17684	ENSCAFG00000019181,ENSCAFG00000015827,ENSCAFG00000004759,ENSCAFG00000012104,ENSCAFG00000010544,ENSCAFG00000002924,ENSCAFG00000014924,ENSCAFG00000029191
GO:1901880	negative regulation of protein depolymerization	biological_process	0.0046043	17	3612	55	17684	ENSCAFG00000012517,ENSCAFG00000004835,ENSCAFG00000030887,ENSCAFG00000010633,ENSCAFG00000006531,ENSCAFG00000023309,ENSCAFG00000004759,ENSCAFG00000012306,ENSCAFG00000002489,ENSCAFG00000008230,ENSCAFG00000005898,ENSCAFG00000013477,ENSCAFG00000007343,ENSCAFG00000003663,ENSCAFG00000018190,ENSCAFG00000015152,ENSCAFG00000019523
GO:0022900	electron transport chain	biological_process	0.0047293	29	3612	119	17684	ENSCAFG00000002161,ENSCAFG00000012002,ENSCAFG00000007905,ENSCAFG00000019501,ENSCAFG00000032118,ENSCAFG00000024399,ENSCAFG00000008681,ENSCAFG00000017977,ENSCAFG00000012111,ENSCAFG00000019881,ENSCAFG00000015266,ENSCAFG00000007049,ENSCAFG00000001529,ENSCAFG00000009314,ENSCAFG00000001045,ENSCAFG00000010508,ENSCAFG00000000564,ENSCAFG00000008288,ENSCAFG00000009698,ENSCAFG00000014236,ENSCAFG00000024501,…
GO:0080134	regulation of response to stress	biological_process	0.0047654	163	3612	845	17684	ENSCAFG00000018946,ENSCAFG00000000751,ENSCAFG00000009471,ENSCAFG00000005660,ENSCAFG00000015184,ENSCAFG00000018462,ENSCAFG00000013506,ENSCAFG00000000378,ENSCAFG00000023006,ENSCAFG00000005670,ENSCAFG00000013547,ENSCAFG00000004038,ENSCAFG00000005081,ENSCAFG00000002994,ENSCAFG00000015157,ENSCAFG00000000374,ENSCAFG00000003867,ENSCAFG00000000245,ENSCAFG00000020285,ENSCAFG00000006416,ENSCAFG00000007381,…
GO:0097193	intrinsic apoptotic signaling pathway	biological_process	0.0050062	47	3612	206	17684	ENSCAFG00000010625,ENSCAFG00000009471,ENSCAFG00000011976,ENSCAFG00000018481,ENSCAFG00000001435,ENSCAFG00000013506,ENSCAFG00000016279,ENSCAFG00000004038,ENSCAFG00000015596,ENSCAFG00000009802,ENSCAFG00000013800,ENSCAFG00000029158,ENSCAFG00000031096,ENSCAFG00000024239,ENSCAFG00000008700,ENSCAFG00000008992,ENSCAFG00000018783,ENSCAFG00000008388,ENSCAFG00000000245,ENSCAFG00000003867,ENSCAFG00000007606,…
GO:2001032	regulation of double-strand break repair via nonhomologous end joining	biological_process	0.0051584	7	3612	15	17684	ENSCAFG00000012751,ENSCAFG00000018420,ENSCAFG00000005670,ENSCAFG00000010184,ENSCAFG00000016583,ENSCAFG00000003181,ENSCAFG00000019196
GO:0071822	protein complex subunit organization	biological_process	0.0052025	245	3612	1329	17684	ENSCAFG00000004346,ENSCAFG00000020285,ENSCAFG00000015440,ENSCAFG00000000432,ENSCAFG00000006975,ENSCAFG00000005713,ENSCAFG00000030967,ENSCAFG00000006531,ENSCAFG00000016708,ENSCAFG00000017996,ENSCAFG00000029203,ENSCAFG00000007134,ENSCAFG00000019957,ENSCAFG00000013694,ENSCAFG00000011350,ENSCAFG00000016583,ENSCAFG00000000956,ENSCAFG00000000128,ENSCAFG00000008440,ENSCAFG00000003836,ENSCAFG00000010516,…
GO:0008514	organic anion transmembrane transporter activity	molecular_function	0.0053683	39	3612	162	17684	ENSCAFG00000001833,ENSCAFG00000015326,ENSCAFG00000015972,ENSCAFG00000012955,ENSCAFG00000006881,ENSCAFG00000032505,ENSCAFG00000007162,ENSCAFG00000016143,ENSCAFG00000003853,ENSCAFG00000019788,ENSCAFG00000006042,ENSCAFG00000011086,ENSCAFG00000001964,ENSCAFG00000015174,ENSCAFG00000013947,ENSCAFG00000003922,ENSCAFG00000015973,ENSCAFG00000000316,ENSCAFG00000016706,ENSCAFG00000007422,ENSCAFG00000006695,…
GO:0008202	steroid metabolic process	biological_process	0.0056121	42	3612	180	17684	ENSCAFG00000003981,ENSCAFG00000014877,ENSCAFG00000017626,ENSCAFG00000028891,ENSCAFG00000003895,ENSCAFG00000017888,ENSCAFG00000004813,ENSCAFG00000014661,ENSCAFG00000000927,ENSCAFG00000013951,ENSCAFG00000016708,ENSCAFG00000018600,ENSCAFG00000006211,ENSCAFG00000003429,ENSCAFG00000029395,ENSCAFG00000002871,ENSCAFG00000023863,ENSCAFG00000017165,ENSCAFG00000019440,ENSCAFG00000030762,ENSCAFG00000019172,…
GO:0006091	generation of precursor metabolites and energy	biological_process	0.0056277	68	3612	333	17684	ENSCAFG00000010171,ENSCAFG00000004912,ENSCAFG00000015077,ENSCAFG00000009035,ENSCAFG00000001075,ENSCAFG00000014236,ENSCAFG00000009698,ENSCAFG00000019181,ENSCAFG00000000244,ENSCAFG00000023809,ENSCAFG00000019529,ENSCAFG00000019881,ENSCAFG00000001045,ENSCAFG00000009314,ENSCAFG00000010508,ENSCAFG00000018354,ENSCAFG00000003858,ENSCAFG00000004827,ENSCAFG00000010200,ENSCAFG00000019440,ENSCAFG00000029146,…
GO:0045333	cellular respiration	biological_process	0.0056485	31	3612	128	17684	ENSCAFG00000001075,ENSCAFG00000013757,ENSCAFG00000012052,ENSCAFG00000000564,ENSCAFG00000008288,ENSCAFG00000009698,ENSCAFG00000024501,ENSCAFG00000010508,ENSCAFG00000003837,ENSCAFG00000016143,ENSCAFG00000019440,ENSCAFG00000012375,ENSCAFG00000002856,ENSCAFG00000000115,ENSCAFG00000013333,ENSCAFG00000004827,ENSCAFG00000000244,ENSCAFG00000019529,ENSCAFG00000008681,ENSCAFG00000013438,ENSCAFG00000018469,…
GO:0010828	positive regulation of glucose transport	biological_process	0.0056885	13	3612	39	17684	ENSCAFG00000003907,ENSCAFG00000013694,ENSCAFG00000013121,ENSCAFG00000006881,ENSCAFG00000003904,ENSCAFG00000013506,ENSCAFG00000012554,ENSCAFG00000018354,ENSCAFG00000010775,ENSCAFG00000014978,ENSCAFG00000001425,ENSCAFG00000005707,ENSCAFG00000007626
GO:0045017	glycerolipid biosynthetic process	biological_process	0.0057991	30	3612	118	17684	ENSCAFG00000009374,ENSCAFG00000030018,ENSCAFG00000016423,ENSCAFG00000000771,ENSCAFG00000018442,ENSCAFG00000019989,ENSCAFG00000019662,ENSCAFG00000005550,ENSCAFG00000017539,ENSCAFG00000004334,ENSCAFG00000011868,ENSCAFG00000015843,ENSCAFG00000019766,ENSCAFG00000001523,ENSCAFG00000012967,ENSCAFG00000012065,ENSCAFG00000009133,ENSCAFG00000007213,ENSCAFG00000015315,ENSCAFG00000029755,ENSCAFG00000000579,…
GO:0009185	ribonucleoside diphosphate metabolic process	biological_process	0.0058008	7	3612	16	17684	ENSCAFG00000001174,ENSCAFG00000010390,ENSCAFG00000014488,ENSCAFG00000013746,ENSCAFG00000004794,ENSCAFG00000020105,ENSCAFG00000003835
GO:0004550	nucleoside diphosphate kinase activity	molecular_function	0.0061459	8	3612	20	17684	ENSCAFG00000017744,ENSCAFG00000020380,ENSCAFG00000019677,ENSCAFG00000004030,ENSCAFG00000023628,ENSCAFG00000003835,ENSCAFG00000020105,ENSCAFG00000019497
GO:0006165	nucleoside diphosphate phosphorylation	biological_process	0.0061459	8	3612	20	17684	ENSCAFG00000017744,ENSCAFG00000020380,ENSCAFG00000019677,ENSCAFG00000004030,ENSCAFG00000023628,ENSCAFG00000020105,ENSCAFG00000019497,ENSCAFG00000003835
GO:0043244	regulation of protein complex disassembly	biological_process	0.0062879	21	3612	75	17684	ENSCAFG00000030887,ENSCAFG00000010633,ENSCAFG00000012517,ENSCAFG00000004835,ENSCAFG00000029203,ENSCAFG00000023309,ENSCAFG00000006531,ENSCAFG00000005713,ENSCAFG00000016988,ENSCAFG00000004759,ENSCAFG00000008230,ENSCAFG00000002489,ENSCAFG00000012306,ENSCAFG00000015152,ENSCAFG00000019523,ENSCAFG00000007343,ENSCAFG00000000374,ENSCAFG00000005898,ENSCAFG00000013477,ENSCAFG00000018190,ENSCAFG00000003663
GO:0004090	carbonyl reductase (NADPH) activity	molecular_function	0.0063667	4	3612	6	17684	ENSCAFG00000009633,ENSCAFG00000023660,ENSCAFG00000014444,ENSCAFG00000031486
GO:0015136	sialic acid transmembrane transporter activity	molecular_function	0.0065139	5	3612	9	17684	ENSCAFG00000010641,ENSCAFG00000024892,ENSCAFG00000032505,ENSCAFG00000007162,ENSCAFG00000010606
GO:0004722	protein serine/threonine phosphatase activity	molecular_function	0.0066182	16	3612	53	17684	ENSCAFG00000005445,ENSCAFG00000013382,ENSCAFG00000010831,ENSCAFG00000015603,ENSCAFG00000029826,ENSCAFG00000019254,ENSCAFG00000010625,ENSCAFG00000015440,ENSCAFG00000031934,ENSCAFG00000020398,ENSCAFG00000004923,ENSCAFG00000009605,ENSCAFG00000014818,ENSCAFG00000016110,ENSCAFG00000012406,ENSCAFG00000009855
GO:0071498	cellular response to fluid shear stress	biological_process	0.0067228	6	3612	12	17684	ENSCAFG00000008755,ENSCAFG00000013762,ENSCAFG00000013506,ENSCAFG00000009595,ENSCAFG00000019945,ENSCAFG00000001050
GO:0019899	enzyme binding	molecular_function	0.0067631	273	3612	1486	17684	ENSCAFG00000017942,ENSCAFG00000019802,ENSCAFG00000013413,ENSCAFG00000018946,ENSCAFG00000018993,ENSCAFG00000004382,ENSCAFG00000002608,ENSCAFG00000000847,ENSCAFG00000004806,ENSCAFG00000002868,ENSCAFG00000012448,ENSCAFG00000010404,ENSCAFG00000010140,ENSCAFG00000003844,ENSCAFG00000004125,ENSCAFG00000016708,ENSCAFG00000003429,ENSCAFG00000018018,ENSCAFG00000020373,ENSCAFG00000007638,ENSCAFG00000029474,…
GO:0005746	mitochondrial respiratory chain	cellular_component	0.0067691	21	3612	84	17684	ENSCAFG00000005861,ENSCAFG00000019529,ENSCAFG00000012002,ENSCAFG00000017025,ENSCAFG00000001045,ENSCAFG00000016258,ENSCAFG00000007049,ENSCAFG00000001529,ENSCAFG00000031501,ENSCAFG00000017977,ENSCAFG00000012111,ENSCAFG00000024501,ENSCAFG00000009698,ENSCAFG00000028661,ENSCAFG00000010508,ENSCAFG00000030659,ENSCAFG00000013333,ENSCAFG00000003930,ENSCAFG00000019476,ENSCAFG00000010200,ENSCAFG00000006578
GO:0019673	GDP-mannose metabolic process	biological_process	0.0067855	4	3612	6	17684	ENSCAFG00000001333,ENSCAFG00000001049,ENSCAFG00000017973,ENSCAFG00000019010
GO:0051494	negative regulation of cytoskeleton organization	biological_process	0.0068258	28	3612	110	17684	ENSCAFG00000019181,ENSCAFG00000008230,ENSCAFG00000028607,ENSCAFG00000012306,ENSCAFG00000002489,ENSCAFG00000004759,ENSCAFG00000012405,ENSCAFG00000018190,ENSCAFG00000003663,ENSCAFG00000007343,ENSCAFG00000012104,ENSCAFG00000005898,ENSCAFG00000013477,ENSCAFG00000010544,ENSCAFG00000002924,ENSCAFG00000019523,ENSCAFG00000017569,ENSCAFG00000015152,ENSCAFG00000012517,ENSCAFG00000004835,ENSCAFG00000015827,…
GO:0015739	sialic acid transport	biological_process	0.0068797	4	3612	6	17684	ENSCAFG00000024892,ENSCAFG00000010641,ENSCAFG00000032505,ENSCAFG00000010606
GO:0033632	regulation of cell-cell adhesion mediated by integrin	biological_process	0.0072023	8	3612	19	17684	ENSCAFG00000014609,ENSCAFG00000009498,ENSCAFG00000001179,ENSCAFG00000018171,ENSCAFG00000025002,ENSCAFG00000019870,ENSCAFG00000016583,ENSCAFG00000015440
GO:1901386	negative regulation of voltage-gated calcium channel activity	biological_process	0.0073059	4	3612	6	17684	ENSCAFG00000020395,ENSCAFG00000023991,ENSCAFG00000006991,ENSCAFG00000009033
GO:0046326	positive regulation of glucose import	biological_process	0.007568	12	3612	36	17684	ENSCAFG00000001425,ENSCAFG00000005707,ENSCAFG00000007626,ENSCAFG00000013506,ENSCAFG00000012554,ENSCAFG00000010775,ENSCAFG00000018354,ENSCAFG00000014978,ENSCAFG00000013121,ENSCAFG00000006881,ENSCAFG00000003904,ENSCAFG00000013694
GO:0071203	WASH complex	cellular_component	0.0076943	5	3612	9	17684	ENSCAFG00000015743,ENSCAFG00000001894,ENSCAFG00000006847,ENSCAFG00000001070,ENSCAFG00000007270
GO:0032239	regulation of nucleobase-containing compound transport	biological_process	0.0077147	6	3612	12	17684	ENSCAFG00000013205,ENSCAFG00000001299,ENSCAFG00000004475,ENSCAFG00000000424,ENSCAFG00000016050,ENSCAFG00000010777
GO:0046831	regulation of RNA export from nucleus	biological_process	0.0077147	6	3612	12	17684	ENSCAFG00000001299,ENSCAFG00000013205,ENSCAFG00000000424,ENSCAFG00000016050,ENSCAFG00000010777,ENSCAFG00000004475
GO:0008654	phospholipid biosynthetic process	biological_process	0.0079088	30	3612	121	17684	ENSCAFG00000007213,ENSCAFG00000015315,ENSCAFG00000029755,ENSCAFG00000011200,ENSCAFG00000000579,ENSCAFG00000006020,ENSCAFG00000009619,ENSCAFG00000016708,ENSCAFG00000003624,ENSCAFG00000011865,ENSCAFG00000012554,ENSCAFG00000000083,ENSCAFG00000010096,ENSCAFG00000030749,ENSCAFG00000030018,ENSCAFG00000016423,ENSCAFG00000000771,ENSCAFG00000009374,ENSCAFG00000019989,ENSCAFG00000019662,ENSCAFG00000005550,…
GO:0005577	fibrinogen complex	cellular_component	0.0080012	4	3612	6	17684	ENSCAFG00000008424,ENSCAFG00000008440,ENSCAFG00000023178,ENSCAFG00000014345
GO:0031974	membrane-enclosed lumen	cellular_component	0.0080854	574	3612	3317	17684	ENSCAFG00000017569,ENSCAFG00000001496,ENSCAFG00000019493,ENSCAFG00000011810,ENSCAFG00000007748,ENSCAFG00000006699,ENSCAFG00000001554,ENSCAFG00000017918,ENSCAFG00000000344,ENSCAFG00000019538,ENSCAFG00000028553,ENSCAFG00000001867,ENSCAFG00000009067,ENSCAFG00000008810,ENSCAFG00000001053,ENSCAFG00000017783,ENSCAFG00000013810,ENSCAFG00000017094,ENSCAFG00000006030,ENSCAFG00000016571,ENSCAFG00000030200,…
GO:0070603	SWI/SNF superfamily-type complex	cellular_component	0.0082832	20	3612	71	17684	ENSCAFG00000019503,ENSCAFG00000004101,ENSCAFG00000000109,ENSCAFG00000014929,ENSCAFG00000012552,ENSCAFG00000009084,ENSCAFG00000013810,ENSCAFG00000017584,ENSCAFG00000013299,ENSCAFG00000008306,ENSCAFG00000018498,ENSCAFG00000010597,ENSCAFG00000011748,ENSCAFG00000016136,ENSCAFG00000000428,ENSCAFG00000013654,ENSCAFG00000003844,ENSCAFG00000008503,ENSCAFG00000001885,ENSCAFG00000015964
GO:0034035	purine ribonucleoside bisphosphate metabolic process	biological_process	0.0084367	4	3612	6	17684	ENSCAFG00000003981,ENSCAFG00000015654,ENSCAFG00000011167,ENSCAFG00000002871
GO:0050427	3'-phosphoadenosine 5'-phosphosulfate metabolic process	biological_process	0.0084367	4	3612	6	17684	ENSCAFG00000011167,ENSCAFG00000002871,ENSCAFG00000015654,ENSCAFG00000003981
GO:0016776	phosphotransferase activity, phosphate group as acceptor	molecular_function	0.0084824	12	3612	38	17684	ENSCAFG00000017165,ENSCAFG00000023628,ENSCAFG00000019497,ENSCAFG00000020105,ENSCAFG00000003835,ENSCAFG00000004030,ENSCAFG00000013746,ENSCAFG00000019677,ENSCAFG00000001174,ENSCAFG00000017744,ENSCAFG00000020380,ENSCAFG00000010390
GO:2001252	positive regulation of chromosome organization	biological_process	0.0084842	27	3612	105	17684	ENSCAFG00000016050,ENSCAFG00000013904,ENSCAFG00000010149,ENSCAFG00000008992,ENSCAFG00000019440,ENSCAFG00000016687,ENSCAFG00000018140,ENSCAFG00000016083,ENSCAFG00000005415,ENSCAFG00000030200,ENSCAFG00000005062,ENSCAFG00000010084,ENSCAFG00000017124,ENSCAFG00000003581,ENSCAFG00000001338,ENSCAFG00000005670,ENSCAFG00000030542,ENSCAFG00000013227,ENSCAFG00000015421,ENSCAFG00000009004,ENSCAFG00000031793,…
GO:0033206	meiotic cytokinesis	biological_process	0.0085288	4	3612	6	17684	ENSCAFG00000015743,ENSCAFG00000001070,ENSCAFG00000015625,ENSCAFG00000019811
GO:0001650	fibrillar center	cellular_component	0.0086069	28	3612	111	17684	ENSCAFG00000017996,ENSCAFG00000010919,ENSCAFG00000006098,ENSCAFG00000002377,ENSCAFG00000008399,ENSCAFG00000013771,ENSCAFG00000005354,ENSCAFG00000007313,ENSCAFG00000018622,ENSCAFG00000014455,ENSCAFG00000016138,ENSCAFG00000010483,ENSCAFG00000011486,ENSCAFG00000007240,ENSCAFG00000004080,ENSCAFG00000015707,ENSCAFG00000005412,ENSCAFG00000019962,ENSCAFG00000000777,ENSCAFG00000001317,ENSCAFG00000030464,…
GO:0051497	negative regulation of stress fiber assembly	biological_process	0.00868	7	3612	16	17684	ENSCAFG00000012104,ENSCAFG00000019181,ENSCAFG00000015827,ENSCAFG00000010544,ENSCAFG00000014924,ENSCAFG00000004759,ENSCAFG00000029191
GO:0046939	nucleotide phosphorylation	biological_process	0.0087211	8	3612	21	17684	ENSCAFG00000020380,ENSCAFG00000017744,ENSCAFG00000019677,ENSCAFG00000004030,ENSCAFG00000020105,ENSCAFG00000019497,ENSCAFG00000003835,ENSCAFG00000023628
GO:0031058	positive regulation of histone modification	biological_process	0.008819	17	3612	58	17684	ENSCAFG00000010414,ENSCAFG00000003844,ENSCAFG00000005670,ENSCAFG00000031793,ENSCAFG00000018436,ENSCAFG00000007638,ENSCAFG00000019440,ENSCAFG00000018140,ENSCAFG00000016083,ENSCAFG00000016687,ENSCAFG00000017124,ENSCAFG00000030200,ENSCAFG00000005062,ENSCAFG00000005415,ENSCAFG00000003581,ENSCAFG00000013904,ENSCAFG00000016050
GO:1900087	positive regulation of G1/S transition of mitotic cell cycle	biological_process	0.009005	10	3612	28	17684	ENSCAFG00000009595,ENSCAFG00000004125,ENSCAFG00000000951,ENSCAFG00000014273,ENSCAFG00000019424,ENSCAFG00000002998,ENSCAFG00000000418,ENSCAFG00000008399,ENSCAFG00000003382,ENSCAFG00000018354
GO:0046940	nucleoside monophosphate phosphorylation	biological_process	0.0092305	7	3612	17	17684	ENSCAFG00000004030,ENSCAFG00000020380,ENSCAFG00000010390,ENSCAFG00000017744,ENSCAFG00000003835,ENSCAFG00000020105,ENSCAFG00000013746
GO:0019201	nucleotide kinase activity	molecular_function	0.0092459	7	3612	17	17684	ENSCAFG00000013746,ENSCAFG00000020105,ENSCAFG00000001174,ENSCAFG00000017744,ENSCAFG00000020380,ENSCAFG00000004030,ENSCAFG00000010390
GO:0016126	sterol biosynthetic process	biological_process	0.0094272	13	3612	42	17684	ENSCAFG00000005081,ENSCAFG00000011957,ENSCAFG00000001056,ENSCAFG00000029395,ENSCAFG00000017165,ENSCAFG00000017626,ENSCAFG00000013951,ENSCAFG00000019878,ENSCAFG00000003429,ENSCAFG00000006211,ENSCAFG00000018436,ENSCAFG00000011805,ENSCAFG00000010096
GO:0005057	receptor signaling protein activity	molecular_function	0.0094352	14	3612	45	17684	ENSCAFG00000017567,ENSCAFG00000013230,ENSCAFG00000015421,ENSCAFG00000020106,ENSCAFG00000018974,ENSCAFG00000001338,ENSCAFG00000009321,ENSCAFG00000009924,ENSCAFG00000011566,ENSCAFG00000013774,ENSCAFG00000013140,ENSCAFG00000000395,ENSCAFG00000012144,ENSCAFG00000009396
GO:2001243	negative regulation of intrinsic apoptotic signaling pathway	biological_process	0.0094751	18	3612	65	17684	ENSCAFG00000000418,ENSCAFG00000013916,ENSCAFG00000029158,ENSCAFG00000001445,ENSCAFG00000008755,ENSCAFG00000018783,ENSCAFG00000010575,ENSCAFG00000007053,ENSCAFG00000011976,ENSCAFG00000032043,ENSCAFG00000007606,ENSCAFG00000009905,ENSCAFG00000008090,ENSCAFG00000013506,ENSCAFG00000013762,ENSCAFG00000010597,ENSCAFG00000006889,ENSCAFG00000018481
GO:0034405	response to fluid shear stress	biological_process	0.0098756	8	3612	20	17684	ENSCAFG00000008755,ENSCAFG00000013506,ENSCAFG00000013762,ENSCAFG00000018354,ENSCAFG00000019424,ENSCAFG00000009595,ENSCAFG00000001050,ENSCAFG00000019945
GO:0031063	regulation of histone deacetylation	biological_process	0.0099784	8	3612	20	17684	ENSCAFG00000017124,ENSCAFG00000018140,ENSCAFG00000016083,ENSCAFG00000016687,ENSCAFG00000018436,ENSCAFG00000013810,ENSCAFG00000016050,ENSCAFG00000013904
GO:0044432	endoplasmic reticulum part	cellular_component	0.010092	99	3612	496	17684	ENSCAFG00000006020,ENSCAFG00000009021,ENSCAFG00000003701,ENSCAFG00000007213,ENSCAFG00000000761,ENSCAFG00000000972,ENSCAFG00000009595,ENSCAFG00000007098,ENSCAFG00000031154,ENSCAFG00000011072,ENSCAFG00000017473,ENSCAFG00000014360,ENSCAFG00000015221,ENSCAFG00000016752,ENSCAFG00000015223,ENSCAFG00000031738,ENSCAFG00000000228,ENSCAFG00000032738,ENSCAFG00000016423,ENSCAFG00000007038,ENSCAFG00000009374,…
GO:0046599	regulation of centriole replication	biological_process	0.010609	6	3612	13	17684	ENSCAFG00000017569,ENSCAFG00000003560,ENSCAFG00000006975,ENSCAFG00000012405,ENSCAFG00000004031,ENSCAFG00000003875
GO:1901879	regulation of protein depolymerization	biological_process	0.010813	18	3612	64	17684	ENSCAFG00000019523,ENSCAFG00000015152,ENSCAFG00000003663,ENSCAFG00000018190,ENSCAFG00000005898,ENSCAFG00000013477,ENSCAFG00000007343,ENSCAFG00000002489,ENSCAFG00000012306,ENSCAFG00000008230,ENSCAFG00000004759,ENSCAFG00000005713,ENSCAFG00000023309,ENSCAFG00000006531,ENSCAFG00000010633,ENSCAFG00000030887,ENSCAFG00000012517,ENSCAFG00000004835
GO:0005684	U2-type spliceosomal complex	cellular_component	0.010923	19	3612	70	17684	ENSCAFG00000000008,ENSCAFG00000005333,ENSCAFG00000008399,ENSCAFG00000011820,ENSCAFG00000007484,ENSCAFG00000017220,ENSCAFG00000010127,ENSCAFG00000003224,ENSCAFG00000017381,ENSCAFG00000005907,ENSCAFG00000004069,ENSCAFG00000013103,ENSCAFG00000016438,ENSCAFG00000014900,ENSCAFG00000012559,ENSCAFG00000010826,ENSCAFG00000004805,ENSCAFG00000010564,ENSCAFG00000014041
GO:0010506	regulation of autophagy	biological_process	0.011063	33	3612	138	17684	ENSCAFG00000018191,ENSCAFG00000006468,ENSCAFG00000017639,ENSCAFG00000018946,ENSCAFG00000004630,ENSCAFG00000019438,ENSCAFG00000003910,ENSCAFG00000024473,ENSCAFG00000024867,ENSCAFG00000018183,ENSCAFG00000000774,ENSCAFG00000011067,ENSCAFG00000007257,ENSCAFG00000005042,ENSCAFG00000017957,ENSCAFG00000030196,ENSCAFG00000019626,ENSCAFG00000018354,ENSCAFG00000005469,ENSCAFG00000015743,ENSCAFG00000032187,…
GO:0009135	purine nucleoside diphosphate metabolic process	biological_process	0.011127	6	3612	14	17684	ENSCAFG00000014488,ENSCAFG00000013746,ENSCAFG00000020105,ENSCAFG00000003835,ENSCAFG00000001174,ENSCAFG00000010390
GO:0009179	purine ribonucleoside diphosphate metabolic process	biological_process	0.011127	6	3612	14	17684	ENSCAFG00000010390,ENSCAFG00000001174,ENSCAFG00000020105,ENSCAFG00000003835,ENSCAFG00000013746,ENSCAFG00000014488
GO:0090312	positive regulation of protein deacetylation	biological_process	0.011392	6	3612	13	17684	ENSCAFG00000016050,ENSCAFG00000013904,ENSCAFG00000016083,ENSCAFG00000016687,ENSCAFG00000017124,ENSCAFG00000018436
GO:0017015	regulation of transforming growth factor beta receptor signaling pathway	biological_process	0.011478	21	3612	80	17684	ENSCAFG00000031382,ENSCAFG00000015603,ENSCAFG00000017567,ENSCAFG00000013602,ENSCAFG00000020106,ENSCAFG00000013474,ENSCAFG00000031099,ENSCAFG00000016987,ENSCAFG00000007112,ENSCAFG00000006224,ENSCAFG00000005436,ENSCAFG00000019660,ENSCAFG00000012556,ENSCAFG00000019538,ENSCAFG00000018469,ENSCAFG00000004038,ENSCAFG00000004662,ENSCAFG00000016295,ENSCAFG00000032127,ENSCAFG00000018622,ENSCAFG00000017224
GO:0070365	hepatocyte differentiation	biological_process	0.012021	5	3612	10	17684	ENSCAFG00000012065,ENSCAFG00000009411,ENSCAFG00000030023,ENSCAFG00000011868,ENSCAFG00000006498
GO:0044429	mitochondrial part	cellular_component	0.012234	111	3612	596	17684	ENSCAFG00000009090,ENSCAFG00000002922,ENSCAFG00000006578,ENSCAFG00000019476,ENSCAFG00000000376,ENSCAFG00000009881,ENSCAFG00000030390,ENSCAFG00000005445,ENSCAFG00000010759,ENSCAFG00000016967,ENSCAFG00000002856,ENSCAFG00000012742,ENSCAFG00000000115,ENSCAFG00000010178,ENSCAFG00000031607,ENSCAFG00000011810,ENSCAFG00000015141,ENSCAFG00000007053,ENSCAFG00000017036,ENSCAFG00000004397,ENSCAFG00000028661,…
GO:0033043	regulation of organelle organization	biological_process	0.012486	166	3612	885	17684	ENSCAFG00000012104,ENSCAFG00000011261,ENSCAFG00000013810,ENSCAFG00000017124,ENSCAFG00000013800,ENSCAFG00000030200,ENSCAFG00000005062,ENSCAFG00000018140,ENSCAFG00000016083,ENSCAFG00000004627,ENSCAFG00000018436,ENSCAFG00000002755,ENSCAFG00000014978,ENSCAFG00000031793,ENSCAFG00000029233,ENSCAFG00000015707,ENSCAFG00000004835,ENSCAFG00000029442,ENSCAFG00000005042,ENSCAFG00000010544,ENSCAFG00000003875,…
GO:0050684	regulation of mRNA processing	biological_process	0.01293	28	3612	117	17684	ENSCAFG00000003341,ENSCAFG00000017783,ENSCAFG00000012378,ENSCAFG00000004475,ENSCAFG00000005530,ENSCAFG00000012388,ENSCAFG00000013205,ENSCAFG00000024996,ENSCAFG00000007638,ENSCAFG00000019506,ENSCAFG00000015485,ENSCAFG00000016497,ENSCAFG00000008603,ENSCAFG00000017140,ENSCAFG00000030200,ENSCAFG00000019789,ENSCAFG00000005139,ENSCAFG00000010777,ENSCAFG00000019528,ENSCAFG00000018976,ENSCAFG00000018841,…
GO:0051124	synaptic growth at neuromuscular junction	biological_process	0.012985	5	3612	10	17684	ENSCAFG00000023004,ENSCAFG00000010458,ENSCAFG00000029677,ENSCAFG00000002924,ENSCAFG00000032311
GO:0009298	GDP-mannose biosynthetic process	biological_process	0.013055	3	3612	4	17684	ENSCAFG00000017973,ENSCAFG00000019010,ENSCAFG00000001049
GO:0071941	nitrogen cycle metabolic process	biological_process	0.013135	5	3612	10	17684	ENSCAFG00000010332,ENSCAFG00000004767,ENSCAFG00000016428,ENSCAFG00000007913,ENSCAFG00000019945
GO:0005794	Golgi apparatus	cellular_component	0.013156	168	3612	895	17684	ENSCAFG00000015071,ENSCAFG00000017539,ENSCAFG00000006873,ENSCAFG00000023766,ENSCAFG00000031870,ENSCAFG00000005708,ENSCAFG00000009569,ENSCAFG00000009910,ENSCAFG00000010433,ENSCAFG00000004334,ENSCAFG00000000123,ENSCAFG00000004530,ENSCAFG00000006492,ENSCAFG00000006059,ENSCAFG00000006553,ENSCAFG00000007456,ENSCAFG00000000941,ENSCAFG00000012612,ENSCAFG00000024867,ENSCAFG00000016699,ENSCAFG00000009482,…
GO:0043376	regulation of CD8-positive, alpha-beta T cell differentiation	biological_process	0.013161	3	3612	4	17684	ENSCAFG00000017124,ENSCAFG00000006413,ENSCAFG00000020389
GO:0051186	cofactor metabolic process	biological_process	0.013213	45	3612	202	17684	ENSCAFG00000016558,ENSCAFG00000002590,ENSCAFG00000020111,ENSCAFG00000019500,ENSCAFG00000003246,ENSCAFG00000002598,ENSCAFG00000010096,ENSCAFG00000015991,ENSCAFG00000001827,ENSCAFG00000015270,ENSCAFG00000005245,ENSCAFG00000007203,ENSCAFG00000003837,ENSCAFG00000032760,ENSCAFG00000028758,ENSCAFG00000032036,ENSCAFG00000017129,ENSCAFG00000008288,ENSCAFG00000012052,ENSCAFG00000007902,ENSCAFG00000001911,…
GO:0007028	cytoplasm organization	biological_process	0.013396	5	3612	10	17684	ENSCAFG00000013132,ENSCAFG00000004076,ENSCAFG00000018470,ENSCAFG00000015669,ENSCAFG00000018783
GO:0036343	psychomotor behavior	biological_process	0.013439	3	3612	4	17684	ENSCAFG00000014477,ENSCAFG00000000099,ENSCAFG00000025002
GO:2001033	negative regulation of double-strand break repair via nonhomologous end joining	biological_process	0.013499	3	3612	4	17684	ENSCAFG00000012751,ENSCAFG00000003181,ENSCAFG00000019196
GO:0015980	energy derivation by oxidation of organic compounds	biological_process	0.013526	41	3612	188	17684	ENSCAFG00000001045,ENSCAFG00000006450,ENSCAFG00000002161,ENSCAFG00000019529,ENSCAFG00000008681,ENSCAFG00000013333,ENSCAFG00000019181,ENSCAFG00000000244,ENSCAFG00000003837,ENSCAFG00000010171,ENSCAFG00000004912,ENSCAFG00000001075,ENSCAFG00000009035,ENSCAFG00000012052,ENSCAFG00000008288,ENSCAFG00000000564,ENSCAFG00000024501,ENSCAFG00000009698,ENSCAFG00000015266,ENSCAFG00000017977,ENSCAFG00000004673,…
GO:0009167	purine ribonucleoside monophosphate metabolic process	biological_process	0.013728	10	3612	30	17684	ENSCAFG00000019815,ENSCAFG00000013746,ENSCAFG00000010390,ENSCAFG00000009498,ENSCAFG00000001174,ENSCAFG00000018342,ENSCAFG00000010354,ENSCAFG00000003835,ENSCAFG00000020105,ENSCAFG00000002994
GO:2001258	negative regulation of cation channel activity	biological_process	0.013951	7	3612	18	17684	ENSCAFG00000020395,ENSCAFG00000009595,ENSCAFG00000001435,ENSCAFG00000023991,ENSCAFG00000009033,ENSCAFG00000006991,ENSCAFG00000009905
GO:1901842	negative regulation of high voltage-gated calcium channel activity	biological_process	0.014047	3	3612	4	17684	ENSCAFG00000009033,ENSCAFG00000006991,ENSCAFG00000020395
GO:0070013	intracellular organelle lumen	cellular_component	0.014359	563	3612	3274	17684	ENSCAFG00000004710,ENSCAFG00000001301,ENSCAFG00000000940,ENSCAFG00000001372,ENSCAFG00000015707,ENSCAFG00000006818,ENSCAFG00000016138,ENSCAFG00000017529,ENSCAFG00000031793,ENSCAFG00000003837,ENSCAFG00000000856,ENSCAFG00000018140,ENSCAFG00000010347,ENSCAFG00000017624,ENSCAFG00000007211,ENSCAFG00000017124,ENSCAFG00000001406,ENSCAFG00000008691,ENSCAFG00000007359,ENSCAFG00000002477,ENSCAFG00000000788,…
GO:0010745	negative regulation of macrophage derived foam cell differentiation	biological_process	0.014417	4	3612	7	17684	ENSCAFG00000010810,ENSCAFG00000011787,ENSCAFG00000013694,ENSCAFG00000000788
GO:0033267	axon part	cellular_component	0.014419	26	3612	106	17684	ENSCAFG00000003824,ENSCAFG00000017956,ENSCAFG00000009910,ENSCAFG00000000096,ENSCAFG00000029530,ENSCAFG00000019513,ENSCAFG00000006881,ENSCAFG00000010458,ENSCAFG00000016070,ENSCAFG00000015995,ENSCAFG00000014924,ENSCAFG00000010367,ENSCAFG00000007075,ENSCAFG00000008743,ENSCAFG00000014945,ENSCAFG00000000644,ENSCAFG00000008497,ENSCAFG00000014353,ENSCAFG00000010744,ENSCAFG00000013900,ENSCAFG00000005286,…
GO:0006066	alcohol metabolic process	biological_process	0.014673	50	3612	232	17684	ENSCAFG00000007098,ENSCAFG00000017473,ENSCAFG00000014655,ENSCAFG00000001056,ENSCAFG00000006915,ENSCAFG00000007213,ENSCAFG00000003961,ENSCAFG00000018436,ENSCAFG00000010096,ENSCAFG00000012647,ENSCAFG00000019989,ENSCAFG00000019181,ENSCAFG00000017539,ENSCAFG00000016560,ENSCAFG00000030018,ENSCAFG00000011957,ENSCAFG00000002114,ENSCAFG00000005081,ENSCAFG00000012065,ENSCAFG00000016016,ENSCAFG00000019766,…
GO:0016614	oxidoreductase activity, acting on CH-OH group of donors	molecular_function	0.014734	29	3612	124	17684	ENSCAFG00000001333,ENSCAFG00000023161,ENSCAFG00000028891,ENSCAFG00000003895,ENSCAFG00000006702,ENSCAFG00000000927,ENSCAFG00000013438,ENSCAFG00000002370,ENSCAFG00000016687,ENSCAFG00000010185,ENSCAFG00000029395,ENSCAFG00000013218,ENSCAFG00000031486,ENSCAFG00000000561,ENSCAFG00000002977,ENSCAFG00000004267,ENSCAFG00000014444,ENSCAFG00000012052,ENSCAFG00000032720,ENSCAFG00000008296,ENSCAFG00000008288,…
GO:0016602	CCAAT-binding factor complex	cellular_component	0.014831	3	3612	4	17684	ENSCAFG00000001580,ENSCAFG00000002827,ENSCAFG00000029177
GO:1901020	negative regulation of calcium ion transmembrane transporter activity	biological_process	0.015264	6	3612	14	17684	ENSCAFG00000020395,ENSCAFG00000009595,ENSCAFG00000001435,ENSCAFG00000023991,ENSCAFG00000009033,ENSCAFG00000006991
GO:0043233	organelle lumen	cellular_component	0.015364	563	3612	3277	17684	ENSCAFG00000012097,ENSCAFG00000009335,ENSCAFG00000013205,ENSCAFG00000009314,ENSCAFG00000013132,ENSCAFG00000001161,ENSCAFG00000003388,ENSCAFG00000015978,ENSCAFG00000020243,ENSCAFG00000018463,ENSCAFG00000006589,ENSCAFG00000017091,ENSCAFG00000003389,ENSCAFG00000005436,ENSCAFG00000014310,ENSCAFG00000013478,ENSCAFG00000019789,ENSCAFG00000014370,ENSCAFG00000030380,ENSCAFG00000001043,ENSCAFG00000005286,…
GO:0060716	labyrinthine layer blood vessel development	biological_process	0.015386	7	3612	18	17684	ENSCAFG00000013547,ENSCAFG00000013924,ENSCAFG00000015421,ENSCAFG00000019172,ENSCAFG00000007468,ENSCAFG00000018354,ENSCAFG00000004232
GO:0001188	RNA polymerase I transcriptional preinitiation complex assembly	biological_process	0.015529	4	3612	7	17684	ENSCAFG00000002377,ENSCAFG00000017584,ENSCAFG00000019962,ENSCAFG00000018783
GO:0044531	modulation of programmed cell death in other organism	biological_process	0.01576	3	3612	4	17684	ENSCAFG00000014488,ENSCAFG00000007053,ENSCAFG00000030335
GO:0044532	modulation of apoptotic process in other organism	biological_process	0.01576	3	3612	4	17684	ENSCAFG00000007053,ENSCAFG00000030335,ENSCAFG00000014488
GO:0052040	modulation by symbiont of host programmed cell death	biological_process	0.01576	3	3612	4	17684	ENSCAFG00000014488,ENSCAFG00000030335,ENSCAFG00000007053
GO:0052150	modulation by symbiont of host apoptotic process	biological_process	0.01576	3	3612	4	17684	ENSCAFG00000030335,ENSCAFG00000007053,ENSCAFG00000014488
GO:0052248	modulation of programmed cell death in other organism involved in symbiotic interaction	biological_process	0.01576	3	3612	4	17684	ENSCAFG00000007053,ENSCAFG00000030335,ENSCAFG00000014488
GO:0052433	modulation by organism of apoptotic process in other organism involved in symbiotic interaction	biological_process	0.01576	3	3612	4	17684	ENSCAFG00000007053,ENSCAFG00000030335,ENSCAFG00000014488
GO:0017069	snRNA binding	molecular_function	0.015802	12	3612	40	17684	ENSCAFG00000019972,ENSCAFG00000014900,ENSCAFG00000013791,ENSCAFG00000003382,ENSCAFG00000017614,ENSCAFG00000024148,ENSCAFG00000013831,ENSCAFG00000017381,ENSCAFG00000010564,ENSCAFG00000003224,ENSCAFG00000030200,ENSCAFG00000005031
GO:0046031	ADP metabolic process	biological_process	0.015851	5	3612	11	17684	ENSCAFG00000010390,ENSCAFG00000013746,ENSCAFG00000014488,ENSCAFG00000003835,ENSCAFG00000020105
GO:0001665	alpha-N-acetylgalactosaminide alpha-2,6-sialyltransferase activity	molecular_function	0.015885	3	3612	4	17684	ENSCAFG00000005132,ENSCAFG00000005122,ENSCAFG00000031177
GO:0070086	ubiquitin-dependent endocytosis	biological_process	0.015971	3	3612	4	17684	ENSCAFG00000020134,ENSCAFG00000001610,ENSCAFG00000016822
GO:0010825	positive regulation of centrosome duplication	biological_process	0.015971	3	3612	4	17684	ENSCAFG00000004234,ENSCAFG00000023072,ENSCAFG00000000543
GO:2000780	negative regulation of double-strand break repair	biological_process	0.016059	9	3612	26	17684	ENSCAFG00000012751,ENSCAFG00000016583,ENSCAFG00000018420,ENSCAFG00000005670,ENSCAFG00000000378,ENSCAFG00000019196,ENSCAFG00000003181,ENSCAFG00000007291,ENSCAFG00000005470
GO:0030835	negative regulation of actin filament depolymerization	biological_process	0.016215	10	3612	30	17684	ENSCAFG00000012517,ENSCAFG00000002489,ENSCAFG00000010633,ENSCAFG00000012306,ENSCAFG00000008230,ENSCAFG00000013477,ENSCAFG00000023309,ENSCAFG00000006531,ENSCAFG00000003663,ENSCAFG00000015152
GO:0019432	triglyceride biosynthetic process	biological_process	0.016473	9	3612	26	17684	ENSCAFG00000011868,ENSCAFG00000012065,ENSCAFG00000016110,ENSCAFG00000018436,ENSCAFG00000009133,ENSCAFG00000009374,ENSCAFG00000015315,ENSCAFG00000018442,ENSCAFG00000017539
GO:0017169	CDP-alcohol phosphatidyltransferase activity	molecular_function	0.016646	4	3612	7	17684	ENSCAFG00000005550,ENSCAFG00000007213,ENSCAFG00000019766,ENSCAFG00000004334
GO:0004702	receptor signaling protein serine/threonine kinase activity	molecular_function	0.01665	12	3612	39	17684	ENSCAFG00000009924,ENSCAFG00000011566,ENSCAFG00000009321,ENSCAFG00000009396,ENSCAFG00000013140,ENSCAFG00000013774,ENSCAFG00000000395,ENSCAFG00000012144,ENSCAFG00000013230,ENSCAFG00000018974,ENSCAFG00000001338,ENSCAFG00000015421
GO:0010498	proteasomal protein catabolic process	biological_process	0.016763	73	3612	362	17684	ENSCAFG00000012528,ENSCAFG00000000111,ENSCAFG00000007427,ENSCAFG00000011966,ENSCAFG00000015141,ENSCAFG00000010575,ENSCAFG00000031251,ENSCAFG00000000418,ENSCAFG00000011896,ENSCAFG00000005608,ENSCAFG00000009045,ENSCAFG00000015855,ENSCAFG00000008784,ENSCAFG00000017463,ENSCAFG00000006211,ENSCAFG00000007652,ENSCAFG00000016295,ENSCAFG00000015093,ENSCAFG00000015961,ENSCAFG00000016988,ENSCAFG00000019495,…
GO:0034109	homotypic cell-cell adhesion	biological_process	0.017189	14	3612	48	17684	ENSCAFG00000008440,ENSCAFG00000014273,ENSCAFG00000018171,ENSCAFG00000006224,ENSCAFG00000008424,ENSCAFG00000014463,ENSCAFG00000023178,ENSCAFG00000020125,ENSCAFG00000023006,ENSCAFG00000016607,ENSCAFG00000001179,ENSCAFG00000014609,ENSCAFG00000014337,ENSCAFG00000006889
GO:0000050	urea cycle	biological_process	0.017274	4	3612	7	17684	ENSCAFG00000010332,ENSCAFG00000004767,ENSCAFG00000016428,ENSCAFG00000019945
GO:0005789	endoplasmic reticulum membrane	cellular_component	0.017277	84	3612	422	17684	ENSCAFG00000011956,ENSCAFG00000015625,ENSCAFG00000005081,ENSCAFG00000031870,ENSCAFG00000019766,ENSCAFG00000011345,ENSCAFG00000003867,ENSCAFG00000010047,ENSCAFG00000029232,ENSCAFG00000004334,ENSCAFG00000000108,ENSCAFG00000015435,ENSCAFG00000012305,ENSCAFG00000005245,ENSCAFG00000016276,ENSCAFG00000013068,ENSCAFG00000013916,ENSCAFG00000011537,ENSCAFG00000028708,ENSCAFG00000016696,ENSCAFG00000004688,…
GO:0043046	DNA methylation involved in gamete generation	biological_process	0.017467	6	3612	14	17684	ENSCAFG00000012058,ENSCAFG00000010177,ENSCAFG00000012856,ENSCAFG00000015596,ENSCAFG00000018470,ENSCAFG00000003419
GO:0009126	purine nucleoside monophosphate metabolic process	biological_process	0.017643	10	3612	31	17684	ENSCAFG00000002994,ENSCAFG00000003835,ENSCAFG00000020105,ENSCAFG00000009498,ENSCAFG00000010390,ENSCAFG00000010354,ENSCAFG00000018342,ENSCAFG00000001174,ENSCAFG00000013746,ENSCAFG00000019815
GO:0046033	AMP metabolic process	biological_process	0.017947	6	3612	15	17684	ENSCAFG00000013746,ENSCAFG00000003835,ENSCAFG00000020105,ENSCAFG00000018342,ENSCAFG00000010390,ENSCAFG00000002994
GO:0038065	collagen-activated signaling pathway	biological_process	0.018086	6	3612	14	17684	ENSCAFG00000017018,ENSCAFG00000018423,ENSCAFG00000031157,ENSCAFG00000017482,ENSCAFG00000006069,ENSCAFG00000018016
GO:0016769	transferase activity, transferring nitrogenous groups	molecular_function	0.018118	8	3612	22	17684	ENSCAFG00000000433,ENSCAFG00000003901,ENSCAFG00000019030,ENSCAFG00000020030,ENSCAFG00000000242,ENSCAFG00000013733,ENSCAFG00000018790,ENSCAFG00000006176
GO:0016616	oxidoreductase activity, acting on the CH-OH group of donors, NAD or NADP as acceptor	molecular_function	0.018593	27	3612	116	17684	ENSCAFG00000002370,ENSCAFG00000013438,ENSCAFG00000000927,ENSCAFG00000006702,ENSCAFG00000028891,ENSCAFG00000003895,ENSCAFG00000023161,ENSCAFG00000001333,ENSCAFG00000019977,ENSCAFG00000019172,ENSCAFG00000030965,ENSCAFG00000002977,ENSCAFG00000009633,ENSCAFG00000023660,ENSCAFG00000003869,ENSCAFG00000030875,ENSCAFG00000015978,ENSCAFG00000012052,ENSCAFG00000014444,ENSCAFG00000032720,ENSCAFG00000004267,…
GO:0042575	DNA polymerase complex	cellular_component	0.019211	5	3612	11	17684	ENSCAFG00000010756,ENSCAFG00000003942,ENSCAFG00000016583,ENSCAFG00000013710,ENSCAFG00000030380
GO:0007368	determination of left/right symmetry	biological_process	0.019229	22	3612	88	17684	ENSCAFG00000001923,ENSCAFG00000009319,ENSCAFG00000018935,ENSCAFG00000006124,ENSCAFG00000001108,ENSCAFG00000019964,ENSCAFG00000002615,ENSCAFG00000030023,ENSCAFG00000004346,ENSCAFG00000010529,ENSCAFG00000009595,ENSCAFG00000007858,ENSCAFG00000019802,ENSCAFG00000009895,ENSCAFG00000007468,ENSCAFG00000000955,ENSCAFG00000017567,ENSCAFG00000005048,ENSCAFG00000001179,ENSCAFG00000020106,ENSCAFG00000002499,…
GO:0008887	glycerate kinase activity	molecular_function	0.019287	2	3612	2	17684	ENSCAFG00000009779,ENSCAFG00000031148
GO:0016604	nuclear body	cellular_component	0.019481	108	3612	556	17684	ENSCAFG00000005470,ENSCAFG00000000981,ENSCAFG00000012388,ENSCAFG00000001390,ENSCAFG00000006761,ENSCAFG00000016066,ENSCAFG00000014477,ENSCAFG00000000871,ENSCAFG00000013153,ENSCAFG00000006030,ENSCAFG00000000933,ENSCAFG00000009289,ENSCAFG00000030200,ENSCAFG00000002489,ENSCAFG00000006447,ENSCAFG00000005462,ENSCAFG00000011820,ENSCAFG00000023182,ENSCAFG00000000959,ENSCAFG00000012431,ENSCAFG00000019964,…
GO:0032693	negative regulation of interleukin-10 production	biological_process	0.019606	5	3612	11	17684	ENSCAFG00000002120,ENSCAFG00000005750,ENSCAFG00000000120,ENSCAFG00000002121,ENSCAFG00000000777
GO:0090407	organophosphate biosynthetic process	biological_process	0.019654	78	3612	403	17684	ENSCAFG00000004334,ENSCAFG00000010390,ENSCAFG00000017129,ENSCAFG00000019766,ENSCAFG00000020105,ENSCAFG00000019989,ENSCAFG00000000771,ENSCAFG00000030018,ENSCAFG00000012647,ENSCAFG00000001049,ENSCAFG00000003835,ENSCAFG00000000579,ENSCAFG00000001523,ENSCAFG00000011167,ENSCAFG00000015082,ENSCAFG00000019878,ENSCAFG00000031759,ENSCAFG00000019536,ENSCAFG00000019815,ENSCAFG00000012554,ENSCAFG00000000083,…
GO:0005783	endoplasmic reticulum	cellular_component	0.019674	188	3612	1029	17684	ENSCAFG00000015754,ENSCAFG00000011926,ENSCAFG00000023645,ENSCAFG00000005713,ENSCAFG00000010156,ENSCAFG00000004253,ENSCAFG00000013951,ENSCAFG00000013502,ENSCAFG00000003429,ENSCAFG00000004493,ENSCAFG00000013997,ENSCAFG00000023287,ENSCAFG00000013694,ENSCAFG00000016696,ENSCAFG00000013068,ENSCAFG00000016104,ENSCAFG00000011537,ENSCAFG00000015130,ENSCAFG00000000774,ENSCAFG00000000128,ENSCAFG00000010883,…
GO:0001836	release of cytochrome c from mitochondria	biological_process	0.019864	11	3612	37	17684	ENSCAFG00000007053,ENSCAFG00000018354,ENSCAFG00000003867,ENSCAFG00000009905,ENSCAFG00000014488,ENSCAFG00000018007,ENSCAFG00000013800,ENSCAFG00000011976,ENSCAFG00000005445,ENSCAFG00000024239,ENSCAFG00000032043
GO:0044237	cellular metabolic process	biological_process	0.019963	1417	3612	8732	17684	ENSCAFG00000000558,ENSCAFG00000006889,ENSCAFG00000018018,ENSCAFG00000007638,ENSCAFG00000015305,ENSCAFG00000015282,ENSCAFG00000023074,ENSCAFG00000001317,ENSCAFG00000001523,ENSCAFG00000019266,ENSCAFG00000014308,ENSCAFG00000009616,ENSCAFG00000000956,ENSCAFG00000016104,ENSCAFG00000013068,ENSCAFG00000031019,ENSCAFG00000010919,ENSCAFG00000000779,ENSCAFG00000006098,ENSCAFG00000003319,ENSCAFG00000002370,…
GO:0018916	nitrobenzene metabolic process	biological_process	0.020353	2	3612	2	17684	ENSCAFG00000019809,ENSCAFG00000019812
GO:0008649	rRNA methyltransferase activity	molecular_function	0.020418	6	3612	15	17684	ENSCAFG00000014424,ENSCAFG00000007211,ENSCAFG00000014445,ENSCAFG00000015034,ENSCAFG00000012894,ENSCAFG00000005412
GO:0045738	negative regulation of DNA repair	biological_process	0.020479	9	3612	27	17684	ENSCAFG00000005670,ENSCAFG00000018420,ENSCAFG00000000378,ENSCAFG00000007291,ENSCAFG00000003181,ENSCAFG00000019196,ENSCAFG00000005470,ENSCAFG00000012751,ENSCAFG00000016583
GO:0032984	macromolecular complex disassembly	biological_process	0.020569	32	3612	140	17684	ENSCAFG00000004835,ENSCAFG00000023309,ENSCAFG00000009335,ENSCAFG00000008306,ENSCAFG00000004076,ENSCAFG00000008230,ENSCAFG00000008505,ENSCAFG00000002489,ENSCAFG00000004759,ENSCAFG00000001909,ENSCAFG00000000374,ENSCAFG00000013477,ENSCAFG00000019523,ENSCAFG00000009084,ENSCAFG00000012517,ENSCAFG00000010261,ENSCAFG00000010633,ENSCAFG00000030887,ENSCAFG00000005713,ENSCAFG00000016988,ENSCAFG00000006531,…
GO:0005581	collagen	cellular_component	0.020718	14	3612	49	17684	ENSCAFG00000000896,ENSCAFG00000015753,ENSCAFG00000004662,ENSCAFG00000010547,ENSCAFG00000015754,ENSCAFG00000013694,ENSCAFG00000000848,ENSCAFG00000017018,ENSCAFG00000018016,ENSCAFG00000032454,ENSCAFG00000018825,ENSCAFG00000019985,ENSCAFG00000000903,ENSCAFG00000006069
GO:1900078	positive regulation of cellular response to insulin stimulus	biological_process	0.020914	8	3612	23	17684	ENSCAFG00000014978,ENSCAFG00000019169,ENSCAFG00000012554,ENSCAFG00000001425,ENSCAFG00000005707,ENSCAFG00000007626,ENSCAFG00000017124,ENSCAFG00000013121
GO:0032182	small conjugating protein binding	molecular_function	0.020996	26	3612	108	17684	ENSCAFG00000015093,ENSCAFG00000014586,ENSCAFG00000017619,ENSCAFG00000000981,ENSCAFG00000001905,ENSCAFG00000009119,ENSCAFG00000005470,ENSCAFG00000001536,ENSCAFG00000007088,ENSCAFG00000001435,ENSCAFG00000011734,ENSCAFG00000009863,ENSCAFG00000002792,ENSCAFG00000012700,ENSCAFG00000005932,ENSCAFG00000012543,ENSCAFG00000001610,ENSCAFG00000015332,ENSCAFG00000012565,ENSCAFG00000000373,ENSCAFG00000000360,…
GO:0016310	phosphorylation	biological_process	0.021089	279	3612	1568	17684	ENSCAFG00000015747,ENSCAFG00000003875,ENSCAFG00000003824,ENSCAFG00000019436,ENSCAFG00000015200,ENSCAFG00000017165,ENSCAFG00000007748,ENSCAFG00000016988,ENSCAFG00000019538,ENSCAFG00000014818,ENSCAFG00000015654,ENSCAFG00000012493,ENSCAFG00000001542,ENSCAFG00000009171,ENSCAFG00000032043,ENSCAFG00000019219,ENSCAFG00000010414,ENSCAFG00000023709,ENSCAFG00000013121,ENSCAFG00000000627,ENSCAFG00000017945,…
GO:0060400	negative regulation of growth hormone receptor signaling pathway	biological_process	0.021204	2	3612	2	17684	ENSCAFG00000014882,ENSCAFG00000031524
GO:0072329	monocarboxylic acid catabolic process	biological_process	0.021324	21	3612	82	17684	ENSCAFG00000004678,ENSCAFG00000004813,ENSCAFG00000014064,ENSCAFG00000029948,ENSCAFG00000008681,ENSCAFG00000016701,ENSCAFG00000009009,ENSCAFG00000001827,ENSCAFG00000019030,ENSCAFG00000020112,ENSCAFG00000018790,ENSCAFG00000015048,ENSCAFG00000018442,ENSCAFG00000013218,ENSCAFG00000013694,ENSCAFG00000029395,ENSCAFG00000004267,ENSCAFG00000016016,ENSCAFG00000011868,ENSCAFG00000018354,ENSCAFG00000012065
GO:0003824	catalytic activity	molecular_function	0.021325	859	3612	5119	17684	ENSCAFG00000031154,ENSCAFG00000014775,ENSCAFG00000008099,ENSCAFG00000009321,ENSCAFG00000010625,ENSCAFG00000029298,ENSCAFG00000007682,ENSCAFG00000010096,ENSCAFG00000000379,ENSCAFG00000000131,ENSCAFG00000001827,ENSCAFG00000003624,ENSCAFG00000020380,ENSCAFG00000019501,ENSCAFG00000032245,ENSCAFG00000005750,ENSCAFG00000016563,ENSCAFG00000002907,ENSCAFG00000012144,ENSCAFG00000011452,ENSCAFG00000018201,…
GO:0004958	prostaglandin F receptor activity	molecular_function	0.021374	2	3612	2	17684	ENSCAFG00000016454,ENSCAFG00000020345
GO:0046460	neutral lipid biosynthetic process	biological_process	0.021412	9	3612	27	17684	ENSCAFG00000016110,ENSCAFG00000012065,ENSCAFG00000018436,ENSCAFG00000009133,ENSCAFG00000011868,ENSCAFG00000018442,ENSCAFG00000017539,ENSCAFG00000009374,ENSCAFG00000015315
GO:0046463	acylglycerol biosynthetic process	biological_process	0.021412	9	3612	27	17684	ENSCAFG00000011868,ENSCAFG00000018436,ENSCAFG00000009133,ENSCAFG00000012065,ENSCAFG00000016110,ENSCAFG00000015315,ENSCAFG00000009374,ENSCAFG00000017539,ENSCAFG00000018442
GO:0090069	regulation of ribosome biogenesis	biological_process	0.021449	5	3612	11	17684	ENSCAFG00000014445,ENSCAFG00000002755,ENSCAFG00000007211,ENSCAFG00000010919,ENSCAFG00000009325
GO:0019217	regulation of fatty acid metabolic process	biological_process	0.021474	14	3612	50	17684	ENSCAFG00000000788,ENSCAFG00000013694,ENSCAFG00000012394,ENSCAFG00000005081,ENSCAFG00000016967,ENSCAFG00000018436,ENSCAFG00000013762,ENSCAFG00000019971,ENSCAFG00000004912,ENSCAFG00000018354,ENSCAFG00000006211,ENSCAFG00000016016,ENSCAFG00000002276,ENSCAFG00000012192
GO:0007183	SMAD protein complex assembly	biological_process	0.02149	5	3612	11	17684	ENSCAFG00000017567,ENSCAFG00000015603,ENSCAFG00000031382,ENSCAFG00000007659,ENSCAFG00000005436
GO:0010821	regulation of mitochondrion organization	biological_process	0.021495	22	3612	90	17684	ENSCAFG00000018470,ENSCAFG00000018469,ENSCAFG00000014954,ENSCAFG00000002755,ENSCAFG00000009905,ENSCAFG00000019647,ENSCAFG00000018007,ENSCAFG00000012570,ENSCAFG00000011976,ENSCAFG00000032043,ENSCAFG00000013771,ENSCAFG00000031607,ENSCAFG00000018354,ENSCAFG00000003867,ENSCAFG00000007403,ENSCAFG00000000423,ENSCAFG00000008388,ENSCAFG00000014488,ENSCAFG00000013800,ENSCAFG00000018333,ENSCAFG00000018443,…
GO:0006601	creatine biosynthetic process	biological_process	0.021654	2	3612	2	17684	ENSCAFG00000019500,ENSCAFG00000013733
GO:0043380	regulation of memory T cell differentiation	biological_process	0.021775	2	3612	2	17684	ENSCAFG00000000120,ENSCAFG00000013904
GO:0034587	piRNA metabolic process	biological_process	0.021847	5	3612	11	17684	ENSCAFG00000018470,ENSCAFG00000003419,ENSCAFG00000019933,ENSCAFG00000015596,ENSCAFG00000012856
GO:1901475	pyruvate transmembrane transport	biological_process	0.022027	2	3612	2	17684	ENSCAFG00000015973,ENSCAFG00000000316
GO:0010257	NADH dehydrogenase complex assembly	biological_process	0.022093	10	3612	33	17684	ENSCAFG00000019529,ENSCAFG00000005861,ENSCAFG00000006096,ENSCAFG00000001045,ENSCAFG00000016258,ENSCAFG00000005571,ENSCAFG00000030659,ENSCAFG00000003930,ENSCAFG00000012111,ENSCAFG00000019476
GO:0032981	mitochondrial respiratory chain complex I assembly	biological_process	0.022093	10	3612	33	17684	ENSCAFG00000016258,ENSCAFG00000001045,ENSCAFG00000003930,ENSCAFG00000012111,ENSCAFG00000019476,ENSCAFG00000005571,ENSCAFG00000030659,ENSCAFG00000019529,ENSCAFG00000005861,ENSCAFG00000006096
GO:0097031	mitochondrial respiratory chain complex I biogenesis	biological_process	0.022093	10	3612	33	17684	ENSCAFG00000005571,ENSCAFG00000030659,ENSCAFG00000003930,ENSCAFG00000012111,ENSCAFG00000019476,ENSCAFG00000001045,ENSCAFG00000016258,ENSCAFG00000006096,ENSCAFG00000019529,ENSCAFG00000005861
GO:0045737	positive regulation of cyclin-dependent protein kinase activity	biological_process	0.022101	9	3612	27	17684	ENSCAFG00000019264,ENSCAFG00000018354,ENSCAFG00000018007,ENSCAFG00000013539,ENSCAFG00000009595,ENSCAFG00000004627,ENSCAFG00000019424,ENSCAFG00000005031,ENSCAFG00000003678
GO:0002586	regulation of antigen processing and presentation of peptide antigen via MHC class II	biological_process	0.022112	2	3612	2	17684	ENSCAFG00000001586,ENSCAFG00000000896
GO:0097027	ubiquitin-protein ligase activator activity	molecular_function	0.022273	4	3612	8	17684	ENSCAFG00000005259,ENSCAFG00000006747,ENSCAFG00000008402,ENSCAFG00000000933
GO:0006914	autophagy	biological_process	0.022336	49	3612	230	17684	ENSCAFG00000020373,ENSCAFG00000001405,ENSCAFG00000019538,ENSCAFG00000003860,ENSCAFG00000020134,ENSCAFG00000001338,ENSCAFG00000018600,ENSCAFG00000004377,ENSCAFG00000010779,ENSCAFG00000019825,ENSCAFG00000007627,ENSCAFG00000007331,ENSCAFG00000018009,ENSCAFG00000006975,ENSCAFG00000015743,ENSCAFG00000018354,ENSCAFG00000005469,ENSCAFG00000030196,ENSCAFG00000005042,ENSCAFG00000019626,ENSCAFG00000017957,…
GO:0015849	organic acid transport	biological_process	0.022397	46	3612	213	17684	ENSCAFG00000004531,ENSCAFG00000004818,ENSCAFG00000006944,ENSCAFG00000024246,ENSCAFG00000002161,ENSCAFG00000010641,ENSCAFG00000020112,ENSCAFG00000019968,ENSCAFG00000010606,ENSCAFG00000006054,ENSCAFG00000001827,ENSCAFG00000010873,ENSCAFG00000015836,ENSCAFG00000015226,ENSCAFG00000024892,ENSCAFG00000015048,ENSCAFG00000015368,ENSCAFG00000009243,ENSCAFG00000006695,ENSCAFG00000005437,ENSCAFG00000015973,…
GO:0046942	carboxylic acid transport	biological_process	0.022397	46	3612	213	17684	ENSCAFG00000019788,ENSCAFG00000006042,ENSCAFG00000016295,ENSCAFG00000016706,ENSCAFG00000015973,ENSCAFG00000000316,ENSCAFG00000007422,ENSCAFG00000001964,ENSCAFG00000011086,ENSCAFG00000015174,ENSCAFG00000013947,ENSCAFG00000006541,ENSCAFG00000015315,ENSCAFG00000003922,ENSCAFG00000000586,ENSCAFG00000012578,ENSCAFG00000018354,ENSCAFG00000012955,ENSCAFG00000001833,ENSCAFG00000015326,ENSCAFG00000015972,…
GO:1901615	organic hydroxy compound metabolic process	biological_process	0.022555	63	3612	309	17684	ENSCAFG00000017626,ENSCAFG00000007858,ENSCAFG00000014877,ENSCAFG00000003981,ENSCAFG00000000586,ENSCAFG00000004813,ENSCAFG00000014553,ENSCAFG00000011200,ENSCAFG00000015315,ENSCAFG00000017888,ENSCAFG00000000644,ENSCAFG00000016988,ENSCAFG00000014661,ENSCAFG00000003429,ENSCAFG00000006211,ENSCAFG00000009033,ENSCAFG00000013951,ENSCAFG00000018600,ENSCAFG00000019490,ENSCAFG00000016708,ENSCAFG00000017594,…
GO:0048026	positive regulation of mRNA splicing, via spliceosome	biological_process	0.022556	7	3612	20	17684	ENSCAFG00000019528,ENSCAFG00000015485,ENSCAFG00000019506,ENSCAFG00000024996,ENSCAFG00000003389,ENSCAFG00000012699,ENSCAFG00000016438
GO:2001021	negative regulation of response to DNA damage stimulus	biological_process	0.022568	15	3612	55	17684	ENSCAFG00000000378,ENSCAFG00000005670,ENSCAFG00000018420,ENSCAFG00000005470,ENSCAFG00000018481,ENSCAFG00000007053,ENSCAFG00000019196,ENSCAFG00000006889,ENSCAFG00000007291,ENSCAFG00000003181,ENSCAFG00000000418,ENSCAFG00000012751,ENSCAFG00000016583,ENSCAFG00000029158,ENSCAFG00000018007
GO:0010869	regulation of receptor biosynthetic process	biological_process	0.02257	6	3612	15	17684	ENSCAFG00000020422,ENSCAFG00000010597,ENSCAFG00000000118,ENSCAFG00000013694,ENSCAFG00000001034,ENSCAFG00000000788
GO:0045322	unmethylated CpG binding	molecular_function	0.022584	2	3612	2	17684	ENSCAFG00000023201,ENSCAFG00000018892
GO:0070868	heterochromatin organization involved in chromatin silencing	biological_process	0.022638	2	3612	2	17684	ENSCAFG00000018420,ENSCAFG00000030380
GO:0001706	endoderm formation	biological_process	0.022743	12	3612	41	17684	ENSCAFG00000007638,ENSCAFG00000017567,ENSCAFG00000012403,ENSCAFG00000019973,ENSCAFG00000009905,ENSCAFG00000014345,ENSCAFG00000030023,ENSCAFG00000029101,ENSCAFG00000019985,ENSCAFG00000025057,ENSCAFG00000006491,ENSCAFG00000006069
GO:0043436	oxoacid metabolic process	biological_process	0.0228	133	3612	705	17684	ENSCAFG00000009411,ENSCAFG00000029395,ENSCAFG00000002871,ENSCAFG00000000115,ENSCAFG00000016967,ENSCAFG00000030762,ENSCAFG00000000788,ENSCAFG00000019812,ENSCAFG00000001911,ENSCAFG00000001325,ENSCAFG00000006042,ENSCAFG00000013762,ENSCAFG00000013438,ENSCAFG00000015654,ENSCAFG00000000927,ENSCAFG00000029077,ENSCAFG00000004767,ENSCAFG00000010873,ENSCAFG00000010952,ENSCAFG00000016070,ENSCAFG00000015048,…
GO:0000812	Swr1 complex	cellular_component	0.022912	5	3612	11	17684	ENSCAFG00000003844,ENSCAFG00000013810,ENSCAFG00000013299,ENSCAFG00000011748,ENSCAFG00000000428
GO:0070475	rRNA base methylation	biological_process	0.023073	4	3612	8	17684	ENSCAFG00000014424,ENSCAFG00000012894,ENSCAFG00000014445,ENSCAFG00000015034
GO:2000463	positive regulation of excitatory postsynaptic membrane potential	biological_process	0.023326	6	3612	15	17684	ENSCAFG00000029677,ENSCAFG00000012623,ENSCAFG00000032311,ENSCAFG00000002924,ENSCAFG00000023004,ENSCAFG00000010458
GO:0043161	proteasomal ubiquitin-dependent protein catabolic process	biological_process	0.023443	65	3612	322	17684	ENSCAFG00000004253,ENSCAFG00000018622,ENSCAFG00000015305,ENSCAFG00000012565,ENSCAFG00000004116,ENSCAFG00000011526,ENSCAFG00000018354,ENSCAFG00000008402,ENSCAFG00000000774,ENSCAFG00000013916,ENSCAFG00000007088,ENSCAFG00000013506,ENSCAFG00000010495,ENSCAFG00000002792,ENSCAFG00000009863,ENSCAFG00000006059,ENSCAFG00000018993,ENSCAFG00000010047,ENSCAFG00000005259,ENSCAFG00000000236,ENSCAFG00000015004,…
GO:0033865	nucleoside bisphosphate metabolic process	biological_process	0.023443	8	3612	23	17684	ENSCAFG00000010361,ENSCAFG00000001827,ENSCAFG00000032388,ENSCAFG00000015654,ENSCAFG00000011167,ENSCAFG00000019971,ENSCAFG00000003981,ENSCAFG00000002871
GO:0033875	ribonucleoside bisphosphate metabolic process	biological_process	0.023443	8	3612	23	17684	ENSCAFG00000003981,ENSCAFG00000002871,ENSCAFG00000010361,ENSCAFG00000001827,ENSCAFG00000032388,ENSCAFG00000019971,ENSCAFG00000015654,ENSCAFG00000011167
GO:0034032	purine nucleoside bisphosphate metabolic process	biological_process	0.023443	8	3612	23	17684	ENSCAFG00000003981,ENSCAFG00000002871,ENSCAFG00000010361,ENSCAFG00000001827,ENSCAFG00000032388,ENSCAFG00000019971,ENSCAFG00000011167,ENSCAFG00000015654
GO:0019752	carboxylic acid metabolic process	biological_process	0.023579	123	3612	648	17684	ENSCAFG00000018354,ENSCAFG00000011224,ENSCAFG00000012619,ENSCAFG00000005899,ENSCAFG00000004267,ENSCAFG00000000125,ENSCAFG00000015282,ENSCAFG00000013860,ENSCAFG00000013694,ENSCAFG00000028708,ENSCAFG00000009482,ENSCAFG00000013218,ENSCAFG00000023863,ENSCAFG00000016276,ENSCAFG00000010539,ENSCAFG00000019440,ENSCAFG00000005905,ENSCAFG00000019030,ENSCAFG00000017996,ENSCAFG00000019490,ENSCAFG00000019675,…
GO:0043623	cellular protein complex assembly	biological_process	0.023784	97	3612	507	17684	ENSCAFG00000019881,ENSCAFG00000000387,ENSCAFG00000001045,ENSCAFG00000019171,ENSCAFG00000010580,ENSCAFG00000003560,ENSCAFG00000028510,ENSCAFG00000019529,ENSCAFG00000007659,ENSCAFG00000000848,ENSCAFG00000030659,ENSCAFG00000031099,ENSCAFG00000005436,ENSCAFG00000006730,ENSCAFG00000029379,ENSCAFG00000005081,ENSCAFG00000015576,ENSCAFG00000001501,ENSCAFG00000015603,ENSCAFG00000014001,ENSCAFG00000001179,…
GO:0048854	brain morphogenesis	biological_process	0.023829	10	3612	32	17684	ENSCAFG00000002924,ENSCAFG00000018115,ENSCAFG00000029677,ENSCAFG00000018990,ENSCAFG00000029600,ENSCAFG00000023004,ENSCAFG00000032311,ENSCAFG00000010242,ENSCAFG00000010458,ENSCAFG00000000860
GO:0071437	invadopodium	cellular_component	0.023843	5	3612	11	17684	ENSCAFG00000025002,ENSCAFG00000016607,ENSCAFG00000002918,ENSCAFG00000016987,ENSCAFG00000015743
GO:0006082	organic acid metabolic process	biological_process	0.023855	136	3612	723	17684	ENSCAFG00000029948,ENSCAFG00000000586,ENSCAFG00000004813,ENSCAFG00000004678,ENSCAFG00000029993,ENSCAFG00000007661,ENSCAFG00000019971,ENSCAFG00000006082,ENSCAFG00000006211,ENSCAFG00000002276,ENSCAFG00000005748,ENSCAFG00000004232,ENSCAFG00000018442,ENSCAFG00000009663,ENSCAFG00000012394,ENSCAFG00000011868,ENSCAFG00000008099,ENSCAFG00000014775,ENSCAFG00000019809,ENSCAFG00000020111,ENSCAFG00000009091,…
GO:0002584	negative regulation of antigen processing and presentation of peptide antigen	biological_process	0.023928	2	3612	2	17684	ENSCAFG00000000896,ENSCAFG00000015143
GO:0048256	flap endonuclease activity	molecular_function	0.024125	4	3612	8	17684	ENSCAFG00000013216,ENSCAFG00000010347,ENSCAFG00000013710,ENSCAFG00000030542
GO:0008670	2,4-dienoyl-CoA reductase (NADPH) activity	molecular_function	0.024228	2	3612	2	17684	ENSCAFG00000009009,ENSCAFG00000019675
GO:0004017	adenylate kinase activity	molecular_function	0.024302	5	3612	12	17684	ENSCAFG00000020380,ENSCAFG00000010390,ENSCAFG00000017744,ENSCAFG00000020105,ENSCAFG00000013746
GO:0042180	cellular ketone metabolic process	biological_process	0.02456	34	3612	151	17684	ENSCAFG00000018354,ENSCAFG00000016967,ENSCAFG00000030762,ENSCAFG00000012394,ENSCAFG00000013694,ENSCAFG00000009090,ENSCAFG00000010185,ENSCAFG00000018600,ENSCAFG00000016708,ENSCAFG00000005748,ENSCAFG00000002276,ENSCAFG00000006211,ENSCAFG00000014661,ENSCAFG00000029573,ENSCAFG00000013762,ENSCAFG00000019971,ENSCAFG00000010890,ENSCAFG00000010414,ENSCAFG00000000788,ENSCAFG00000014877,ENSCAFG00000014942,…
GO:0019902	phosphatase binding	molecular_function	0.024672	30	3612	129	17684	ENSCAFG00000015421,ENSCAFG00000004382,ENSCAFG00000015013,ENSCAFG00000009564,ENSCAFG00000002608,ENSCAFG00000011793,ENSCAFG00000014818,ENSCAFG00000004723,ENSCAFG00000019438,ENSCAFG00000005286,ENSCAFG00000009809,ENSCAFG00000016439,ENSCAFG00000020290,ENSCAFG00000010625,ENSCAFG00000019449,ENSCAFG00000004630,ENSCAFG00000007427,ENSCAFG00000018115,ENSCAFG00000017004,ENSCAFG00000016756,ENSCAFG00000007626,…
GO:0005671	Ada2/Gcn5/Ada3 transcription activator complex	cellular_component	0.02476	6	3612	15	17684	ENSCAFG00000011923,ENSCAFG00000019428,ENSCAFG00000030380,ENSCAFG00000020376,ENSCAFG00000018140,ENSCAFG00000019830
GO:0070816	phosphorylation of RNA polymerase II C-terminal domain	biological_process	0.024846	6	3612	15	17684	ENSCAFG00000004497,ENSCAFG00000005031,ENSCAFG00000030200,ENSCAFG00000019264,ENSCAFG00000000379,ENSCAFG00000009171
GO:0008107	galactoside 2-alpha-L-fucosyltransferase activity	molecular_function	0.024902	2	3612	2	17684	ENSCAFG00000032038,ENSCAFG00000023807
GO:0031127	alpha-(1,2)-fucosyltransferase activity	molecular_function	0.024902	2	3612	2	17684	ENSCAFG00000023807,ENSCAFG00000032038
GO:0016035	zeta DNA polymerase complex	cellular_component	0.024957	2	3612	2	17684	ENSCAFG00000016583,ENSCAFG00000003942
GO:0045921	positive regulation of exocytosis	biological_process	0.02501	12	3612	41	17684	ENSCAFG00000020125,ENSCAFG00000014332,ENSCAFG00000023178,ENSCAFG00000030814,ENSCAFG00000008424,ENSCAFG00000012426,ENSCAFG00000017120,ENSCAFG00000008440,ENSCAFG00000004759,ENSCAFG00000003429,ENSCAFG00000017529,ENSCAFG00000017981
GO:0030337	DNA polymerase processivity factor activity	molecular_function	0.02517	2	3612	2	17684	ENSCAFG00000018475,ENSCAFG00000006030
GO:0005537	mannose binding	molecular_function	0.025249	6	3612	15	17684	ENSCAFG00000015754,ENSCAFG00000000691,ENSCAFG00000000094,ENSCAFG00000017950,ENSCAFG00000000558,ENSCAFG00000016256
GO:0046605	regulation of centrosome cycle	biological_process	0.025331	14	3612	52	17684	ENSCAFG00000000543,ENSCAFG00000003875,ENSCAFG00000007497,ENSCAFG00000007088,ENSCAFG00000003050,ENSCAFG00000008510,ENSCAFG00000017569,ENSCAFG00000004234,ENSCAFG00000023072,ENSCAFG00000012405,ENSCAFG00000006975,ENSCAFG00000004031,ENSCAFG00000019170,ENSCAFG00000003560
GO:0048037	cofactor binding	molecular_function	0.025418	53	3612	255	17684	ENSCAFG00000023809,ENSCAFG00000009822,ENSCAFG00000018790,ENSCAFG00000003837,ENSCAFG00000006769,ENSCAFG00000012674,ENSCAFG00000009409,ENSCAFG00000012052,ENSCAFG00000008296,ENSCAFG00000008288,ENSCAFG00000015978,ENSCAFG00000009633,ENSCAFG00000030875,ENSCAFG00000016016,ENSCAFG00000002977,ENSCAFG00000015077,ENSCAFG00000003400,ENSCAFG00000009707,ENSCAFG00000030804,ENSCAFG00000020030,ENSCAFG00000001333,…
GO:0042175	nuclear outer membrane-endoplasmic reticulum membrane network	cellular_component	0.025545	85	3612	435	17684	ENSCAFG00000032738,ENSCAFG00000000228,ENSCAFG00000015223,ENSCAFG00000016752,ENSCAFG00000000348,ENSCAFG00000005550,ENSCAFG00000015048,ENSCAFG00000009374,ENSCAFG00000007038,ENSCAFG00000003701,ENSCAFG00000006020,ENSCAFG00000014360,ENSCAFG00000011072,ENSCAFG00000015221,ENSCAFG00000007098,ENSCAFG00000009595,ENSCAFG00000031154,ENSCAFG00000000761,ENSCAFG00000000972,ENSCAFG00000007213,ENSCAFG00000003050,…
GO:0033689	negative regulation of osteoblast proliferation	biological_process	0.025577	4	3612	8	17684	ENSCAFG00000006051,ENSCAFG00000004825,ENSCAFG00000014353,ENSCAFG00000012685
GO:2000110	negative regulation of macrophage apoptotic process	biological_process	0.025616	2	3612	2	17684	ENSCAFG00000018171,ENSCAFG00000010575
GO:0004611	phosphoenolpyruvate carboxykinase activity	molecular_function	0.025628	2	3612	2	17684	ENSCAFG00000011868,ENSCAFG00000012065
GO:0004613	phosphoenolpyruvate carboxykinase (GTP) activity	molecular_function	0.025628	2	3612	2	17684	ENSCAFG00000011868,ENSCAFG00000012065
GO:0019543	propionate catabolic process	biological_process	0.025628	2	3612	2	17684	ENSCAFG00000012065,ENSCAFG00000011868
GO:0046327	glycerol biosynthetic process from pyruvate	biological_process	0.025628	2	3612	2	17684	ENSCAFG00000011868,ENSCAFG00000012065
GO:0022411	cellular component disassembly	biological_process	0.025824	41	3612	191	17684	ENSCAFG00000004835,ENSCAFG00000030542,ENSCAFG00000023309,ENSCAFG00000009335,ENSCAFG00000001536,ENSCAFG00000004759,ENSCAFG00000025002,ENSCAFG00000008230,ENSCAFG00000008505,ENSCAFG00000002489,ENSCAFG00000004076,ENSCAFG00000008306,ENSCAFG00000019523,ENSCAFG00000009084,ENSCAFG00000001909,ENSCAFG00000013477,ENSCAFG00000020036,ENSCAFG00000000374,ENSCAFG00000004491,ENSCAFG00000030887,ENSCAFG00000010261,…
GO:0004821	histidine-tRNA ligase activity	molecular_function	0.025947	2	3612	2	17684	ENSCAFG00000005905,ENSCAFG00000005899
GO:0006427	histidyl-tRNA aminoacylation	biological_process	0.025947	2	3612	2	17684	ENSCAFG00000005899,ENSCAFG00000005905
GO:0010470	regulation of gastrulation	biological_process	0.026085	12	3612	42	17684	ENSCAFG00000008424,ENSCAFG00000008440,ENSCAFG00000004759,ENSCAFG00000030023,ENSCAFG00000013694,ENSCAFG00000009411,ENSCAFG00000010625,ENSCAFG00000001559,ENSCAFG00000023178,ENSCAFG00000005168,ENSCAFG00000001179,ENSCAFG00000006889
GO:0044422	organelle part	cellular_component	0.02612	1047	3612	6373	17684	ENSCAFG00000017629,ENSCAFG00000010633,ENSCAFG00000002477,ENSCAFG00000000788,ENSCAFG00000004526,ENSCAFG00000016967,ENSCAFG00000031542,ENSCAFG00000008737,ENSCAFG00000028661,ENSCAFG00000019626,ENSCAFG00000014585,ENSCAFG00000001048,ENSCAFG00000001372,ENSCAFG00000007213,ENSCAFG00000004710,ENSCAFG00000007098,ENSCAFG00000015221,ENSCAFG00000016138,ENSCAFG00000014360,ENSCAFG00000005760,ENSCAFG00000007038,…
GO:0006829	zinc ion transport	biological_process	0.026225	8	3612	24	17684	ENSCAFG00000004828,ENSCAFG00000000112,ENSCAFG00000013741,ENSCAFG00000007670,ENSCAFG00000010842,ENSCAFG00000000917,ENSCAFG00000019998,ENSCAFG00000005438
GO:0001300	chronological cell aging	biological_process	0.026253	2	3612	2	17684	ENSCAFG00000013909,ENSCAFG00000020106
GO:1990026	hippocampal mossy fiber expansion	cellular_component	0.026266	2	3612	2	17684	ENSCAFG00000014353,ENSCAFG00000003824
GO:0015711	organic anion transport	biological_process	0.026344	64	3612	314	17684	ENSCAFG00000006695,ENSCAFG00000005707,ENSCAFG00000000123,ENSCAFG00000012085,ENSCAFG00000015368,ENSCAFG00000009243,ENSCAFG00000002939,ENSCAFG00000015836,ENSCAFG00000000009,ENSCAFG00000017539,ENSCAFG00000006054,ENSCAFG00000006904,ENSCAFG00000010641,ENSCAFG00000024246,ENSCAFG00000004531,ENSCAFG00000004818,ENSCAFG00000020121,ENSCAFG00000015972,ENSCAFG00000012955,ENSCAFG00000018354,ENSCAFG00000006881,…
GO:0019903	protein phosphatase binding	molecular_function	0.026529	23	3612	94	17684	ENSCAFG00000004382,ENSCAFG00000009564,ENSCAFG00000015013,ENSCAFG00000002608,ENSCAFG00000011793,ENSCAFG00000014818,ENSCAFG00000004723,ENSCAFG00000009809,ENSCAFG00000016439,ENSCAFG00000004630,ENSCAFG00000020290,ENSCAFG00000010625,ENSCAFG00000018115,ENSCAFG00000007427,ENSCAFG00000016756,ENSCAFG00000017004,ENSCAFG00000007626,ENSCAFG00000030576,ENSCAFG00000018439,ENSCAFG00000029146,ENSCAFG00000018075,…
GO:0005740	mitochondrial envelope	cellular_component	0.026551	80	3612	429	17684	ENSCAFG00000007049,ENSCAFG00000001529,ENSCAFG00000032043,ENSCAFG00000032367,ENSCAFG00000000644,ENSCAFG00000000927,ENSCAFG00000014924,ENSCAFG00000030359,ENSCAFG00000010779,ENSCAFG00000005861,ENSCAFG00000006578,ENSCAFG00000019476,ENSCAFG00000000376,ENSCAFG00000009090,ENSCAFG00000012742,ENSCAFG00000010759,ENSCAFG00000002856,ENSCAFG00000005445,ENSCAFG00000015141,ENSCAFG00000007053,ENSCAFG00000010178,…
GO:2001020	regulation of response to DNA damage stimulus	biological_process	0.026622	33	3612	147	17684	ENSCAFG00000006416,ENSCAFG00000010184,ENSCAFG00000018007,ENSCAFG00000000425,ENSCAFG00000009119,ENSCAFG00000006889,ENSCAFG00000019196,ENSCAFG00000007291,ENSCAFG00000016583,ENSCAFG00000017476,ENSCAFG00000012751,ENSCAFG00000000418,ENSCAFG00000007493,ENSCAFG00000008921,ENSCAFG00000007053,ENSCAFG00000018420,ENSCAFG00000015707,ENSCAFG00000015454,ENSCAFG00000013205,ENSCAFG00000016279,ENSCAFG00000005470,…
GO:0044283	small molecule biosynthetic process	biological_process	0.026652	71	3612	357	17684	ENSCAFG00000029395,ENSCAFG00000017165,ENSCAFG00000009090,ENSCAFG00000030762,ENSCAFG00000009663,ENSCAFG00000012967,ENSCAFG00000011805,ENSCAFG00000011868,ENSCAFG00000010890,ENSCAFG00000004678,ENSCAFG00000016988,ENSCAFG00000001325,ENSCAFG00000029573,ENSCAFG00000013762,ENSCAFG00000019971,ENSCAFG00000000927,ENSCAFG00000029077,ENSCAFG00000002276,ENSCAFG00000006211,ENSCAFG00000004767,ENSCAFG00000016560,…
GO:0004615	phosphomannomutase activity	molecular_function	0.026741	2	3612	2	17684	ENSCAFG00000001049,ENSCAFG00000019010
GO:2000234	positive regulation of rRNA processing	biological_process	0.026791	4	3612	8	17684	ENSCAFG00000007211,ENSCAFG00000014445,ENSCAFG00000009325,ENSCAFG00000010919
GO:0006397	mRNA processing	biological_process	0.026911	67	3612	341	17684	ENSCAFG00000010564,ENSCAFG00000005139,ENSCAFG00000004805,ENSCAFG00000018976,ENSCAFG00000016438,ENSCAFG00000005469,ENSCAFG00000005147,ENSCAFG00000003984,ENSCAFG00000019266,ENSCAFG00000016050,ENSCAFG00000000740,ENSCAFG00000003224,ENSCAFG00000012378,ENSCAFG00000003341,ENSCAFG00000003595,ENSCAFG00000007638,ENSCAFG00000007484,ENSCAFG00000024996,ENSCAFG00000008603,ENSCAFG00000013454,ENSCAFG00000017140,…
GO:0010867	positive regulation of triglyceride biosynthetic process	biological_process	0.026967	4	3612	8	17684	ENSCAFG00000016110,ENSCAFG00000018436,ENSCAFG00000017539,ENSCAFG00000015315
GO:0019050	suppression by virus of host apoptotic process	biological_process	0.027031	2	3612	2	17684	ENSCAFG00000014488,ENSCAFG00000007053
GO:0039526	modulation by virus of host apoptotic process	biological_process	0.027031	2	3612	2	17684	ENSCAFG00000007053,ENSCAFG00000014488
GO:0097017	renal protein absorption	biological_process	0.027067	2	3612	2	17684	ENSCAFG00000003663,ENSCAFG00000013694
GO:2000583	regulation of platelet-derived growth factor receptor-alpha signaling pathway	biological_process	0.027067	2	3612	2	17684	ENSCAFG00000013694,ENSCAFG00000002271
GO:2000584	negative regulation of platelet-derived growth factor receptor-alpha signaling pathway	biological_process	0.027067	2	3612	2	17684	ENSCAFG00000002271,ENSCAFG00000013694
GO:2000638	regulation of SREBP signaling pathway	biological_process	0.027323	2	3612	2	17684	ENSCAFG00000017124,ENSCAFG00000005081
GO:0046900	tetrahydrofolylpolyglutamate metabolic process	biological_process	0.027419	2	3612	2	17684	ENSCAFG00000020111,ENSCAFG00000007203
GO:0071641	negative regulation of macrophage inflammatory protein 1 alpha production	biological_process	0.027453	2	3612	2	17684	ENSCAFG00000024473,ENSCAFG00000016428
GO:0006361	transcription initiation from RNA polymerase I promoter	biological_process	0.027504	4	3612	8	17684	ENSCAFG00000002377,ENSCAFG00000017584,ENSCAFG00000018783,ENSCAFG00000019962
GO:0003870	5-aminolevulinate synthase activity	molecular_function	0.027505	2	3612	2	17684	ENSCAFG00000014308,ENSCAFG00000009881
GO:0016749	N-succinyltransferase activity	molecular_function	0.027505	2	3612	2	17684	ENSCAFG00000009881,ENSCAFG00000014308
GO:0033754	indoleamine 2,3-dioxygenase activity	molecular_function	0.027505	2	3612	2	17684	ENSCAFG00000005748,ENSCAFG00000005750
GO:0004142	diacylglycerol cholinephosphotransferase activity	molecular_function	0.027505	2	3612	2	17684	ENSCAFG00000019766,ENSCAFG00000007213
GO:0004909	interleukin-1, Type I, activating receptor activity	molecular_function	0.027505	2	3612	2	17684	ENSCAFG00000002145,ENSCAFG00000002147
GO:0006522	alanine metabolic process	biological_process	0.027505	2	3612	2	17684	ENSCAFG00000011224,ENSCAFG00000018790
GO:0006524	alanine catabolic process	biological_process	0.027505	2	3612	2	17684	ENSCAFG00000018790,ENSCAFG00000011224
GO:0006824	cobalt ion transport	biological_process	0.027505	2	3612	2	17684	ENSCAFG00000007670,ENSCAFG00000007902
GO:0009078	pyruvate family amino acid metabolic process	biological_process	0.027505	2	3612	2	17684	ENSCAFG00000018790,ENSCAFG00000011224
GO:0009080	pyruvate family amino acid catabolic process	biological_process	0.027505	2	3612	2	17684	ENSCAFG00000011224,ENSCAFG00000018790
GO:0010949	negative regulation of intestinal phytosterol absorption	biological_process	0.027505	2	3612	2	17684	ENSCAFG00000002518,ENSCAFG00000002504
GO:0019781	NEDD8 activating enzyme activity	molecular_function	0.027505	2	3612	2	17684	ENSCAFG00000006548,ENSCAFG00000020403
GO:0043190	ATP-binding cassette (ABC) transporter complex	cellular_component	0.027505	2	3612	2	17684	ENSCAFG00000002518,ENSCAFG00000002504
GO:0045796	negative regulation of intestinal cholesterol absorption	biological_process	0.027505	2	3612	2	17684	ENSCAFG00000002504,ENSCAFG00000002518
GO:0050649	testosterone 6-beta-hydroxylase activity	molecular_function	0.027505	2	3612	2	17684	ENSCAFG00000014942,ENSCAFG00000014877
GO:0060752	intestinal phytosterol absorption	biological_process	0.027505	2	3612	2	17684	ENSCAFG00000002518,ENSCAFG00000002504
GO:0002133	polycystin complex	cellular_component	0.027505	2	3612	2	17684	ENSCAFG00000009595,ENSCAFG00000019424
GO:0004020	adenylylsulfate kinase activity	molecular_function	0.027505	2	3612	2	17684	ENSCAFG00000011167,ENSCAFG00000015654
GO:0004779	sulfate adenylyltransferase activity	molecular_function	0.027505	2	3612	2	17684	ENSCAFG00000011167,ENSCAFG00000015654
GO:0004781	sulfate adenylyltransferase (ATP) activity	molecular_function	0.027505	2	3612	2	17684	ENSCAFG00000015654,ENSCAFG00000011167
GO:0007089	traversing start control point of mitotic cell cycle	biological_process	0.027505	2	3612	2	17684	ENSCAFG00000000418,ENSCAFG00000000951
GO:0016586	RSC complex	cellular_component	0.027505	2	3612	2	17684	ENSCAFG00000018498,ENSCAFG00000009084
GO:0034036	purine ribonucleoside bisphosphate biosynthetic process	biological_process	0.027505	2	3612	2	17684	ENSCAFG00000011167,ENSCAFG00000015654
GO:0035838	growing cell tip	cellular_component	0.027505	2	3612	2	17684	ENSCAFG00000010306,ENSCAFG00000000332
GO:0035841	new growing cell tip	cellular_component	0.027505	2	3612	2	17684	ENSCAFG00000000332,ENSCAFG00000010306
GO:0043378	positive regulation of CD8-positive, alpha-beta T cell differentiation	biological_process	0.027505	2	3612	2	17684	ENSCAFG00000020389,ENSCAFG00000006413
GO:0045142	triplex DNA binding	molecular_function	0.027505	2	3612	2	17684	ENSCAFG00000015707,ENSCAFG00000013205
GO:0050428	3'-phosphoadenosine 5'-phosphosulfate biosynthetic process	biological_process	0.027505	2	3612	2	17684	ENSCAFG00000011167,ENSCAFG00000015654
GO:0051599	response to hydrostatic pressure	biological_process	0.027505	2	3612	2	17684	ENSCAFG00000009595,ENSCAFG00000009564
GO:0090204	protein localization to nuclear pore	biological_process	0.027505	2	3612	2	17684	ENSCAFG00000012431,ENSCAFG00000005707
GO:0097343	ripoptosome assembly	biological_process	0.027505	2	3612	2	17684	ENSCAFG00000009802,ENSCAFG00000009321
GO:1901026	ripoptosome assembly involved in necroptosis	biological_process	0.027505	2	3612	2	17684	ENSCAFG00000009321,ENSCAFG00000009802
GO:0016509	long-chain-3-hydroxyacyl-CoA dehydrogenase activity	molecular_function	0.027505	2	3612	2	17684	ENSCAFG00000006702,ENSCAFG00000004267
GO:0021812	neuronal-glial interaction involved in cerebral cortex radial glia guided migration	biological_process	0.027505	2	3612	2	17684	ENSCAFG00000018929,ENSCAFG00000025057
GO:0038161	prolactin signaling pathway	biological_process	0.027505	2	3612	2	17684	ENSCAFG00000016798,ENSCAFG00000018782
GO:0048211	Golgi vesicle docking	biological_process	0.027505	2	3612	2	17684	ENSCAFG00000013494,ENSCAFG00000008449
GO:0086059	voltage-gated calcium channel activity involved in regulation of SA node cell action potential	molecular_function	0.027505	2	3612	2	17684	ENSCAFG00000008525,ENSCAFG00000017120
GO:0070649	formin-nucleated actin cable assembly	biological_process	0.027505	2	3612	2	17684	ENSCAFG00000015625,ENSCAFG00000019811
GO:0035631	CD40 receptor complex	cellular_component	0.027603	4	3612	8	17684	ENSCAFG00000008388,ENSCAFG00000018075,ENSCAFG00000009994,ENSCAFG00000011993
GO:0034596	phosphatidylinositol phosphate 4-phosphatase activity	molecular_function	0.027997	4	3612	8	17684	ENSCAFG00000009032,ENSCAFG00000000644,ENSCAFG00000003624,ENSCAFG00000013997
GO:0017156	calcium ion-dependent exocytosis	biological_process	0.028179	15	3612	56	17684	ENSCAFG00000030814,ENSCAFG00000002960,ENSCAFG00000020125,ENSCAFG00000023991,ENSCAFG00000012623,ENSCAFG00000017120,ENSCAFG00000013096,ENSCAFG00000012426,ENSCAFG00000002613,ENSCAFG00000019132,ENSCAFG00000006723,ENSCAFG00000014818,ENSCAFG00000017981,ENSCAFG00000000558,ENSCAFG00000019516
GO:0016646	oxidoreductase activity, acting on the CH-NH group of donors, NAD or NADP as acceptor	molecular_function	0.028202	6	3612	16	17684	ENSCAFG00000016558,ENSCAFG00000005338,ENSCAFG00000028758,ENSCAFG00000001325,ENSCAFG00000001911,ENSCAFG00000032036
GO:0010866	regulation of triglyceride biosynthetic process	biological_process	0.028307	5	3612	12	17684	ENSCAFG00000009374,ENSCAFG00000015315,ENSCAFG00000016110,ENSCAFG00000018436,ENSCAFG00000017539
GO:0016607	nuclear speck	cellular_component	0.028497	55	3612	267	17684	ENSCAFG00000000424,ENSCAFG00000005445,ENSCAFG00000004805,ENSCAFG00000010826,ENSCAFG00000018976,ENSCAFG00000012375,ENSCAFG00000012405,ENSCAFG00000010564,ENSCAFG00000009381,ENSCAFG00000004290,ENSCAFG00000018892,ENSCAFG00000013831,ENSCAFG00000019487,ENSCAFG00000016050,ENSCAFG00000016438,ENSCAFG00000013103,ENSCAFG00000016355,ENSCAFG00000005147,ENSCAFG00000001048,ENSCAFG00000012372,ENSCAFG00000000350,…
GO:0033631	cell-cell adhesion mediated by integrin	biological_process	0.028519	14	3612	50	17684	ENSCAFG00000001179,ENSCAFG00000018115,ENSCAFG00000014609,ENSCAFG00000009498,ENSCAFG00000015440,ENSCAFG00000016583,ENSCAFG00000010175,ENSCAFG00000000860,ENSCAFG00000019870,ENSCAFG00000024062,ENSCAFG00000006491,ENSCAFG00000019974,ENSCAFG00000025002,ENSCAFG00000018171
GO:0070507	regulation of microtubule cytoskeleton organization	biological_process	0.028538	38	3612	176	17684	ENSCAFG00000018190,ENSCAFG00000003050,ENSCAFG00000007343,ENSCAFG00000003875,ENSCAFG00000005898,ENSCAFG00000017569,ENSCAFG00000009608,ENSCAFG00000012447,ENSCAFG00000014707,ENSCAFG00000019424,ENSCAFG00000004031,ENSCAFG00000019440,ENSCAFG00000012405,ENSCAFG00000005713,ENSCAFG00000008510,ENSCAFG00000029191,ENSCAFG00000032697,ENSCAFG00000030887,ENSCAFG00000019170,ENSCAFG00000001956,ENSCAFG00000006975,…
GO:0048039	ubiquinone binding	molecular_function	0.028616	3	3612	5	17684	ENSCAFG00000029573,ENSCAFG00000008681,ENSCAFG00000010890
GO:0051131	chaperone-mediated protein complex assembly	biological_process	0.028824	5	3612	12	17684	ENSCAFG00000031099,ENSCAFG00000000956,ENSCAFG00000029077,ENSCAFG00000031800,ENSCAFG00000000432
GO:2001269	positive regulation of cysteine-type endopeptidase activity involved in apoptotic signaling pathway	biological_process	0.028933	3	3612	5	17684	ENSCAFG00000003663,ENSCAFG00000003867,ENSCAFG00000008388
GO:0044446	intracellular organelle part	cellular_component	0.029318	1029	3612	6269	17684	ENSCAFG00000001521,ENSCAFG00000003341,ENSCAFG00000001043,ENSCAFG00000002998,ENSCAFG00000031781,ENSCAFG00000030380,ENSCAFG00000012002,ENSCAFG00000025116,ENSCAFG00000032391,ENSCAFG00000000952,ENSCAFG00000009033,ENSCAFG00000013362,ENSCAFG00000023004,ENSCAFG00000003186,ENSCAFG00000009660,ENSCAFG00000011516,ENSCAFG00000004267,ENSCAFG00000003388,ENSCAFG00000009314,ENSCAFG00000009335,ENSCAFG00000013205,…
GO:0051409	response to nitrosative stress	biological_process	0.029325	3	3612	5	17684	ENSCAFG00000003701,ENSCAFG00000019809,ENSCAFG00000013771
GO:0033127	regulation of histone phosphorylation	biological_process	0.029342	4	3612	8	17684	ENSCAFG00000030200,ENSCAFG00000016050,ENSCAFG00000016083,ENSCAFG00000031793
GO:0015562	efflux transmembrane transporter activity	molecular_function	0.029412	3	3612	5	17684	ENSCAFG00000032505,ENSCAFG00000015130,ENSCAFG00000024892
GO:0033674	positive regulation of kinase activity	biological_process	0.029805	75	3612	380	17684	ENSCAFG00000009924,ENSCAFG00000002926,ENSCAFG00000004627,ENSCAFG00000019513,ENSCAFG00000012144,ENSCAFG00000006701,ENSCAFG00000010732,ENSCAFG00000016066,ENSCAFG00000000120,ENSCAFG00000009321,ENSCAFG00000009595,ENSCAFG00000018171,ENSCAFG00000000981,ENSCAFG00000009564,ENSCAFG00000003980,ENSCAFG00000018929,ENSCAFG00000014707,ENSCAFG00000006051,ENSCAFG00000005038,ENSCAFG00000019436,ENSCAFG00000001502,…
GO:0043933	macromolecular complex subunit organization	biological_process	0.029818	310	3612	1804	17684	ENSCAFG00000006059,ENSCAFG00000009809,ENSCAFG00000010580,ENSCAFG00000019529,ENSCAFG00000007659,ENSCAFG00000005717,ENSCAFG00000028510,ENSCAFG00000005141,ENSCAFG00000015073,ENSCAFG00000018880,ENSCAFG00000014273,ENSCAFG00000017016,ENSCAFG00000008230,ENSCAFG00000031099,ENSCAFG00000005415,ENSCAFG00000001179,ENSCAFG00000009035,ENSCAFG00000008388,ENSCAFG00000009084,ENSCAFG00000001501,ENSCAFG00000018587,…
GO:0036312	phosphatidylinositol 3-kinase regulatory subunit binding	molecular_function	0.029922	4	3612	8	17684	ENSCAFG00000020290,ENSCAFG00000014978,ENSCAFG00000004630,ENSCAFG00000007626
GO:0019627	urea metabolic process	biological_process	0.030069	4	3612	8	17684	ENSCAFG00000016428,ENSCAFG00000019945,ENSCAFG00000004767,ENSCAFG00000010332
GO:0006461	protein complex assembly	biological_process	0.030277	184	3612	1021	17684	ENSCAFG00000007467,ENSCAFG00000000424,ENSCAFG00000005474,ENSCAFG00000006578,ENSCAFG00000006051,ENSCAFG00000001952,ENSCAFG00000004397,ENSCAFG00000020120,ENSCAFG00000019157,ENSCAFG00000019811,ENSCAFG00000009608,ENSCAFG00000003663,ENSCAFG00000030421,ENSCAFG00000018478,ENSCAFG00000001956,ENSCAFG00000006498,ENSCAFG00000001070,ENSCAFG00000018007,ENSCAFG00000005861,ENSCAFG00000019964,ENSCAFG00000004662,…
GO:0070271	protein complex biogenesis	biological_process	0.030277	184	3612	1021	17684	ENSCAFG00000003246,ENSCAFG00000002598,ENSCAFG00000000395,ENSCAFG00000009595,ENSCAFG00000015827,ENSCAFG00000009321,ENSCAFG00000012532,ENSCAFG00000009802,ENSCAFG00000023309,ENSCAFG00000028607,ENSCAFG00000020198,ENSCAFG00000012623,ENSCAFG00000003930,ENSCAFG00000015138,ENSCAFG00000011745,ENSCAFG00000013477,ENSCAFG00000018201,ENSCAFG00000001070,ENSCAFG00000018478,ENSCAFG00000001956,ENSCAFG00000030421,…
GO:0006629	lipid metabolic process	biological_process	0.030415	169	3612	923	17684	ENSCAFG00000018760,ENSCAFG00000009009,ENSCAFG00000014978,ENSCAFG00000030749,ENSCAFG00000018436,ENSCAFG00000007213,ENSCAFG00000015096,ENSCAFG00000014360,ENSCAFG00000005760,ENSCAFG00000007098,ENSCAFG00000006701,ENSCAFG00000018593,ENSCAFG00000002742,ENSCAFG00000010927,ENSCAFG00000015048,ENSCAFG00000015682,ENSCAFG00000016070,ENSCAFG00000000927,ENSCAFG00000011986,ENSCAFG00000029077,ENSCAFG00000018600,…
GO:0043130	ubiquitin binding	molecular_function	0.030436	22	3612	91	17684	ENSCAFG00000016220,ENSCAFG00000008402,ENSCAFG00000000373,ENSCAFG00000015223,ENSCAFG00000000360,ENSCAFG00000000418,ENSCAFG00000009119,ENSCAFG00000005470,ENSCAFG00000001536,ENSCAFG00000017619,ENSCAFG00000001905,ENSCAFG00000007088,ENSCAFG00000001435,ENSCAFG00000015093,ENSCAFG00000014586,ENSCAFG00000015332,ENSCAFG00000012565,ENSCAFG00000001610,ENSCAFG00000012700,ENSCAFG00000005932,ENSCAFG00000012543,…
GO:0005881	cytoplasmic microtubule	cellular_component	0.030542	12	3612	43	17684	ENSCAFG00000017942,ENSCAFG00000004627,ENSCAFG00000004759,ENSCAFG00000002499,ENSCAFG00000020285,ENSCAFG00000019523,ENSCAFG00000009802,ENSCAFG00000000782,ENSCAFG00000004647,ENSCAFG00000010575,ENSCAFG00000000644,ENSCAFG00000005898
GO:0045714	regulation of low-density lipoprotein particle receptor biosynthetic process	biological_process	0.030544	3	3612	5	17684	ENSCAFG00000013694,ENSCAFG00000001034,ENSCAFG00000000118
GO:0051140	regulation of NK T cell proliferation	biological_process	0.030573	3	3612	5	17684	ENSCAFG00000000120,ENSCAFG00000015976,ENSCAFG00000017124
GO:0030433	ER-associated protein catabolic process	biological_process	0.030641	16	3612	62	17684	ENSCAFG00000005608,ENSCAFG00000013916,ENSCAFG00000000774,ENSCAFG00000031099,ENSCAFG00000007427,ENSCAFG00000010047,ENSCAFG00000015223,ENSCAFG00000011526,ENSCAFG00000010575,ENSCAFG00000008402,ENSCAFG00000015141,ENSCAFG00000016590,ENSCAFG00000029614,ENSCAFG00000006211,ENSCAFG00000004253,ENSCAFG00000001435
GO:0035774	positive regulation of insulin secretion involved in cellular response to glucose stimulus	biological_process	0.030643	6	3612	16	17684	ENSCAFG00000014818,ENSCAFG00000005415,ENSCAFG00000014488,ENSCAFG00000010414,ENSCAFG00000010664,ENSCAFG00000003429
GO:0038030	non-canonical Wnt receptor signaling pathway via MAPK cascade	biological_process	0.03067	3	3612	5	17684	ENSCAFG00000009841,ENSCAFG00000014924,ENSCAFG00000014661
GO:0034116	positive regulation of heterotypic cell-cell adhesion	biological_process	0.030693	5	3612	12	17684	ENSCAFG00000008424,ENSCAFG00000008440,ENSCAFG00000006889,ENSCAFG00000010625,ENSCAFG00000023178
GO:0051261	protein depolymerization	biological_process	0.030746	22	3612	92	17684	ENSCAFG00000003663,ENSCAFG00000018190,ENSCAFG00000005898,ENSCAFG00000013477,ENSCAFG00000007343,ENSCAFG00000001909,ENSCAFG00000019523,ENSCAFG00000015152,ENSCAFG00000003824,ENSCAFG00000002489,ENSCAFG00000012306,ENSCAFG00000008230,ENSCAFG00000004759,ENSCAFG00000005713,ENSCAFG00000006531,ENSCAFG00000023309,ENSCAFG00000024955,ENSCAFG00000029191,ENSCAFG00000012517,ENSCAFG00000004835,ENSCAFG00000010633,…
GO:0061515	myeloid cell development	biological_process	0.030985	10	3612	33	17684	ENSCAFG00000012104,ENSCAFG00000013904,ENSCAFG00000005139,ENSCAFG00000006413,ENSCAFG00000029158,ENSCAFG00000004365,ENSCAFG00000014463,ENSCAFG00000001115,ENSCAFG00000007902,ENSCAFG00000015675
GO:0044238	primary metabolic process	biological_process	0.031071	1420	3612	8772	17684	ENSCAFG00000024148,ENSCAFG00000015843,ENSCAFG00000011961,ENSCAFG00000019523,ENSCAFG00000020036,ENSCAFG00000000933,ENSCAFG00000012249,ENSCAFG00000028758,ENSCAFG00000010775,ENSCAFG00000018159,ENSCAFG00000005550,ENSCAFG00000003810,ENSCAFG00000013285,ENSCAFG00000006020,ENSCAFG00000029659,ENSCAFG00000002611,ENSCAFG00000000981,ENSCAFG00000006424,ENSCAFG00000009094,ENSCAFG00000006450,ENSCAFG00000011461,…
GO:0007099	centriole replication	biological_process	0.031337	9	3612	29	17684	ENSCAFG00000003560,ENSCAFG00000006975,ENSCAFG00000012405,ENSCAFG00000019170,ENSCAFG00000004031,ENSCAFG00000018069,ENSCAFG00000017569,ENSCAFG00000015422,ENSCAFG00000003875
GO:1901841	regulation of high voltage-gated calcium channel activity	biological_process	0.031767	3	3612	5	17684	ENSCAFG00000009033,ENSCAFG00000006991,ENSCAFG00000020395
GO:0032886	regulation of microtubule-based process	biological_process	0.031775	41	3612	193	17684	ENSCAFG00000007497,ENSCAFG00000018587,ENSCAFG00000019523,ENSCAFG00000014001,ENSCAFG00000001179,ENSCAFG00000023072,ENSCAFG00000004627,ENSCAFG00000004759,ENSCAFG00000007088,ENSCAFG00000000543,ENSCAFG00000029233,ENSCAFG00000007075,ENSCAFG00000009802,ENSCAFG00000004835,ENSCAFG00000004234,ENSCAFG00000017942,ENSCAFG00000003560,ENSCAFG00000003050,ENSCAFG00000018190,ENSCAFG00000003875,ENSCAFG00000005898,…
GO:0042802	identical protein binding	molecular_function	0.03183	225	3612	1255	17684	ENSCAFG00000024473,ENSCAFG00000012598,ENSCAFG00000019945,ENSCAFG00000004080,ENSCAFG00000016066,ENSCAFG00000019428,ENSCAFG00000001333,ENSCAFG00000018171,ENSCAFG00000024062,ENSCAFG00000000323,ENSCAFG00000019973,ENSCAFG00000014303,ENSCAFG00000001909,ENSCAFG00000006030,ENSCAFG00000012052,ENSCAFG00000004095,ENSCAFG00000017124,ENSCAFG00000001406,ENSCAFG00000010873,ENSCAFG00000001050,ENSCAFG00000010332,…
GO:0032077	positive regulation of deoxyribonuclease activity	biological_process	0.031866	3	3612	5	17684	ENSCAFG00000018354,ENSCAFG00000015707,ENSCAFG00000006030
GO:0051726	regulation of cell cycle	biological_process	0.031956	133	3612	720	17684	ENSCAFG00000009669,ENSCAFG00000012122,ENSCAFG00000017869,ENSCAFG00000007614,ENSCAFG00000007343,ENSCAFG00000011849,ENSCAFG00000006753,ENSCAFG00000016438,ENSCAFG00000006975,ENSCAFG00000004125,ENSCAFG00000012792,ENSCAFG00000007502,ENSCAFG00000029474,ENSCAFG00000005713,ENSCAFG00000002868,ENSCAFG00000020105,ENSCAFG00000005259,ENSCAFG00000003867,ENSCAFG00000010171,ENSCAFG00000000124,ENSCAFG00000015688,…
GO:0015238	drug transmembrane transporter activity	molecular_function	0.032222	5	3612	12	17684	ENSCAFG00000024892,ENSCAFG00000009638,ENSCAFG00000032505,ENSCAFG00000002504,ENSCAFG00000002518
GO:0009055	electron carrier activity	molecular_function	0.03233	11	3612	39	17684	ENSCAFG00000007905,ENSCAFG00000014236,ENSCAFG00000019501,ENSCAFG00000008681,ENSCAFG00000006578,ENSCAFG00000013333,ENSCAFG00000019881,ENSCAFG00000001529,ENSCAFG00000002856,ENSCAFG00000009314,ENSCAFG00000003837
GO:0043369	CD4-positive or CD8-positive, alpha-beta T cell lineage commitment	biological_process	0.032733	5	3612	12	17684	ENSCAFG00000003907,ENSCAFG00000008358,ENSCAFG00000000120,ENSCAFG00000012621,ENSCAFG00000009802
GO:0004128	cytochrome-b5 reductase activity, acting on NAD(P)H	molecular_function	0.032736	3	3612	5	17684	ENSCAFG00000006769,ENSCAFG00000000953,ENSCAFG00000002967
GO:0000313	organellar ribosome	cellular_component	0.032854	18	3612	77	17684	ENSCAFG00000001176,ENSCAFG00000030390,ENSCAFG00000017605,ENSCAFG00000001638,ENSCAFG00000006589,ENSCAFG00000011810,ENSCAFG00000010098,ENSCAFG00000032597,ENSCAFG00000000940,ENSCAFG00000019259,ENSCAFG00000013928,ENSCAFG00000012570,ENSCAFG00000028802,ENSCAFG00000030812,ENSCAFG00000014370,ENSCAFG00000017031,ENSCAFG00000002755,ENSCAFG00000014954
GO:0005761	mitochondrial ribosome	cellular_component	0.032854	18	3612	77	17684	ENSCAFG00000001176,ENSCAFG00000030390,ENSCAFG00000017605,ENSCAFG00000001638,ENSCAFG00000006589,ENSCAFG00000011810,ENSCAFG00000010098,ENSCAFG00000032597,ENSCAFG00000000940,ENSCAFG00000019259,ENSCAFG00000012570,ENSCAFG00000013928,ENSCAFG00000030812,ENSCAFG00000028802,ENSCAFG00000014370,ENSCAFG00000017031,ENSCAFG00000002755,ENSCAFG00000014954
GO:0048240	sperm capacitation	biological_process	0.033011	6	3612	16	17684	ENSCAFG00000003853,ENSCAFG00000019516,ENSCAFG00000001062,ENSCAFG00000003837,ENSCAFG00000003429,ENSCAFG00000009910
GO:0030042	actin filament depolymerization	biological_process	0.033221	12	3612	43	17684	ENSCAFG00000012517,ENSCAFG00000008230,ENSCAFG00000010633,ENSCAFG00000012306,ENSCAFG00000002489,ENSCAFG00000006531,ENSCAFG00000023309,ENSCAFG00000013477,ENSCAFG00000003663,ENSCAFG00000003824,ENSCAFG00000015152,ENSCAFG00000024955
GO:0008432	JUN kinase binding	molecular_function	0.033238	3	3612	5	17684	ENSCAFG00000017265,ENSCAFG00000016583,ENSCAFG00000019513
GO:0032135	DNA insertion or deletion binding	molecular_function	0.033479	3	3612	5	17684	ENSCAFG00000015559,ENSCAFG00000008788,ENSCAFG00000006030
GO:0043186	P granule	cellular_component	0.033569	5	3612	12	17684	ENSCAFG00000019003,ENSCAFG00000003419,ENSCAFG00000015596,ENSCAFG00000012856,ENSCAFG00000013454
GO:0045495	pole plasm	cellular_component	0.033569	5	3612	12	17684	ENSCAFG00000013454,ENSCAFG00000012856,ENSCAFG00000015596,ENSCAFG00000019003,ENSCAFG00000003419
GO:0060293	germ plasm	cellular_component	0.033569	5	3612	12	17684	ENSCAFG00000019003,ENSCAFG00000003419,ENSCAFG00000012856,ENSCAFG00000015596,ENSCAFG00000013454
GO:0015740	C4-dicarboxylate transport	biological_process	0.034201	6	3612	16	17684	ENSCAFG00000006881,ENSCAFG00000024246,ENSCAFG00000016143,ENSCAFG00000002161,ENSCAFG00000015368,ENSCAFG00000004531
GO:0051246	regulation of protein metabolic process	biological_process	0.034282	276	3612	1568	17684	ENSCAFG00000013490,ENSCAFG00000018563,ENSCAFG00000001502,ENSCAFG00000006413,ENSCAFG00000008921,ENSCAFG00000001954,ENSCAFG00000018782,ENSCAFG00000023507,ENSCAFG00000008889,ENSCAFG00000012294,ENSCAFG00000013762,ENSCAFG00000023293,ENSCAFG00000002753,ENSCAFG00000006595,ENSCAFG00000002572,ENSCAFG00000007112,ENSCAFG00000005062,ENSCAFG00000010873,ENSCAFG00000017124,ENSCAFG00000018140,ENSCAFG00000017639,…
GO:0031981	nuclear lumen	cellular_component	0.034298	522	3612	3061	17684	ENSCAFG00000001299,ENSCAFG00000000124,ENSCAFG00000000954,ENSCAFG00000000603,ENSCAFG00000000240,ENSCAFG00000003581,ENSCAFG00000016969,ENSCAFG00000010777,ENSCAFG00000002994,ENSCAFG00000008399,ENSCAFG00000010476,ENSCAFG00000000378,ENSCAFG00000010737,ENSCAFG00000020394,ENSCAFG00000007075,ENSCAFG00000003835,ENSCAFG00000019430,ENSCAFG00000005340,ENSCAFG00000012540,ENSCAFG00000012840,ENSCAFG00000004881,…
GO:0071421	manganese ion transmembrane transport	biological_process	0.034403	3	3612	5	17684	ENSCAFG00000010842,ENSCAFG00000007902,ENSCAFG00000006055
GO:0044322	endoplasmic reticulum quality control compartment	cellular_component	0.034499	3	3612	5	17684	ENSCAFG00000029614,ENSCAFG00000000348,ENSCAFG00000005608
GO:0030056	hemidesmosome	cellular_component	0.035012	3	3612	5	17684	ENSCAFG00000002413,ENSCAFG00000001433,ENSCAFG00000010547
GO:0010793	regulation of mRNA export from nucleus	biological_process	0.035012	3	3612	5	17684	ENSCAFG00000001299,ENSCAFG00000016050,ENSCAFG00000004475
GO:0032241	positive regulation of nucleobase-containing compound transport	biological_process	0.035012	3	3612	5	17684	ENSCAFG00000013205,ENSCAFG00000000424,ENSCAFG00000010777
GO:0046833	positive regulation of RNA export from nucleus	biological_process	0.035012	3	3612	5	17684	ENSCAFG00000013205,ENSCAFG00000000424,ENSCAFG00000010777
GO:0004723	calcium-dependent protein serine/threonine phosphatase activity	molecular_function	0.035012	3	3612	5	17684	ENSCAFG00000014818,ENSCAFG00000015603,ENSCAFG00000015440
GO:0033192	calmodulin-dependent protein phosphatase activity	molecular_function	0.035012	3	3612	5	17684	ENSCAFG00000014818,ENSCAFG00000015603,ENSCAFG00000015440
GO:0031581	hemidesmosome assembly	biological_process	0.035012	3	3612	5	17684	ENSCAFG00000002413,ENSCAFG00000001433,ENSCAFG00000010547
GO:0042384	cilium assembly	biological_process	0.035112	16	3612	62	17684	ENSCAFG00000009802,ENSCAFG00000001108,ENSCAFG00000019964,ENSCAFG00000001338,ENSCAFG00000023182,ENSCAFG00000000543,ENSCAFG00000003701,ENSCAFG00000015148,ENSCAFG00000009895,ENSCAFG00000023434,ENSCAFG00000014538,ENSCAFG00000009608,ENSCAFG00000018069,ENSCAFG00000010560,ENSCAFG00000003941,ENSCAFG00000002499
GO:0043549	regulation of kinase activity	biological_process	0.035722	112	3612	599	17684	ENSCAFG00000015743,ENSCAFG00000006753,ENSCAFG00000018354,ENSCAFG00000019264,ENSCAFG00000010516,ENSCAFG00000017735,ENSCAFG00000009999,ENSCAFG00000007614,ENSCAFG00000008755,ENSCAFG00000017156,ENSCAFG00000013831,ENSCAFG00000023165,ENSCAFG00000014488,ENSCAFG00000013694,ENSCAFG00000013539,ENSCAFG00000019424,ENSCAFG00000010539,ENSCAFG00000006861,ENSCAFG00000005031,ENSCAFG00000017590,ENSCAFG00000029474,…
GO:0008380	RNA splicing	biological_process	0.036082	57	3612	290	17684	ENSCAFG00000004805,ENSCAFG00000010826,ENSCAFG00000018976,ENSCAFG00000000336,ENSCAFG00000005139,ENSCAFG00000010564,ENSCAFG00000007626,ENSCAFG00000019972,ENSCAFG00000014900,ENSCAFG00000018841,ENSCAFG00000004057,ENSCAFG00000016438,ENSCAFG00000016355,ENSCAFG00000013103,ENSCAFG00000017614,ENSCAFG00000005147,ENSCAFG00000017220,ENSCAFG00000003595,ENSCAFG00000005350,ENSCAFG00000003341,ENSCAFG00000012378,…
GO:0010824	regulation of centrosome duplication	biological_process	0.0371	12	3612	45	17684	ENSCAFG00000004031,ENSCAFG00000019170,ENSCAFG00000006975,ENSCAFG00000012405,ENSCAFG00000003560,ENSCAFG00000023072,ENSCAFG00000004234,ENSCAFG00000008510,ENSCAFG00000017569,ENSCAFG00000000543,ENSCAFG00000003875,ENSCAFG00000003050
GO:0051298	centrosome duplication	biological_process	0.037226	16	3612	64	17684	ENSCAFG00000004234,ENSCAFG00000019170,ENSCAFG00000006975,ENSCAFG00000003560,ENSCAFG00000000543,ENSCAFG00000020373,ENSCAFG00000015422,ENSCAFG00000008510,ENSCAFG00000023072,ENSCAFG00000004031,ENSCAFG00000018880,ENSCAFG00000012405,ENSCAFG00000003875,ENSCAFG00000003050,ENSCAFG00000017569,ENSCAFG00000018069
GO:0070586	cell-cell adhesion involved in gastrulation	biological_process	0.037403	7	3612	21	17684	ENSCAFG00000013694,ENSCAFG00000010625,ENSCAFG00000006889,ENSCAFG00000023178,ENSCAFG00000008424,ENSCAFG00000006439,ENSCAFG00000008440
GO:0006796	phosphate-containing compound metabolic process	biological_process	0.037436	443	3612	2586	17684	ENSCAFG00000013539,ENSCAFG00000023165,ENSCAFG00000005031,ENSCAFG00000029146,ENSCAFG00000010357,ENSCAFG00000018354,ENSCAFG00000000350,ENSCAFG00000007248,ENSCAFG00000015082,ENSCAFG00000017156,ENSCAFG00000009660,ENSCAFG00000000612,ENSCAFG00000003981,ENSCAFG00000014345,ENSCAFG00000010123,ENSCAFG00000010111,ENSCAFG00000001043,ENSCAFG00000005150,ENSCAFG00000031781,ENSCAFG00000005286,ENSCAFG00000002818,…
GO:0016538	cyclin-dependent protein serine/threonine kinase regulator activity	molecular_function	0.037536	12	3612	45	17684	ENSCAFG00000023165,ENSCAFG00000013539,ENSCAFG00000007705,ENSCAFG00000003678,ENSCAFG00000005031,ENSCAFG00000006595,ENSCAFG00000006753,ENSCAFG00000019264,ENSCAFG00000024148,ENSCAFG00000007614,ENSCAFG00000017129,ENSCAFG00000013831
GO:0009057	macromolecule catabolic process	biological_process	0.037937	165	3612	910	17684	ENSCAFG00000005932,ENSCAFG00000001521,ENSCAFG00000015830,ENSCAFG00000012565,ENSCAFG00000000740,ENSCAFG00000020290,ENSCAFG00000013292,ENSCAFG00000001821,ENSCAFG00000009033,ENSCAFG00000017590,ENSCAFG00000010769,ENSCAFG00000019424,ENSCAFG00000011165,ENSCAFG00000013916,ENSCAFG00000008402,ENSCAFG00000018354,ENSCAFG00000018776,ENSCAFG00000015314,ENSCAFG00000006553,ENSCAFG00000006059,ENSCAFG00000007774,…
GO:0016054	organic acid catabolic process	biological_process	0.03838	37	3612	170	17684	ENSCAFG00000005750,ENSCAFG00000015048,ENSCAFG00000018790,ENSCAFG00000002118,ENSCAFG00000002114,ENSCAFG00000012065,ENSCAFG00000010193,ENSCAFG00000002977,ENSCAFG00000016016,ENSCAFG00000019005,ENSCAFG00000016428,ENSCAFG00000015072,ENSCAFG00000009564,ENSCAFG00000020112,ENSCAFG00000003901,ENSCAFG00000016701,ENSCAFG00000008681,ENSCAFG00000009009,ENSCAFG00000000131,ENSCAFG00000001827,ENSCAFG00000013218,…
GO:0046395	carboxylic acid catabolic process	biological_process	0.03838	37	3612	170	17684	ENSCAFG00000001827,ENSCAFG00000016701,ENSCAFG00000000131,ENSCAFG00000009009,ENSCAFG00000008681,ENSCAFG00000003901,ENSCAFG00000020112,ENSCAFG00000009564,ENSCAFG00000016428,ENSCAFG00000015072,ENSCAFG00000019005,ENSCAFG00000016016,ENSCAFG00000002977,ENSCAFG00000010193,ENSCAFG00000012065,ENSCAFG00000002114,ENSCAFG00000015048,ENSCAFG00000018790,ENSCAFG00000002118,ENSCAFG00000005750,ENSCAFG00000005748,…
GO:0032024	positive regulation of insulin secretion	biological_process	0.038388	10	3612	35	17684	ENSCAFG00000010664,ENSCAFG00000009035,ENSCAFG00000003429,ENSCAFG00000011183,ENSCAFG00000014818,ENSCAFG00000008743,ENSCAFG00000010414,ENSCAFG00000014488,ENSCAFG00000030814,ENSCAFG00000005415
GO:0031098	stress-activated protein kinase signaling cascade	biological_process	0.03907	43	3612	205	17684	ENSCAFG00000002572,ENSCAFG00000004528,ENSCAFG00000015421,ENSCAFG00000005530,ENSCAFG00000013230,ENSCAFG00000029474,ENSCAFG00000017265,ENSCAFG00000009396,ENSCAFG00000006541,ENSCAFG00000013540,ENSCAFG00000011566,ENSCAFG00000020290,ENSCAFG00000007858,ENSCAFG00000003672,ENSCAFG00000001954,ENSCAFG00000000777,ENSCAFG00000010516,ENSCAFG00000015747,ENSCAFG00000005685,ENSCAFG00000008921,ENSCAFG00000009818,…
GO:1901566	organonitrogen compound biosynthetic process	biological_process	0.03914	90	3612	487	17684	ENSCAFG00000005750,ENSCAFG00000001631,ENSCAFG00000007869,ENSCAFG00000010332,ENSCAFG00000014303,ENSCAFG00000013746,ENSCAFG00000012249,ENSCAFG00000001080,ENSCAFG00000019677,ENSCAFG00000031177,ENSCAFG00000030875,ENSCAFG00000000231,ENSCAFG00000014775,ENSCAFG00000020111,ENSCAFG00000019945,ENSCAFG00000014360,ENSCAFG00000009091,ENSCAFG00000019500,ENSCAFG00000007213,ENSCAFG00000003246,ENSCAFG00000003901,…
GO:0030163	protein catabolic process	biological_process	0.039382	131	3612	712	17684	ENSCAFG00000008388,ENSCAFG00000018463,ENSCAFG00000023173,ENSCAFG00000000236,ENSCAFG00000029985,ENSCAFG00000010840,ENSCAFG00000010151,ENSCAFG00000019623,ENSCAFG00000017539,ENSCAFG00000013478,ENSCAFG00000031099,ENSCAFG00000005415,ENSCAFG00000031870,ENSCAFG00000012097,ENSCAFG00000002382,ENSCAFG00000006059,ENSCAFG00000006553,ENSCAFG00000002792,ENSCAFG00000009863,ENSCAFG00000007774,ENSCAFG00000010369,…
GO:0043922	negative regulation by host of viral transcription	biological_process	0.039684	4	3612	9	17684	ENSCAFG00000011978,ENSCAFG00000010597,ENSCAFG00000019181,ENSCAFG00000018171
GO:0010827	regulation of glucose transport	biological_process	0.039918	16	3612	64	17684	ENSCAFG00000001425,ENSCAFG00000003422,ENSCAFG00000014978,ENSCAFG00000012554,ENSCAFG00000013506,ENSCAFG00000013121,ENSCAFG00000003907,ENSCAFG00000005707,ENSCAFG00000007626,ENSCAFG00000010775,ENSCAFG00000018354,ENSCAFG00000003904,ENSCAFG00000006881,ENSCAFG00000013694,ENSCAFG00000019181,ENSCAFG00000016209
GO:0031441	negative regulation of mRNA 3'-end processing	biological_process	0.040235	4	3612	9	17684	ENSCAFG00000030200,ENSCAFG00000017140,ENSCAFG00000005469,ENSCAFG00000007638
GO:0004674	protein serine/threonine kinase activity	molecular_function	0.040244	72	3612	364	17684	ENSCAFG00000012521,ENSCAFG00000003875,ENSCAFG00000005685,ENSCAFG00000015747,ENSCAFG00000008921,ENSCAFG00000004057,ENSCAFG00000000557,ENSCAFG00000007748,ENSCAFG00000015200,ENSCAFG00000019436,ENSCAFG00000008344,ENSCAFG00000005038,ENSCAFG00000006051,ENSCAFG00000002572,ENSCAFG00000010859,ENSCAFG00000001338,ENSCAFG00000031063,ENSCAFG00000001405,ENSCAFG00000019538,ENSCAFG00000023709,ENSCAFG00000015665,…
GO:0009855	determination of bilateral symmetry	biological_process	0.040355	22	3612	95	17684	ENSCAFG00000007858,ENSCAFG00000009595,ENSCAFG00000010529,ENSCAFG00000004346,ENSCAFG00000030023,ENSCAFG00000009895,ENSCAFG00000019802,ENSCAFG00000018935,ENSCAFG00000009319,ENSCAFG00000001923,ENSCAFG00000002615,ENSCAFG00000019964,ENSCAFG00000001108,ENSCAFG00000006124,ENSCAFG00000030430,ENSCAFG00000002499,ENSCAFG00000017567,ENSCAFG00000000955,ENSCAFG00000007468,ENSCAFG00000020106,ENSCAFG00000001179,…
GO:0051287	NAD binding	molecular_function	0.040375	15	3612	60	17684	ENSCAFG00000030804,ENSCAFG00000002370,ENSCAFG00000015077,ENSCAFG00000019152,ENSCAFG00000002977,ENSCAFG00000008288,ENSCAFG00000018546,ENSCAFG00000012052,ENSCAFG00000000927,ENSCAFG00000030875,ENSCAFG00000015978,ENSCAFG00000016687,ENSCAFG00000006450,ENSCAFG00000009822,ENSCAFG00000023809
GO:0030515	snoRNA binding	molecular_function	0.04046	8	3612	26	17684	ENSCAFG00000018507,ENSCAFG00000010919,ENSCAFG00000019196,ENSCAFG00000013791,ENSCAFG00000012448,ENSCAFG00000004794,ENSCAFG00000000240,ENSCAFG00000019430
GO:0030176	integral to endoplasmic reticulum membrane	cellular_component	0.040584	24	3612	106	17684	ENSCAFG00000002276,ENSCAFG00000008927,ENSCAFG00000005245,ENSCAFG00000013951,ENSCAFG00000015148,ENSCAFG00000011200,ENSCAFG00000015435,ENSCAFG00000009595,ENSCAFG00000000108,ENSCAFG00000015221,ENSCAFG00000011905,ENSCAFG00000004688,ENSCAFG00000010047,ENSCAFG00000010575,ENSCAFG00000001523,ENSCAFG00000008402,ENSCAFG00000011956,ENSCAFG00000007038,ENSCAFG00000005081,ENSCAFG00000016276,ENSCAFG00000005608,…
GO:0051591	response to cAMP	biological_process	0.040692	12	3612	44	17684	ENSCAFG00000023338,ENSCAFG00000016708,ENSCAFG00000016497,ENSCAFG00000014236,ENSCAFG00000008288,ENSCAFG00000003429,ENSCAFG00000009910,ENSCAFG00000011345,ENSCAFG00000009595,ENSCAFG00000019181,ENSCAFG00000003853,ENSCAFG00000013907
GO:2001275	positive regulation of glucose import in response to insulin stimulus	biological_process	0.040769	5	3612	13	17684	ENSCAFG00000013121,ENSCAFG00000001425,ENSCAFG00000007626,ENSCAFG00000012554,ENSCAFG00000014978
GO:0032897	negative regulation of viral transcription	biological_process	0.04084	6	3612	17	17684	ENSCAFG00000029972,ENSCAFG00000018171,ENSCAFG00000002471,ENSCAFG00000019181,ENSCAFG00000010597,ENSCAFG00000011978
GO:0019205	nucleobase-containing compound kinase activity	molecular_function	0.040905	12	3612	46	17684	ENSCAFG00000004030,ENSCAFG00000003835,ENSCAFG00000020105,ENSCAFG00000019497,ENSCAFG00000002931,ENSCAFG00000023628,ENSCAFG00000010390,ENSCAFG00000020380,ENSCAFG00000017744,ENSCAFG00000001174,ENSCAFG00000019677,ENSCAFG00000013746
GO:0044455	mitochondrial membrane part	cellular_component	0.040999	44	3612	232	17684	ENSCAFG00000017025,ENSCAFG00000003701,ENSCAFG00000029477,ENSCAFG00000004664,ENSCAFG00000019529,ENSCAFG00000008681,ENSCAFG00000005571,ENSCAFG00000031501,ENSCAFG00000001045,ENSCAFG00000001080,ENSCAFG00000010089,ENSCAFG00000024501,ENSCAFG00000009698,ENSCAFG00000013333,ENSCAFG00000030659,ENSCAFG00000013800,ENSCAFG00000007869,ENSCAFG00000003930,ENSCAFG00000000348,ENSCAFG00000018443,ENSCAFG00000016996,…
GO:0072366	regulation of cellular ketone metabolic process by positive regulation of transcription from RNA polymerase II promoter	biological_process	0.041082	4	3612	9	17684	ENSCAFG00000000788,ENSCAFG00000006098,ENSCAFG00000010414,ENSCAFG00000019830
GO:0070255	regulation of mucus secretion	biological_process	0.041154	4	3612	9	17684	ENSCAFG00000009498,ENSCAFG00000019881,ENSCAFG00000003701,ENSCAFG00000006468
GO:0010638	positive regulation of organelle organization	biological_process	0.041186	71	3612	364	17684	ENSCAFG00000019440,ENSCAFG00000016687,ENSCAFG00000014488,ENSCAFG00000016050,ENSCAFG00000015743,ENSCAFG00000000432,ENSCAFG00000003844,ENSCAFG00000015440,ENSCAFG00000009905,ENSCAFG00000009293,ENSCAFG00000015421,ENSCAFG00000014661,ENSCAFG00000005713,ENSCAFG00000018470,ENSCAFG00000014954,ENSCAFG00000007638,ENSCAFG00000006531,ENSCAFG00000005415,ENSCAFG00000010084,ENSCAFG00000023072,ENSCAFG00000003581,…
GO:0044282	small molecule catabolic process	biological_process	0.04122	46	3612	220	17684	ENSCAFG00000029948,ENSCAFG00000014064,ENSCAFG00000004813,ENSCAFG00000014553,ENSCAFG00000029993,ENSCAFG00000001911,ENSCAFG00000004678,ENSCAFG00000000644,ENSCAFG00000019030,ENSCAFG00000005748,ENSCAFG00000002871,ENSCAFG00000029395,ENSCAFG00000013694,ENSCAFG00000013218,ENSCAFG00000018442,ENSCAFG00000000561,ENSCAFG00000011224,ENSCAFG00000018354,ENSCAFG00000011868,ENSCAFG00000004267,ENSCAFG00000015282,…
GO:0044712	single-organism catabolic process	biological_process	0.04122	46	3612	220	17684	ENSCAFG00000011868,ENSCAFG00000004267,ENSCAFG00000015282,ENSCAFG00000011224,ENSCAFG00000018354,ENSCAFG00000002871,ENSCAFG00000013694,ENSCAFG00000029395,ENSCAFG00000000561,ENSCAFG00000018442,ENSCAFG00000013218,ENSCAFG00000005748,ENSCAFG00000000644,ENSCAFG00000019030,ENSCAFG00000014553,ENSCAFG00000004813,ENSCAFG00000004678,ENSCAFG00000029993,ENSCAFG00000001911,ENSCAFG00000014064,ENSCAFG00000029948,…
GO:1901797	negative regulation of signal transduction by p53 class mediator	biological_process	0.041229	7	3612	21	17684	ENSCAFG00000018007,ENSCAFG00000004080,ENSCAFG00000018481,ENSCAFG00000006889,ENSCAFG00000029158,ENSCAFG00000018783,ENSCAFG00000000418
GO:0004571	mannosyl-oligosaccharide 1,2-alpha-mannosidase activity	molecular_function	0.041887	4	3612	9	17684	ENSCAFG00000013478,ENSCAFG00000012769,ENSCAFG00000005608,ENSCAFG00000000945
GO:0015924	mannosyl-oligosaccharide mannosidase activity	molecular_function	0.041887	4	3612	9	17684	ENSCAFG00000005608,ENSCAFG00000000945,ENSCAFG00000013478,ENSCAFG00000012769
GO:0017158	regulation of calcium ion-dependent exocytosis	biological_process	0.042022	9	3612	30	17684	ENSCAFG00000012426,ENSCAFG00000002613,ENSCAFG00000023991,ENSCAFG00000017120,ENSCAFG00000020125,ENSCAFG00000030814,ENSCAFG00000017981,ENSCAFG00000019132,ENSCAFG00000006723
GO:0000315	organellar large ribosomal subunit	cellular_component	0.042042	12	3612	47	17684	ENSCAFG00000017031,ENSCAFG00000002755,ENSCAFG00000006589,ENSCAFG00000014954,ENSCAFG00000001176,ENSCAFG00000032597,ENSCAFG00000000940,ENSCAFG00000019259,ENSCAFG00000013928,ENSCAFG00000017605,ENSCAFG00000030812,ENSCAFG00000028802
GO:0005762	mitochondrial large ribosomal subunit	cellular_component	0.042042	12	3612	47	17684	ENSCAFG00000017031,ENSCAFG00000002755,ENSCAFG00000006589,ENSCAFG00000014954,ENSCAFG00000001176,ENSCAFG00000032597,ENSCAFG00000000940,ENSCAFG00000019259,ENSCAFG00000013928,ENSCAFG00000017605,ENSCAFG00000030812,ENSCAFG00000028802
GO:0071800	podosome assembly	biological_process	0.042047	6	3612	17	17684	ENSCAFG00000000395,ENSCAFG00000016607,ENSCAFG00000008755,ENSCAFG00000007778,ENSCAFG00000004491,ENSCAFG00000003663
GO:0008483	transaminase activity	molecular_function	0.042261	7	3612	21	17684	ENSCAFG00000000242,ENSCAFG00000006176,ENSCAFG00000018790,ENSCAFG00000003901,ENSCAFG00000020030,ENSCAFG00000019030,ENSCAFG00000000433
GO:0060340	positive regulation of type I interferon-mediated signaling pathway	biological_process	0.042327	4	3612	9	17684	ENSCAFG00000023783,ENSCAFG00000015961,ENSCAFG00000007350,ENSCAFG00000024984
GO:0036342	post-anal tail morphogenesis	biological_process	0.042614	6	3612	17	17684	ENSCAFG00000032127,ENSCAFG00000001179,ENSCAFG00000006532,ENSCAFG00000012447,ENSCAFG00000007468,ENSCAFG00000030430
GO:0015810	aspartate transport	biological_process	0.042694	4	3612	9	17684	ENSCAFG00000016143,ENSCAFG00000024246,ENSCAFG00000006881,ENSCAFG00000002161
GO:2000515	negative regulation of CD4-positive, alpha-beta T cell activation	biological_process	0.043473	6	3612	17	17684	ENSCAFG00000017124,ENSCAFG00000016428,ENSCAFG00000002120,ENSCAFG00000020389,ENSCAFG00000013904,ENSCAFG00000031019
GO:0090181	regulation of cholesterol metabolic process	biological_process	0.043577	6	3612	17	17684	ENSCAFG00000014655,ENSCAFG00000018436,ENSCAFG00000017539,ENSCAFG00000016708,ENSCAFG00000016016,ENSCAFG00000006211
GO:0030145	manganese ion binding	molecular_function	0.043749	11	3612	39	17684	ENSCAFG00000007902,ENSCAFG00000030018,ENSCAFG00000000231,ENSCAFG00000030542,ENSCAFG00000017879,ENSCAFG00000011868,ENSCAFG00000016428,ENSCAFG00000012065,ENSCAFG00000015603,ENSCAFG00000017026,ENSCAFG00000003984
GO:0006732	coenzyme metabolic process	biological_process	0.04378	37	3612	174	17684	ENSCAFG00000016558,ENSCAFG00000002590,ENSCAFG00000020111,ENSCAFG00000019500,ENSCAFG00000002598,ENSCAFG00000010096,ENSCAFG00000015991,ENSCAFG00000001827,ENSCAFG00000015270,ENSCAFG00000005245,ENSCAFG00000007203,ENSCAFG00000003837,ENSCAFG00000032760,ENSCAFG00000028758,ENSCAFG00000032036,ENSCAFG00000017129,ENSCAFG00000008288,ENSCAFG00000012052,ENSCAFG00000001911,ENSCAFG00000010890,ENSCAFG00000019219,…
GO:0031227	intrinsic to endoplasmic reticulum membrane	cellular_component	0.043811	25	3612	112	17684	ENSCAFG00000009595,ENSCAFG00000000108,ENSCAFG00000015435,ENSCAFG00000015221,ENSCAFG00000011200,ENSCAFG00000015148,ENSCAFG00000002276,ENSCAFG00000013951,ENSCAFG00000008927,ENSCAFG00000005245,ENSCAFG00000013068,ENSCAFG00000007038,ENSCAFG00000011956,ENSCAFG00000015048,ENSCAFG00000009374,ENSCAFG00000005081,ENSCAFG00000016276,ENSCAFG00000005608,ENSCAFG00000010575,ENSCAFG00000008402,ENSCAFG00000001523,…
GO:0051536	iron-sulfur cluster binding	molecular_function	0.044196	13	3612	50	17684	ENSCAFG00000019494,ENSCAFG00000019439,ENSCAFG00000032474,ENSCAFG00000007913,ENSCAFG00000013333,ENSCAFG00000014236,ENSCAFG00000019618,ENSCAFG00000007403,ENSCAFG00000019529,ENSCAFG00000010779,ENSCAFG00000001075,ENSCAFG00000008681,ENSCAFG00000015991
GO:0051540	metal cluster binding	molecular_function	0.044196	13	3612	50	17684	ENSCAFG00000019494,ENSCAFG00000019439,ENSCAFG00000032474,ENSCAFG00000007913,ENSCAFG00000013333,ENSCAFG00000007403,ENSCAFG00000019618,ENSCAFG00000014236,ENSCAFG00000008681,ENSCAFG00000015991,ENSCAFG00000001075,ENSCAFG00000010779,ENSCAFG00000019529
GO:0015245	fatty acid transporter activity	molecular_function	0.044202	5	3612	13	17684	ENSCAFG00000020112,ENSCAFG00000015226,ENSCAFG00000015315,ENSCAFG00000015048,ENSCAFG00000006695
GO:0061430	bone trabecula morphogenesis	biological_process	0.044556	5	3612	13	17684	ENSCAFG00000017017,ENSCAFG00000019543,ENSCAFG00000017018,ENSCAFG00000012685,ENSCAFG00000017064
GO:0046474	glycerophospholipid biosynthetic process	biological_process	0.044632	22	3612	95	17684	ENSCAFG00000012967,ENSCAFG00000001523,ENSCAFG00000019766,ENSCAFG00000015843,ENSCAFG00000004334,ENSCAFG00000019662,ENSCAFG00000005550,ENSCAFG00000019989,ENSCAFG00000000771,ENSCAFG00000016423,ENSCAFG00000030018,ENSCAFG00000000083,ENSCAFG00000011865,ENSCAFG00000012554,ENSCAFG00000009619,ENSCAFG00000006020,ENSCAFG00000003624,ENSCAFG00000016708,ENSCAFG00000029755,ENSCAFG00000000579,ENSCAFG00000015315,…
GO:0031399	regulation of protein modification process	biological_process	0.044717	197	3612	1105	17684	ENSCAFG00000009994,ENSCAFG00000007075,ENSCAFG00000005670,ENSCAFG00000013547,ENSCAFG00000004038,ENSCAFG00000000847,ENSCAFG00000003323,ENSCAFG00000029553,ENSCAFG00000020133,ENSCAFG00000000387,ENSCAFG00000018946,ENSCAFG00000031149,ENSCAFG00000000751,ENSCAFG00000003867,ENSCAFG00000005707,ENSCAFG00000002588,ENSCAFG00000015004,ENSCAFG00000000374,ENSCAFG00000029101,ENSCAFG00000013774,ENSCAFG00000014882,…
GO:0009799	specification of symmetry	biological_process	0.04473	22	3612	96	17684	ENSCAFG00000030023,ENSCAFG00000004346,ENSCAFG00000010529,ENSCAFG00000009595,ENSCAFG00000007858,ENSCAFG00000009895,ENSCAFG00000019802,ENSCAFG00000001923,ENSCAFG00000009319,ENSCAFG00000018935,ENSCAFG00000006124,ENSCAFG00000001108,ENSCAFG00000019964,ENSCAFG00000002615,ENSCAFG00000002499,ENSCAFG00000030430,ENSCAFG00000007468,ENSCAFG00000000955,ENSCAFG00000017567,ENSCAFG00000005048,ENSCAFG00000001179,…
GO:0001223	transcription coactivator binding	molecular_function	0.045149	4	3612	9	17684	ENSCAFG00000030200,ENSCAFG00000015688,ENSCAFG00000012884,ENSCAFG00000005031
GO:0006793	phosphorus metabolic process	biological_process	0.045194	448	3612	2625	17684	ENSCAFG00000013058,ENSCAFG00000010038,ENSCAFG00000009698,ENSCAFG00000004334,ENSCAFG00000004912,ENSCAFG00000015976,ENSCAFG00000002114,ENSCAFG00000000771,ENSCAFG00000010840,ENSCAFG00000019181,ENSCAFG00000019989,ENSCAFG00000013205,ENSCAFG00000012647,ENSCAFG00000009605,ENSCAFG00000000579,ENSCAFG00000013140,ENSCAFG00000001045,ENSCAFG00000003961,ENSCAFG00000014591,ENSCAFG00000016085,ENSCAFG00000013771,…
GO:0008028	monocarboxylic acid transmembrane transporter activity	molecular_function	0.045215	10	3612	35	17684	ENSCAFG00000011086,ENSCAFG00000001964,ENSCAFG00000015973,ENSCAFG00000000316,ENSCAFG00000015972,ENSCAFG00000005437,ENSCAFG00000006695,ENSCAFG00000006054,ENSCAFG00000019788,ENSCAFG00000012955
GO:0032259	methylation	biological_process	0.045385	57	3612	287	17684	ENSCAFG00000005412,ENSCAFG00000018892,ENSCAFG00000031371,ENSCAFG00000006096,ENSCAFG00000031607,ENSCAFG00000009848,ENSCAFG00000004511,ENSCAFG00000007493,ENSCAFG00000015339,ENSCAFG00000006743,ENSCAFG00000019440,ENSCAFG00000009616,ENSCAFG00000016944,ENSCAFG00000018498,ENSCAFG00000005435,ENSCAFG00000015034,ENSCAFG00000008090,ENSCAFG00000012894,ENSCAFG00000007638,ENSCAFG00000018470,ENSCAFG00000010414,…
GO:0031114	regulation of microtubule depolymerization	biological_process	0.045392	8	3612	26	17684	ENSCAFG00000019523,ENSCAFG00000018190,ENSCAFG00000005713,ENSCAFG00000005898,ENSCAFG00000007343,ENSCAFG00000004759,ENSCAFG00000030887,ENSCAFG00000004835
GO:0042537	benzene-containing compound metabolic process	biological_process	0.045792	5	3612	13	17684	ENSCAFG00000005748,ENSCAFG00000019812,ENSCAFG00000019809,ENSCAFG00000020030,ENSCAFG00000005750
GO:0005790	smooth endoplasmic reticulum	cellular_component	0.045941	5	3612	13	17684	ENSCAFG00000005760,ENSCAFG00000011926,ENSCAFG00000013916,ENSCAFG00000016104,ENSCAFG00000019513
GO:0000506	glycosylphosphatidylinositol-N-acetylglucosaminyltransferase (GPI-GnT) complex	cellular_component	0.045972	3	3612	6	17684	ENSCAFG00000029755,ENSCAFG00000016423,ENSCAFG00000019662
GO:0071625	vocalization behavior	biological_process	0.04605	4	3612	9	17684	ENSCAFG00000010458,ENSCAFG00000015995,ENSCAFG00000002924,ENSCAFG00000017527
GO:0048188	Set1C/COMPASS complex	cellular_component	0.046312	5	3612	13	17684	ENSCAFG00000009848,ENSCAFG00000019428,ENSCAFG00000019830,ENSCAFG00000005708,ENSCAFG00000018892
GO:1902254	negative regulation of intrinsic apoptotic signaling pathway by p53 class mediator	biological_process	0.046505	5	3612	13	17684	ENSCAFG00000000418,ENSCAFG00000018783,ENSCAFG00000029158,ENSCAFG00000018481,ENSCAFG00000006889
GO:0031401	positive regulation of protein modification process	biological_process	0.046768	131	3612	715	17684	ENSCAFG00000018782,ENSCAFG00000008889,ENSCAFG00000001954,ENSCAFG00000010414,ENSCAFG00000000627,ENSCAFG00000023293,ENSCAFG00000016988,ENSCAFG00000002753,ENSCAFG00000019538,ENSCAFG00000013762,ENSCAFG00000002572,ENSCAFG00000006413,ENSCAFG00000019436,ENSCAFG00000013490,ENSCAFG00000001502,ENSCAFG00000008921,ENSCAFG00000016066,ENSCAFG00000018171,ENSCAFG00000009564,ENSCAFG00000018436,ENSCAFG00000003980,…
GO:0035024	negative regulation of Rho protein signal transduction	biological_process	0.046962	6	3612	17	17684	ENSCAFG00000018469,ENSCAFG00000016987,ENSCAFG00000007760,ENSCAFG00000029191,ENSCAFG00000014924,ENSCAFG00000013904
GO:0006591	ornithine metabolic process	biological_process	0.046979	4	3612	9	17684	ENSCAFG00000010332,ENSCAFG00000010369,ENSCAFG00000016428,ENSCAFG00000009411
GO:2000765	regulation of cytoplasmic translation	biological_process	0.04717	4	3612	9	17684	ENSCAFG00000015372,ENSCAFG00000016761,ENSCAFG00000013205,ENSCAFG00000029158
GO:0006000	fructose metabolic process	biological_process	0.047176	4	3612	9	17684	ENSCAFG00000002598,ENSCAFG00000012493,ENSCAFG00000016476,ENSCAFG00000004673
GO:2000641	regulation of early endosome to late endosome transport	biological_process	0.047233	4	3612	9	17684	ENSCAFG00000016607,ENSCAFG00000014273,ENSCAFG00000008755,ENSCAFG00000018622
GO:0044275	cellular carbohydrate catabolic process	biological_process	0.047584	11	3612	40	17684	ENSCAFG00000014553,ENSCAFG00000010769,ENSCAFG00000012504,ENSCAFG00000000561,ENSCAFG00000000788,ENSCAFG00000029948,ENSCAFG00000008288,ENSCAFG00000006474,ENSCAFG00000009035,ENSCAFG00000010193,ENSCAFG00000004912
GO:0045860	positive regulation of protein kinase activity	biological_process	0.047706	68	3612	350	17684	ENSCAFG00000003980,ENSCAFG00000018929,ENSCAFG00000000981,ENSCAFG00000009564,ENSCAFG00000018171,ENSCAFG00000016066,ENSCAFG00000009321,ENSCAFG00000000120,ENSCAFG00000009595,ENSCAFG00000006701,ENSCAFG00000010732,ENSCAFG00000004627,ENSCAFG00000019513,ENSCAFG00000012144,ENSCAFG00000009924,ENSCAFG00000002572,ENSCAFG00000019538,ENSCAFG00000017265,ENSCAFG00000010414,ENSCAFG00000031025,ENSCAFG00000000627,…
GO:0008353	RNA polymerase II carboxy-terminal domain kinase activity	molecular_function	0.047736	5	3612	13	17684	ENSCAFG00000015421,ENSCAFG00000004497,ENSCAFG00000007748,ENSCAFG00000009171,ENSCAFG00000030200
GO:0006622	protein targeting to lysosome	biological_process	0.047928	5	3612	13	17684	ENSCAFG00000006809,ENSCAFG00000008834,ENSCAFG00000007248,ENSCAFG00000031007,ENSCAFG00000011745
GO:0001595	angiotensin receptor activity	molecular_function	0.047957	2	3612	3	17684	ENSCAFG00000008205,ENSCAFG00000016571
GO:0004945	angiotensin type II receptor activity	molecular_function	0.047957	2	3612	3	17684	ENSCAFG00000008205,ENSCAFG00000016571
GO:0005743	mitochondrial inner membrane	cellular_component	0.047999	49	3612	263	17684	ENSCAFG00000009698,ENSCAFG00000024501,ENSCAFG00000000564,ENSCAFG00000010089,ENSCAFG00000001080,ENSCAFG00000003930,ENSCAFG00000007869,ENSCAFG00000013333,ENSCAFG00000030659,ENSCAFG00000008681,ENSCAFG00000019529,ENSCAFG00000004664,ENSCAFG00000029477,ENSCAFG00000014439,ENSCAFG00000017025,ENSCAFG00000006450,ENSCAFG00000011976,ENSCAFG00000001045,ENSCAFG00000031501,ENSCAFG00000012570,ENSCAFG00000005571,…
GO:0004303	estradiol 17-beta-dehydrogenase activity	molecular_function	0.048127	3	3612	6	17684	ENSCAFG00000000927,ENSCAFG00000003895,ENSCAFG00000019977
GO:0045504	dynein heavy chain binding	molecular_function	0.048306	5	3612	13	17684	ENSCAFG00000020409,ENSCAFG00000020047,ENSCAFG00000002143,ENSCAFG00000002499,ENSCAFG00000001923
GO:2001233	regulation of apoptotic signaling pathway	biological_process	0.048319	55	3612	279	17684	ENSCAFG00000016756,ENSCAFG00000008755,ENSCAFG00000010575,ENSCAFG00000005685,ENSCAFG00000018354,ENSCAFG00000003663,ENSCAFG00000007053,ENSCAFG00000012375,ENSCAFG00000008440,ENSCAFG00000000418,ENSCAFG00000023178,ENSCAFG00000014488,ENSCAFG00000013916,ENSCAFG00000017476,ENSCAFG00000001445,ENSCAFG00000013909,ENSCAFG00000009905,ENSCAFG00000008090,ENSCAFG00000015013,ENSCAFG00000013762,ENSCAFG00000010597,…
GO:0017157	regulation of exocytosis	biological_process	0.048397	24	3612	106	17684	ENSCAFG00000017981,ENSCAFG00000002613,ENSCAFG00000012426,ENSCAFG00000013096,ENSCAFG00000008440,ENSCAFG00000023991,ENSCAFG00000012623,ENSCAFG00000004759,ENSCAFG00000020125,ENSCAFG00000014332,ENSCAFG00000016209,ENSCAFG00000023178,ENSCAFG00000003429,ENSCAFG00000017529,ENSCAFG00000014945,ENSCAFG00000006723,ENSCAFG00000019132,ENSCAFG00000007008,ENSCAFG00000008424,ENSCAFG00000017120,ENSCAFG00000002830,…
GO:0009123	nucleoside monophosphate metabolic process	biological_process	0.04847	15	3612	60	17684	ENSCAFG00000002994,ENSCAFG00000004030,ENSCAFG00000002931,ENSCAFG00000020105,ENSCAFG00000003835,ENSCAFG00000004421,ENSCAFG00000017744,ENSCAFG00000018342,ENSCAFG00000010354,ENSCAFG00000001174,ENSCAFG00000010390,ENSCAFG00000020380,ENSCAFG00000009498,ENSCAFG00000019815,ENSCAFG00000013746
GO:0046165	alcohol biosynthetic process	biological_process	0.048598	27	3612	124	17684	ENSCAFG00000011805,ENSCAFG00000012967,ENSCAFG00000012065,ENSCAFG00000011868,ENSCAFG00000019766,ENSCAFG00000019878,ENSCAFG00000019989,ENSCAFG00000017165,ENSCAFG00000029395,ENSCAFG00000011957,ENSCAFG00000030018,ENSCAFG00000005081,ENSCAFG00000010096,ENSCAFG00000018436,ENSCAFG00000012647,ENSCAFG00000016988,ENSCAFG00000014661,ENSCAFG00000006211,ENSCAFG00000003429,ENSCAFG00000013951,ENSCAFG00000016708,…
GO:0031967	organelle envelope	cellular_component	0.04879	128	3612	719	17684	ENSCAFG00000000428,ENSCAFG00000001529,ENSCAFG00000032367,ENSCAFG00000000008,ENSCAFG00000010367,ENSCAFG00000030359,ENSCAFG00000005861,ENSCAFG00000006578,ENSCAFG00000018183,ENSCAFG00000010759,ENSCAFG00000002856,ENSCAFG00000012742,ENSCAFG00000014749,ENSCAFG00000005445,ENSCAFG00000012049,ENSCAFG00000003050,ENSCAFG00000015141,ENSCAFG00000004397,ENSCAFG00000031501,ENSCAFG00000031154,ENSCAFG00000006450,…
GO:0031975	envelope	cellular_component	0.04879	128	3612	719	17684	ENSCAFG00000011516,ENSCAFG00000019536,ENSCAFG00000017383,ENSCAFG00000003186,ENSCAFG00000011165,ENSCAFG00000014488,ENSCAFG00000019647,ENSCAFG00000016110,ENSCAFG00000029202,ENSCAFG00000012002,ENSCAFG00000002998,ENSCAFG00000016258,ENSCAFG00000010111,ENSCAFG00000031781,ENSCAFG00000012111,ENSCAFG00000009698,ENSCAFG00000010390,ENSCAFG00000008388,ENSCAFG00000009910,ENSCAFG00000003329,ENSCAFG00000030659,…
GO:0022407	regulation of cell-cell adhesion	biological_process	0.04882	22	3612	95	17684	ENSCAFG00000023006,ENSCAFG00000006889,ENSCAFG00000014661,ENSCAFG00000001403,ENSCAFG00000008424,ENSCAFG00000018171,ENSCAFG00000015440,ENSCAFG00000010625,ENSCAFG00000009887,ENSCAFG00000001179,ENSCAFG00000008755,ENSCAFG00000014609,ENSCAFG00000009498,ENSCAFG00000015747,ENSCAFG00000019870,ENSCAFG00000014273,ENSCAFG00000008440,ENSCAFG00000025002,ENSCAFG00000006224,ENSCAFG00000023178,ENSCAFG00000016583,…
GO:0005654	nucleoplasm	cellular_component	0.049127	408	3612	2375	17684	ENSCAFG00000011853,ENSCAFG00000013362,ENSCAFG00000005139,ENSCAFG00000004211,ENSCAFG00000023165,ENSCAFG00000005031,ENSCAFG00000004805,ENSCAFG00000000350,ENSCAFG00000016096,ENSCAFG00000017599,ENSCAFG00000003186,ENSCAFG00000009660,ENSCAFG00000000612,ENSCAFG00000012565,ENSCAFG00000000318,ENSCAFG00000012378,ENSCAFG00000003341,ENSCAFG00000008457,ENSCAFG00000005150,ENSCAFG00000001043,ENSCAFG00000002818,…
GO:0046958	nonassociative learning	biological_process	0.049328	3	3612	6	17684	ENSCAFG00000002924,ENSCAFG00000000568,ENSCAFG00000015664
GO:0044447	axoneme part	cellular_component	0.049392	13	3612	50	17684	ENSCAFG00000006423,ENSCAFG00000009895,ENSCAFG00000019542,ENSCAFG00000012447,ENSCAFG00000002499,ENSCAFG00000020105,ENSCAFG00000002979,ENSCAFG00000016105,ENSCAFG00000005048,ENSCAFG00000007917,ENSCAFG00000013793,ENSCAFG00000009319,ENSCAFG00000001923
GO:2001234	negative regulation of apoptotic signaling pathway	biological_process	0.049451	32	3612	151	17684	ENSCAFG00000000418,ENSCAFG00000008440,ENSCAFG00000001445,ENSCAFG00000023178,ENSCAFG00000013916,ENSCAFG00000008755,ENSCAFG00000016756,ENSCAFG00000007053,ENSCAFG00000005685,ENSCAFG00000010575,ENSCAFG00000032043,ENSCAFG00000008424,ENSCAFG00000019232,ENSCAFG00000011450,ENSCAFG00000007606,ENSCAFG00000009905,ENSCAFG00000013909,ENSCAFG00000014661,ENSCAFG00000006889,ENSCAFG00000010597,ENSCAFG00000013762,…
GO:0019900	kinase binding	molecular_function	0.049693	94	3612	499	17684	ENSCAFG00000000387,ENSCAFG00000017942,ENSCAFG00000003560,ENSCAFG00000018946,ENSCAFG00000013413,ENSCAFG00000031149,ENSCAFG00000007659,ENSCAFG00000007075,ENSCAFG00000024867,ENSCAFG00000013547,ENSCAFG00000000847,ENSCAFG00000010840,ENSCAFG00000006488,ENSCAFG00000005415,ENSCAFG00000031099,ENSCAFG00000016607,ENSCAFG00000009035,ENSCAFG00000009910,ENSCAFG00000012872,ENSCAFG00000029826,ENSCAFG00000007442,…
24 hpi
GO_accession	Description	Term_type	Over_represented_pValue	CAD_item	CAD_list	Bg_item	Bg_list	Gene_ids
GO:0034364	high-density lipoprotein particle	cellular_component	4.8357e-11	16	3789	19	17684	ENSCAFG00000013327,ENSCAFG00000015206,ENSCAFG00000004617,ENSCAFG00000004614,ENSCAFG00000013320,ENSCAFG00000013306,ENSCAFG00000009837,ENSCAFG00000029553,ENSCAFG00000013322,ENSCAFG00000015205,ENSCAFG00000002114,ENSCAFG00000012886,ENSCAFG00000009135,ENSCAFG00000004610,ENSCAFG00000004615,ENSCAFG00000011281
GO:0034358	plasma lipoprotein particle	cellular_component	2.1346e-09	17	3789	24	17684	ENSCAFG00000004617,ENSCAFG00000004614,ENSCAFG00000013327,ENSCAFG00000015206,ENSCAFG00000029553,ENSCAFG00000013322,ENSCAFG00000013306,ENSCAFG00000013320,ENSCAFG00000009837,ENSCAFG00000003887,ENSCAFG00000015205,ENSCAFG00000002114,ENSCAFG00000004615,ENSCAFG00000009135,ENSCAFG00000004610,ENSCAFG00000011281,ENSCAFG00000012886
GO:0032994	protein-lipid complex	cellular_component	1.5641e-08	17	3789	26	17684	ENSCAFG00000009837,ENSCAFG00000013306,ENSCAFG00000013320,ENSCAFG00000013322,ENSCAFG00000029553,ENSCAFG00000015206,ENSCAFG00000013327,ENSCAFG00000004614,ENSCAFG00000004617,ENSCAFG00000012886,ENSCAFG00000011281,ENSCAFG00000004615,ENSCAFG00000009135,ENSCAFG00000004610,ENSCAFG00000015205,ENSCAFG00000002114,ENSCAFG00000003887
GO:0034361	very-low-density lipoprotein particle	cellular_component	7.7018e-07	11	3789	15	17684	ENSCAFG00000011281,ENSCAFG00000013322,ENSCAFG00000004610,ENSCAFG00000004615,ENSCAFG00000013320,ENSCAFG00000013306,ENSCAFG00000012886,ENSCAFG00000004614,ENSCAFG00000004617,ENSCAFG00000013327,ENSCAFG00000003887
GO:0034385	triglyceride-rich lipoprotein particle	cellular_component	7.7018e-07	11	3789	15	17684	ENSCAFG00000013320,ENSCAFG00000012886,ENSCAFG00000013306,ENSCAFG00000011281,ENSCAFG00000013322,ENSCAFG00000004610,ENSCAFG00000004615,ENSCAFG00000003887,ENSCAFG00000013327,ENSCAFG00000004614,ENSCAFG00000004617
GO:0042627	chylomicron	cellular_component	2.009e-06	8	3789	9	17684	ENSCAFG00000004610,ENSCAFG00000013322,ENSCAFG00000011281,ENSCAFG00000012886,ENSCAFG00000013306,ENSCAFG00000004617,ENSCAFG00000003887,ENSCAFG00000013327
GO:0043632	modification-dependent macromolecule catabolic process	biological_process	9.8448e-06	123	3789	518	17684	ENSCAFG00000000769,ENSCAFG00000006462,ENSCAFG00000007436,ENSCAFG00000029985,ENSCAFG00000018428,ENSCAFG00000012773,ENSCAFG00000018007,ENSCAFG00000008215,ENSCAFG00000000387,ENSCAFG00000025044,ENSCAFG00000014207,ENSCAFG00000002288,ENSCAFG00000010404,ENSCAFG00000002605,ENSCAFG00000000774,ENSCAFG00000004651,ENSCAFG00000004630,ENSCAFG00000031099,ENSCAFG00000013506,ENSCAFG00000002039,ENSCAFG00000019483,…
GO:0044248	cellular catabolic process	biological_process	1.0865e-05	345	3789	1702	17684	ENSCAFG00000005759,ENSCAFG00000014844,ENSCAFG00000016988,ENSCAFG00000013800,ENSCAFG00000024306,ENSCAFG00000013506,ENSCAFG00000003984,ENSCAFG00000031099,ENSCAFG00000019483,ENSCAFG00000016839,ENSCAFG00000011453,ENSCAFG00000017992,ENSCAFG00000011371,ENSCAFG00000020290,ENSCAFG00000006673,ENSCAFG00000019971,ENSCAFG00000030720,ENSCAFG00000003372,ENSCAFG00000018007,ENSCAFG00000000387,ENSCAFG00000016701,…
GO:0006511	ubiquitin-dependent protein catabolic process	biological_process	1.2941e-05	118	3789	495	17684	ENSCAFG00000010925,ENSCAFG00000010151,ENSCAFG00000018537,ENSCAFG00000005878,ENSCAFG00000015855,ENSCAFG00000005608,ENSCAFG00000014596,ENSCAFG00000009863,ENSCAFG00000014825,ENSCAFG00000016590,ENSCAFG00000031020,ENSCAFG00000032255,ENSCAFG00000004080,ENSCAFG00000007694,ENSCAFG00000006453,ENSCAFG00000007652,ENSCAFG00000001068,ENSCAFG00000002382,ENSCAFG00000031870,ENSCAFG00000016267,ENSCAFG00000019833,…
GO:0000786	nucleosome	cellular_component	1.3553e-05	30	3789	96	17684	ENSCAFG00000008034,ENSCAFG00000029382,ENSCAFG00000024336,ENSCAFG00000029173,ENSCAFG00000030712,ENSCAFG00000031940,ENSCAFG00000024333,ENSCAFG00000031988,ENSCAFG00000031754,ENSCAFG00000028830,ENSCAFG00000010177,ENSCAFG00000010932,ENSCAFG00000029335,ENSCAFG00000032128,ENSCAFG00000032188,ENSCAFG00000029110,ENSCAFG00000029032,ENSCAFG00000024329,ENSCAFG00000024677,ENSCAFG00000029078,ENSCAFG00000029759,…
GO:0019941	modification-dependent protein catabolic process	biological_process	1.4367e-05	120	3789	507	17684	ENSCAFG00000005343,ENSCAFG00000012400,ENSCAFG00000001536,ENSCAFG00000007528,ENSCAFG00000010892,ENSCAFG00000001609,ENSCAFG00000018993,ENSCAFG00000002792,ENSCAFG00000005415,ENSCAFG00000011526,ENSCAFG00000012608,ENSCAFG00000029614,ENSCAFG00000009279,ENSCAFG00000014226,ENSCAFG00000029050,ENSCAFG00000006290,ENSCAFG00000032184,ENSCAFG00000015223,ENSCAFG00000015314,ENSCAFG00000010495,ENSCAFG00000017931,…
GO:0044444	cytoplasmic part	cellular_component	1.446e-05	1149	3789	6446	17684	ENSCAFG00000011515,ENSCAFG00000018546,ENSCAFG00000006541,ENSCAFG00000006039,ENSCAFG00000014836,ENSCAFG00000012344,ENSCAFG00000001372,ENSCAFG00000009006,ENSCAFG00000014303,ENSCAFG00000009922,ENSCAFG00000002711,ENSCAFG00000012733,ENSCAFG00000014523,ENSCAFG00000000497,ENSCAFG00000012305,ENSCAFG00000019941,ENSCAFG00000019467,ENSCAFG00000015855,ENSCAFG00000017507,ENSCAFG00000001989,ENSCAFG00000013833,…
GO:0044257	cellular protein catabolic process	biological_process	1.6138e-05	136	3789	591	17684	ENSCAFG00000020290,ENSCAFG00000013299,ENSCAFG00000008243,ENSCAFG00000011453,ENSCAFG00000019483,ENSCAFG00000031099,ENSCAFG00000013506,ENSCAFG00000016988,ENSCAFG00000005759,ENSCAFG00000004651,ENSCAFG00000002288,ENSCAFG00000000774,ENSCAFG00000004630,ENSCAFG00000029985,ENSCAFG00000000769,ENSCAFG00000012773,ENSCAFG00000000387,ENSCAFG00000018007,ENSCAFG00000008215,ENSCAFG00000015855,ENSCAFG00000010151,…
GO:0005737	cytoplasm	cellular_component	1.6306e-05	1428	3789	8146	17684	ENSCAFG00000024333,ENSCAFG00000019812,ENSCAFG00000009449,ENSCAFG00000030375,ENSCAFG00000006455,ENSCAFG00000015485,ENSCAFG00000003929,ENSCAFG00000024682,ENSCAFG00000005020,ENSCAFG00000015071,ENSCAFG00000011777,ENSCAFG00000000116,ENSCAFG00000006931,ENSCAFG00000000617,ENSCAFG00000007179,ENSCAFG00000018909,ENSCAFG00000009759,ENSCAFG00000001145,ENSCAFG00000010540,ENSCAFG00000009653,ENSCAFG00000009081,…
GO:0030163	protein catabolic process	biological_process	2.0421e-05	159	3789	712	17684	ENSCAFG00000005878,ENSCAFG00000018537,ENSCAFG00000014596,ENSCAFG00000005608,ENSCAFG00000013347,ENSCAFG00000012746,ENSCAFG00000016590,ENSCAFG00000012434,ENSCAFG00000032255,ENSCAFG00000009863,ENSCAFG00000003050,ENSCAFG00000001781,ENSCAFG00000007652,ENSCAFG00000001068,ENSCAFG00000002382,ENSCAFG00000031870,ENSCAFG00000016267,ENSCAFG00000018018,ENSCAFG00000014586,ENSCAFG00000013478,ENSCAFG00000005638,…
GO:0051603	proteolysis involved in cellular protein catabolic process	biological_process	2.2967e-05	132	3789	574	17684	ENSCAFG00000009819,ENSCAFG00000030725,ENSCAFG00000003246,ENSCAFG00000029379,ENSCAFG00000000116,ENSCAFG00000001435,ENSCAFG00000031041,ENSCAFG00000018622,ENSCAFG00000005118,ENSCAFG00000006455,ENSCAFG00000004116,ENSCAFG00000019275,ENSCAFG00000018318,ENSCAFG00000002724,ENSCAFG00000015133,ENSCAFG00000010870,ENSCAFG00000005259,ENSCAFG00000019424,ENSCAFG00000015305,ENSCAFG00000006290,ENSCAFG00000015314,…
GO:0044265	cellular macromolecule catabolic process	biological_process	4.6876e-05	167	3789	765	17684	ENSCAFG00000018844,ENSCAFG00000029976,ENSCAFG00000015141,ENSCAFG00000012692,ENSCAFG00000018309,ENSCAFG00000020373,ENSCAFG00000009745,ENSCAFG00000019623,ENSCAFG00000031251,ENSCAFG00000000640,ENSCAFG00000000641,ENSCAFG00000006211,ENSCAFG00000003007,ENSCAFG00000015189,ENSCAFG00000004839,ENSCAFG00000009771,ENSCAFG00000006269,ENSCAFG00000004726,ENSCAFG00000023443,ENSCAFG00000009802,ENSCAFG00000011165,…
GO:0009057	macromolecule catabolic process	biological_process	5.4256e-05	194	3789	910	17684	ENSCAFG00000008788,ENSCAFG00000030725,ENSCAFG00000009819,ENSCAFG00000018622,ENSCAFG00000031041,ENSCAFG00000000116,ENSCAFG00000009938,ENSCAFG00000001435,ENSCAFG00000003246,ENSCAFG00000029379,ENSCAFG00000018318,ENSCAFG00000002724,ENSCAFG00000019275,ENSCAFG00000004116,ENSCAFG00000006455,ENSCAFG00000005118,ENSCAFG00000024682,ENSCAFG00000015305,ENSCAFG00000019424,ENSCAFG00000004617,ENSCAFG00000005259,…
GO:0002755	MyD88-dependent toll-like receptor signaling pathway	biological_process	5.8017e-05	9	3789	14	17684	ENSCAFG00000016172,ENSCAFG00000005140,ENSCAFG00000016175,ENSCAFG00000023201,ENSCAFG00000011698,ENSCAFG00000008351,ENSCAFG00000000374,ENSCAFG00000024010,ENSCAFG00000023498
GO:0010498	proteasomal protein catabolic process	biological_process	6.4735e-05	88	3789	362	17684	ENSCAFG00000000395,ENSCAFG00000024818,ENSCAFG00000006407,ENSCAFG00000016439,ENSCAFG00000023602,ENSCAFG00000002729,ENSCAFG00000032184,ENSCAFG00000006290,ENSCAFG00000015093,ENSCAFG00000010495,ENSCAFG00000015223,ENSCAFG00000012608,ENSCAFG00000011526,ENSCAFG00000005415,ENSCAFG00000029614,ENSCAFG00000007528,ENSCAFG00000012400,ENSCAFG00000001536,ENSCAFG00000005343,ENSCAFG00000002792,ENSCAFG00000018993,…
GO:0060228	phosphatidylcholine-sterol O-acyltransferase activator activity	molecular_function	6.8215e-05	5	3789	5	17684	ENSCAFG00000013327,ENSCAFG00000013320,ENSCAFG00000012886,ENSCAFG00000013306,ENSCAFG00000004617
GO:0010873	positive regulation of cholesterol esterification	biological_process	7.9429e-05	6	3789	7	17684	ENSCAFG00000030762,ENSCAFG00000013306,ENSCAFG00000012886,ENSCAFG00000013327,ENSCAFG00000013320,ENSCAFG00000004617
GO:0015914	phospholipid transport	biological_process	8.152e-05	23	3789	62	17684	ENSCAFG00000004723,ENSCAFG00000004617,ENSCAFG00000013327,ENSCAFG00000020121,ENSCAFG00000006790,ENSCAFG00000013322,ENSCAFG00000009837,ENSCAFG00000011830,ENSCAFG00000013306,ENSCAFG00000019020,ENSCAFG00000013320,ENSCAFG00000016443,ENSCAFG00000005707,ENSCAFG00000011451,ENSCAFG00000000009,ENSCAFG00000009249,ENSCAFG00000006199,ENSCAFG00000004615,ENSCAFG00000011476,ENSCAFG00000012886,ENSCAFG00000010540,…
GO:1901224	positive regulation of NIK/NF-kappaB cascade	biological_process	8.739e-05	16	3789	37	17684	ENSCAFG00000008351,ENSCAFG00000006848,ENSCAFG00000011698,ENSCAFG00000005402,ENSCAFG00000029925,ENSCAFG00000007406,ENSCAFG00000006051,ENSCAFG00000003074,ENSCAFG00000010807,ENSCAFG00000008557,ENSCAFG00000003443,ENSCAFG00000006488,ENSCAFG00000024682,ENSCAFG00000005776,ENSCAFG00000009818,ENSCAFG00000000777
GO:0004908	interleukin-1 receptor activity	molecular_function	0.00012279	6	3789	7	17684	ENSCAFG00000014029,ENSCAFG00000025269,ENSCAFG00000002152,ENSCAFG00000002145,ENSCAFG00000002147,ENSCAFG00000002142
GO:0009056	catabolic process	biological_process	0.00014294	388	3789	2001	17684	ENSCAFG00000013292,ENSCAFG00000023602,ENSCAFG00000018191,ENSCAFG00000015314,ENSCAFG00000019030,ENSCAFG00000004615,ENSCAFG00000013054,ENSCAFG00000029355,ENSCAFG00000018642,ENSCAFG00000014749,ENSCAFG00000012400,ENSCAFG00000000360,ENSCAFG00000007528,ENSCAFG00000024645,ENSCAFG00000012360,ENSCAFG00000006678,ENSCAFG00000003246,ENSCAFG00000029387,ENSCAFG00000006915,ENSCAFG00000018690,ENSCAFG00000002722,…
GO:0005319	lipid transporter activity	molecular_function	0.00016019	33	3789	106	17684	ENSCAFG00000011451,ENSCAFG00000030330,ENSCAFG00000012368,ENSCAFG00000005707,ENSCAFG00000015315,ENSCAFG00000030762,ENSCAFG00000005437,ENSCAFG00000015048,ENSCAFG00000014960,ENSCAFG00000011980,ENSCAFG00000013320,ENSCAFG00000019020,ENSCAFG00000009837,ENSCAFG00000016443,ENSCAFG00000012373,ENSCAFG00000012377,ENSCAFG00000003887,ENSCAFG00000018183,ENSCAFG00000008732,ENSCAFG00000011476,ENSCAFG00000006199,…
GO:0042613	MHC class II protein complex	cellular_component	0.00019039	7	3789	10	17684	ENSCAFG00000000803,ENSCAFG00000000900,ENSCAFG00000000806,ENSCAFG00000000896,ENSCAFG00000032102,ENSCAFG00000000848,ENSCAFG00000000812
GO:0002218	activation of innate immune response	biological_process	0.00022715	34	3789	113	17684	ENSCAFG00000016175,ENSCAFG00000000444,ENSCAFG00000007350,ENSCAFG00000012405,ENSCAFG00000002998,ENSCAFG00000009818,ENSCAFG00000023498,ENSCAFG00000005704,ENSCAFG00000024010,ENSCAFG00000010281,ENSCAFG00000020290,ENSCAFG00000010188,ENSCAFG00000017521,ENSCAFG00000005759,ENSCAFG00000009003,ENSCAFG00000011698,ENSCAFG00000005140,ENSCAFG00000006468,ENSCAFG00000014836,ENSCAFG00000031870,ENSCAFG00000004080,…
GO:0044424	intracellular part	cellular_component	0.00027387	1940	3789	11436	17684	ENSCAFG00000000447,ENSCAFG00000018152,ENSCAFG00000000009,ENSCAFG00000017377,ENSCAFG00000017996,ENSCAFG00000004989,ENSCAFG00000028868,ENSCAFG00000011540,ENSCAFG00000009564,ENSCAFG00000024350,ENSCAFG00000019266,ENSCAFG00000009776,ENSCAFG00000019300,ENSCAFG00000013777,ENSCAFG00000003074,ENSCAFG00000014920,ENSCAFG00000015743,ENSCAFG00000030018,ENSCAFG00000006413,ENSCAFG00000019502,ENSCAFG00000024246,…
GO:0006646	phosphatidylethanolamine biosynthetic process	biological_process	0.00027802	7	3789	10	17684	ENSCAFG00000000579,ENSCAFG00000004334,ENSCAFG00000019766,ENSCAFG00000015315,ENSCAFG00000010937,ENSCAFG00000005550,ENSCAFG00000009619
GO:0016045	detection of bacterium	biological_process	0.00032254	6	3789	8	17684	ENSCAFG00000002573,ENSCAFG00000008351,ENSCAFG00000003074,ENSCAFG00000024010,ENSCAFG00000016172,ENSCAFG00000009818
GO:0043161	proteasomal ubiquitin-dependent protein catabolic process	biological_process	0.00032943	77	3789	322	17684	ENSCAFG00000016988,ENSCAFG00000014586,ENSCAFG00000013478,ENSCAFG00000013506,ENSCAFG00000031099,ENSCAFG00000005638,ENSCAFG00000011453,ENSCAFG00000019674,ENSCAFG00000001981,ENSCAFG00000017014,ENSCAFG00000008243,ENSCAFG00000013299,ENSCAFG00000018007,ENSCAFG00000018428,ENSCAFG00000000769,ENSCAFG00000007436,ENSCAFG00000006462,ENSCAFG00000004630,ENSCAFG00000000774,ENSCAFG00000002288,ENSCAFG00000010404,…
GO:0032490	detection of molecule of bacterial origin	biological_process	0.0003502	6	3789	8	17684	ENSCAFG00000002573,ENSCAFG00000009818,ENSCAFG00000016172,ENSCAFG00000024010,ENSCAFG00000008351,ENSCAFG00000006968
GO:0039528	cytoplasmic pattern recognition receptor signaling pathway in response to virus	biological_process	0.00037016	10	3789	19	17684	ENSCAFG00000009003,ENSCAFG00000010438,ENSCAFG00000018201,ENSCAFG00000004080,ENSCAFG00000005759,ENSCAFG00000002998,ENSCAFG00000017521,ENSCAFG00000031870,ENSCAFG00000014596,ENSCAFG00000007350
GO:0033700	phospholipid efflux	biological_process	0.00038808	7	3789	11	17684	ENSCAFG00000013327,ENSCAFG00000013320,ENSCAFG00000012886,ENSCAFG00000013306,ENSCAFG00000013322,ENSCAFG00000004617,ENSCAFG00000004615
GO:0032637	interleukin-8 production	biological_process	0.00044147	20	3789	58	17684	ENSCAFG00000009818,ENSCAFG00000009321,ENSCAFG00000023201,ENSCAFG00000024010,ENSCAFG00000011265,ENSCAFG00000005415,ENSCAFG00000023498,ENSCAFG00000002573,ENSCAFG00000018642,ENSCAFG00000012886,ENSCAFG00000013694,ENSCAFG00000003074,ENSCAFG00000016172,ENSCAFG00000019674,ENSCAFG00000007892,ENSCAFG00000011698,ENSCAFG00000008351,ENSCAFG00000007406,ENSCAFG00000011787,ENSCAFG00000007027
GO:0034363	intermediate-density lipoprotein particle	cellular_component	0.0004662	4	3789	4	17684	ENSCAFG00000004610,ENSCAFG00000004617,ENSCAFG00000013322,ENSCAFG00000003887
GO:0010901	regulation of very-low-density lipoprotein particle remodeling	biological_process	0.00048003	4	3789	4	17684	ENSCAFG00000012886,ENSCAFG00000013327,ENSCAFG00000013320,ENSCAFG00000013322
GO:0042494	detection of bacterial lipoprotein	biological_process	0.00050609	4	3789	4	17684	ENSCAFG00000024010,ENSCAFG00000016172,ENSCAFG00000008351,ENSCAFG00000002573
GO:0042157	lipoprotein metabolic process	biological_process	0.00052524	31	3789	106	17684	ENSCAFG00000013320,ENSCAFG00000013306,ENSCAFG00000001523,ENSCAFG00000003701,ENSCAFG00000013322,ENSCAFG00000013002,ENSCAFG00000015435,ENSCAFG00000007571,ENSCAFG00000001997,ENSCAFG00000013327,ENSCAFG00000029810,ENSCAFG00000012950,ENSCAFG00000013241,ENSCAFG00000004617,ENSCAFG00000009702,ENSCAFG00000012886,ENSCAFG00000010540,ENSCAFG00000005358,ENSCAFG00000015603,ENSCAFG00000004615,ENSCAFG00000013869,…
GO:1901575	organic substance catabolic process	biological_process	0.00052838	344	3789	1784	17684	ENSCAFG00000006553,ENSCAFG00000014207,ENSCAFG00000000303,ENSCAFG00000018798,ENSCAFG00000007436,ENSCAFG00000012665,ENSCAFG00000006462,ENSCAFG00000002868,ENSCAFG00000018428,ENSCAFG00000019294,ENSCAFG00000009097,ENSCAFG00000015843,ENSCAFG00000002618,ENSCAFG00000000644,ENSCAFG00000000627,ENSCAFG00000029948,ENSCAFG00000010972,ENSCAFG00000014586,ENSCAFG00000003259,ENSCAFG00000007674,ENSCAFG00000017475,…
GO:0008152	metabolic process	biological_process	0.00058116	1672	3789	9807	17684	ENSCAFG00000016122,ENSCAFG00000003984,ENSCAFG00000031099,ENSCAFG00000016022,ENSCAFG00000032747,ENSCAFG00000008729,ENSCAFG00000020290,ENSCAFG00000029890,ENSCAFG00000019971,ENSCAFG00000004493,ENSCAFG00000011453,ENSCAFG00000012866,ENSCAFG00000010332,ENSCAFG00000031063,ENSCAFG00000013414,ENSCAFG00000001441,ENSCAFG00000030720,ENSCAFG00000000387,ENSCAFG00000016701,ENSCAFG00000001867,ENSCAFG00000029032,…
GO:0080134	regulation of response to stress	biological_process	0.00059489	175	3789	845	17684	ENSCAFG00000000245,ENSCAFG00000002994,ENSCAFG00000004617,ENSCAFG00000013540,ENSCAFG00000000374,ENSCAFG00000024982,ENSCAFG00000000378,ENSCAFG00000002142,ENSCAFG00000029474,ENSCAFG00000010807,ENSCAFG00000016172,ENSCAFG00000004844,ENSCAFG00000007027,ENSCAFG00000001435,ENSCAFG00000029387,ENSCAFG00000016679,ENSCAFG00000005859,ENSCAFG00000015665,ENSCAFG00000000444,ENSCAFG00000005530,ENSCAFG00000007528,…
GO:0019899	enzyme binding	molecular_function	0.00060055	292	3789	1486	17684	ENSCAFG00000006334,ENSCAFG00000004688,ENSCAFG00000020126,ENSCAFG00000001220,ENSCAFG00000012836,ENSCAFG00000017831,ENSCAFG00000014836,ENSCAFG00000028884,ENSCAFG00000019449,ENSCAFG00000009853,ENSCAFG00000003263,ENSCAFG00000011849,ENSCAFG00000015048,ENSCAFG00000019676,ENSCAFG00000012546,ENSCAFG00000016722,ENSCAFG00000000381,ENSCAFG00000010140,ENSCAFG00000004610,ENSCAFG00000019489,ENSCAFG00000004806,…
GO:0034368	protein-lipid complex remodeling	biological_process	0.00062037	10	3789	21	17684	ENSCAFG00000009837,ENSCAFG00000013320,ENSCAFG00000006968,ENSCAFG00000013306,ENSCAFG00000012886,ENSCAFG00000013322,ENSCAFG00000004615,ENSCAFG00000013327,ENSCAFG00000003887,ENSCAFG00000004617
GO:0034369	plasma lipoprotein particle remodeling	biological_process	0.00062037	10	3789	21	17684	ENSCAFG00000013320,ENSCAFG00000012886,ENSCAFG00000013306,ENSCAFG00000006968,ENSCAFG00000009837,ENSCAFG00000004615,ENSCAFG00000013322,ENSCAFG00000003887,ENSCAFG00000013327,ENSCAFG00000004617
GO:0045356	positive regulation of interferon-alpha biosynthetic process	biological_process	0.00062996	4	3789	4	17684	ENSCAFG00000023498,ENSCAFG00000007406,ENSCAFG00000023201,ENSCAFG00000011698
GO:0002253	activation of immune response	biological_process	0.00065336	68	3789	284	17684	ENSCAFG00000016175,ENSCAFG00000009818,ENSCAFG00000002998,ENSCAFG00000004817,ENSCAFG00000005773,ENSCAFG00000023498,ENSCAFG00000012878,ENSCAFG00000018448,ENSCAFG00000010281,ENSCAFG00000020290,ENSCAFG00000005759,ENSCAFG00000000792,ENSCAFG00000005140,ENSCAFG00000006468,ENSCAFG00000014836,ENSCAFG00000010142,ENSCAFG00000025093,ENSCAFG00000003867,ENSCAFG00000031870,ENSCAFG00000006413,ENSCAFG00000004080,…
GO:0034370	triglyceride-rich lipoprotein particle remodeling	biological_process	0.00066691	6	3789	9	17684	ENSCAFG00000004617,ENSCAFG00000013322,ENSCAFG00000013320,ENSCAFG00000013327,ENSCAFG00000013306,ENSCAFG00000012886
GO:0034372	very-low-density lipoprotein particle remodeling	biological_process	0.00066691	6	3789	9	17684	ENSCAFG00000004617,ENSCAFG00000013322,ENSCAFG00000012886,ENSCAFG00000013306,ENSCAFG00000013327,ENSCAFG00000013320
GO:0032677	regulation of interleukin-8 production	biological_process	0.0007447	18	3789	52	17684	ENSCAFG00000007027,ENSCAFG00000011787,ENSCAFG00000007406,ENSCAFG00000008351,ENSCAFG00000011698,ENSCAFG00000007892,ENSCAFG00000019674,ENSCAFG00000016172,ENSCAFG00000013694,ENSCAFG00000012886,ENSCAFG00000002573,ENSCAFG00000023498,ENSCAFG00000005415,ENSCAFG00000024010,ENSCAFG00000011265,ENSCAFG00000023201,ENSCAFG00000009321,ENSCAFG00000009818
GO:0005829	cytosol	cellular_component	0.00076336	521	3789	2845	17684	ENSCAFG00000012337,ENSCAFG00000016341,ENSCAFG00000007436,ENSCAFG00000017529,ENSCAFG00000007750,ENSCAFG00000015576,ENSCAFG00000011565,ENSCAFG00000001500,ENSCAFG00000017921,ENSCAFG00000010882,ENSCAFG00000011451,ENSCAFG00000023247,ENSCAFG00000001069,ENSCAFG00000005980,ENSCAFG00000030749,ENSCAFG00000012378,ENSCAFG00000011422,ENSCAFG00000006440,ENSCAFG00000012252,ENSCAFG00000002926,ENSCAFG00000019254,…
GO:0010872	regulation of cholesterol esterification	biological_process	0.00077585	6	3789	9	17684	ENSCAFG00000004617,ENSCAFG00000030762,ENSCAFG00000013327,ENSCAFG00000013320,ENSCAFG00000012886,ENSCAFG00000013306
GO:0002221	pattern recognition receptor signaling pathway	biological_process	0.00077748	30	3789	102	17684	ENSCAFG00000014596,ENSCAFG00000010281,ENSCAFG00000011210,ENSCAFG00000020290,ENSCAFG00000010188,ENSCAFG00000017521,ENSCAFG00000016172,ENSCAFG00000007406,ENSCAFG00000007027,ENSCAFG00000005759,ENSCAFG00000010438,ENSCAFG00000001435,ENSCAFG00000011698,ENSCAFG00000008351,ENSCAFG00000009003,ENSCAFG00000000444,ENSCAFG00000007350,ENSCAFG00000006468,ENSCAFG00000005140,ENSCAFG00000016175,ENSCAFG00000031870,…
GO:0033344	cholesterol efflux	biological_process	0.00089683	14	3789	36	17684	ENSCAFG00000003887,ENSCAFG00000013327,ENSCAFG00000018183,ENSCAFG00000002114,ENSCAFG00000004617,ENSCAFG00000012886,ENSCAFG00000013306,ENSCAFG00000006968,ENSCAFG00000013320,ENSCAFG00000009638,ENSCAFG00000013694,ENSCAFG00000009837,ENSCAFG00000004615,ENSCAFG00000013322
GO:0090068	positive regulation of cell cycle process	biological_process	0.00089956	42	3789	158	17684	ENSCAFG00000009745,ENSCAFG00000014571,ENSCAFG00000012687,ENSCAFG00000023072,ENSCAFG00000016714,ENSCAFG00000019424,ENSCAFG00000014439,ENSCAFG00000007245,ENSCAFG00000008034,ENSCAFG00000006269,ENSCAFG00000004125,ENSCAFG00000001220,ENSCAFG00000014707,ENSCAFG00000024992,ENSCAFG00000009595,ENSCAFG00000005878,ENSCAFG00000014273,ENSCAFG00000001381,ENSCAFG00000031691,ENSCAFG00000018537,ENSCAFG00000015381,…
GO:1900087	positive regulation of G1/S transition of mitotic cell cycle	biological_process	0.00092505	12	3789	28	17684	ENSCAFG00000018537,ENSCAFG00000019424,ENSCAFG00000003382,ENSCAFG00000014273,ENSCAFG00000009595,ENSCAFG00000004125,ENSCAFG00000000951,ENSCAFG00000002998,ENSCAFG00000006290,ENSCAFG00000012687,ENSCAFG00000014571,ENSCAFG00000015381
GO:0051726	regulation of cell cycle	biological_process	0.00093074	150	3789	720	17684	ENSCAFG00000009860,ENSCAFG00000002711,ENSCAFG00000011265,ENSCAFG00000003539,ENSCAFG00000001372,ENSCAFG00000004080,ENSCAFG00000008034,ENSCAFG00000031020,ENSCAFG00000011961,ENSCAFG00000003889,ENSCAFG00000017831,ENSCAFG00000009595,ENSCAFG00000031691,ENSCAFG00000006595,ENSCAFG00000001922,ENSCAFG00000013216,ENSCAFG00000018324,ENSCAFG00000001220,ENSCAFG00000012873,ENSCAFG00000000387,ENSCAFG00000018007,…
GO:0002758	innate immune response-activating signal transduction	biological_process	0.00093158	30	3789	103	17684	ENSCAFG00000020290,ENSCAFG00000017521,ENSCAFG00000016172,ENSCAFG00000010188,ENSCAFG00000014596,ENSCAFG00000011210,ENSCAFG00000010281,ENSCAFG00000010438,ENSCAFG00000011698,ENSCAFG00000001435,ENSCAFG00000008351,ENSCAFG00000009003,ENSCAFG00000007406,ENSCAFG00000005759,ENSCAFG00000007027,ENSCAFG00000031870,ENSCAFG00000002998,ENSCAFG00000009818,ENSCAFG00000014836,ENSCAFG00000000444,ENSCAFG00000006468,…
GO:0006914	autophagy	biological_process	0.00094891	57	3789	230	17684	ENSCAFG00000005469,ENSCAFG00000025460,ENSCAFG00000001338,ENSCAFG00000011165,ENSCAFG00000018417,ENSCAFG00000029790,ENSCAFG00000004844,ENSCAFG00000001405,ENSCAFG00000029387,ENSCAFG00000001435,ENSCAFG00000018183,ENSCAFG00000018009,ENSCAFG00000015071,ENSCAFG00000006468,ENSCAFG00000013002,ENSCAFG00000018600,ENSCAFG00000030196,ENSCAFG00000010984,ENSCAFG00000020373,ENSCAFG00000012687,ENSCAFG00000015743,…
GO:0038061	NIK/NF-kappaB cascade	biological_process	0.0010059	23	3789	73	17684	ENSCAFG00000000777,ENSCAFG00000024682,ENSCAFG00000005776,ENSCAFG00000009818,ENSCAFG00000010239,ENSCAFG00000004597,ENSCAFG00000006488,ENSCAFG00000010807,ENSCAFG00000006051,ENSCAFG00000003074,ENSCAFG00000013774,ENSCAFG00000017521,ENSCAFG00000003443,ENSCAFG00000009802,ENSCAFG00000015603,ENSCAFG00000008557,ENSCAFG00000023029,ENSCAFG00000011698,ENSCAFG00000008351,ENSCAFG00000006848,ENSCAFG00000007406,…
GO:0045017	glycerolipid biosynthetic process	biological_process	0.0012497	33	3789	118	17684	ENSCAFG00000001523,ENSCAFG00000003624,ENSCAFG00000009472,ENSCAFG00000013320,ENSCAFG00000003621,ENSCAFG00000009133,ENSCAFG00000009166,ENSCAFG00000010937,ENSCAFG00000015843,ENSCAFG00000011865,ENSCAFG00000006842,ENSCAFG00000015315,ENSCAFG00000004334,ENSCAFG00000012967,ENSCAFG00000000771,ENSCAFG00000032759,ENSCAFG00000019766,ENSCAFG00000030018,ENSCAFG00000007571,ENSCAFG00000001997,ENSCAFG00000018442,…
GO:0042176	regulation of protein catabolic process	biological_process	0.001319	63	3789	265	17684	ENSCAFG00000018537,ENSCAFG00000018622,ENSCAFG00000010925,ENSCAFG00000003246,ENSCAFG00000000641,ENSCAFG00000000116,ENSCAFG00000031251,ENSCAFG00000000640,ENSCAFG00000023443,ENSCAFG00000018309,ENSCAFG00000012746,ENSCAFG00000013347,ENSCAFG00000004080,ENSCAFG00000019424,ENSCAFG00000004617,ENSCAFG00000000374,ENSCAFG00000015133,ENSCAFG00000024982,ENSCAFG00000009841,ENSCAFG00000019275,ENSCAFG00000003050,…
GO:0034366	spherical high-density lipoprotein particle	cellular_component	0.001334	5	3789	7	17684	ENSCAFG00000013322,ENSCAFG00000004610,ENSCAFG00000002114,ENSCAFG00000013320,ENSCAFG00000012886
GO:0009895	negative regulation of catabolic process	biological_process	0.0013376	36	3789	133	17684	ENSCAFG00000009564,ENSCAFG00000012886,ENSCAFG00000001405,ENSCAFG00000029387,ENSCAFG00000008487,ENSCAFG00000003246,ENSCAFG00000018183,ENSCAFG00000018600,ENSCAFG00000013322,ENSCAFG00000004611,ENSCAFG00000017140,ENSCAFG00000012687,ENSCAFG00000015743,ENSCAFG00000004080,ENSCAFG00000012746,ENSCAFG00000013347,ENSCAFG00000012504,ENSCAFG00000000374,ENSCAFG00000004615,ENSCAFG00000019674,ENSCAFG00000001981,…
GO:0005680	anaphase-promoting complex	cellular_component	0.0014294	9	3789	19	17684	ENSCAFG00000009745,ENSCAFG00000001209,ENSCAFG00000016583,ENSCAFG00000019483,ENSCAFG00000029379,ENSCAFG00000016439,ENSCAFG00000005878,ENSCAFG00000031020,ENSCAFG00000005259
GO:0009894	regulation of catabolic process	biological_process	0.0014452	164	3789	800	17684	ENSCAFG00000025093,ENSCAFG00000003263,ENSCAFG00000012504,ENSCAFG00000018282,ENSCAFG00000016425,ENSCAFG00000019640,ENSCAFG00000004080,ENSCAFG00000004688,ENSCAFG00000018183,ENSCAFG00000010925,ENSCAFG00000019825,ENSCAFG00000017405,ENSCAFG00000015532,ENSCAFG00000000774,ENSCAFG00000002288,ENSCAFG00000005535,ENSCAFG00000004630,ENSCAFG00000012767,ENSCAFG00000029985,ENSCAFG00000016583,ENSCAFG00000019523,…
GO:0015711	organic anion transport	biological_process	0.0014687	73	3789	314	17684	ENSCAFG00000005437,ENSCAFG00000004599,ENSCAFG00000015358,ENSCAFG00000014960,ENSCAFG00000015048,ENSCAFG00000015368,ENSCAFG00000002538,ENSCAFG00000011451,ENSCAFG00000002939,ENSCAFG00000002161,ENSCAFG00000006790,ENSCAFG00000009837,ENSCAFG00000005773,ENSCAFG00000017885,ENSCAFG00000008684,ENSCAFG00000011476,ENSCAFG00000006199,ENSCAFG00000012955,ENSCAFG00000000316,ENSCAFG00000010641,ENSCAFG00000012373,…
GO:0032993	protein-DNA complex	cellular_component	0.0015513	40	3789	166	17684	ENSCAFG00000031754,ENSCAFG00000032188,ENSCAFG00000030380,ENSCAFG00000014201,ENSCAFG00000029032,ENSCAFG00000024329,ENSCAFG00000024677,ENSCAFG00000018498,ENSCAFG00000029382,ENSCAFG00000024336,ENSCAFG00000029173,ENSCAFG00000030712,ENSCAFG00000010923,ENSCAFG00000030845,ENSCAFG00000013506,ENSCAFG00000016122,ENSCAFG00000024309,ENSCAFG00000028830,ENSCAFG00000010177,ENSCAFG00000010932,ENSCAFG00000029335,…
GO:0034367	macromolecular complex remodeling	biological_process	0.0015676	10	3789	23	17684	ENSCAFG00000003887,ENSCAFG00000013327,ENSCAFG00000004617,ENSCAFG00000009837,ENSCAFG00000013320,ENSCAFG00000006968,ENSCAFG00000013306,ENSCAFG00000012886,ENSCAFG00000013322,ENSCAFG00000004615
GO:0043254	regulation of protein complex assembly	biological_process	0.0016172	77	3789	340	17684	ENSCAFG00000015528,ENSCAFG00000031992,ENSCAFG00000000395,ENSCAFG00000024818,ENSCAFG00000005402,ENSCAFG00000030330,ENSCAFG00000003408,ENSCAFG00000016400,ENSCAFG00000015519,ENSCAFG00000023309,ENSCAFG00000024150,ENSCAFG00000015835,ENSCAFG00000013244,ENSCAFG00000000640,ENSCAFG00000019811,ENSCAFG00000000641,ENSCAFG00000009720,ENSCAFG00000012990,ENSCAFG00000004488,ENSCAFG00000012817,ENSCAFG00000019272,…
GO:0002504	antigen processing and presentation of peptide or polysaccharide antigen via MHC class II	biological_process	0.0016452	8	3789	16	17684	ENSCAFG00000000803,ENSCAFG00000000900,ENSCAFG00000012878,ENSCAFG00000000806,ENSCAFG00000000848,ENSCAFG00000000896,ENSCAFG00000000812,ENSCAFG00000032102
GO:0046470	phosphatidylcholine metabolic process	biological_process	0.0017314	12	3789	30	17684	ENSCAFG00000015315,ENSCAFG00000013327,ENSCAFG00000018243,ENSCAFG00000002114,ENSCAFG00000004615,ENSCAFG00000010937,ENSCAFG00000019766,ENSCAFG00000013306,ENSCAFG00000006968,ENSCAFG00000012886,ENSCAFG00000013320,ENSCAFG00000012967
GO:0018024	histone-lysine N-methyltransferase activity	molecular_function	0.001822	14	3789	37	17684	ENSCAFG00000015545,ENSCAFG00000006878,ENSCAFG00000016473,ENSCAFG00000018892,ENSCAFG00000010920,ENSCAFG00000014951,ENSCAFG00000018498,ENSCAFG00000019830,ENSCAFG00000002594,ENSCAFG00000004341,ENSCAFG00000000669,ENSCAFG00000009848,ENSCAFG00000017821,ENSCAFG00000016944
GO:0004861	cyclin-dependent protein serine/threonine kinase inhibitor activity	molecular_function	0.0018239	6	3789	10	17684	ENSCAFG00000007750,ENSCAFG00000023165,ENSCAFG00000005810,ENSCAFG00000024148,ENSCAFG00000013244,ENSCAFG00000013831
GO:0018023	peptidyl-lysine trimethylation	biological_process	0.0019349	13	3789	34	17684	ENSCAFG00000006878,ENSCAFG00000010920,ENSCAFG00000009882,ENSCAFG00000004475,ENSCAFG00000008728,ENSCAFG00000009616,ENSCAFG00000002594,ENSCAFG00000011439,ENSCAFG00000010923,ENSCAFG00000017252,ENSCAFG00000007638,ENSCAFG00000009848,ENSCAFG00000017821
GO:0034382	chylomicron remnant clearance	biological_process	0.0020208	4	3789	5	17684	ENSCAFG00000004615,ENSCAFG00000004617,ENSCAFG00000004610,ENSCAFG00000013322
GO:0071830	triglyceride-rich lipoprotein particle clearance	biological_process	0.0020208	4	3789	5	17684	ENSCAFG00000004615,ENSCAFG00000004610,ENSCAFG00000004617,ENSCAFG00000013322
GO:0009595	detection of biotic stimulus	biological_process	0.002025	7	3789	13	17684	ENSCAFG00000002573,ENSCAFG00000006968,ENSCAFG00000003074,ENSCAFG00000008351,ENSCAFG00000009818,ENSCAFG00000016172,ENSCAFG00000024010
GO:0039531	regulation of viral-induced cytoplasmic pattern recognition receptor signaling pathway	biological_process	0.0022028	8	3789	16	17684	ENSCAFG00000004080,ENSCAFG00000005759,ENSCAFG00000009003,ENSCAFG00000018201,ENSCAFG00000014596,ENSCAFG00000002998,ENSCAFG00000017521,ENSCAFG00000031870
GO:0005622	intracellular	cellular_component	0.002252	2012	3789	11971	17684	ENSCAFG00000004767,ENSCAFG00000006783,ENSCAFG00000003283,ENSCAFG00000001135,ENSCAFG00000020373,ENSCAFG00000002596,ENSCAFG00000006699,ENSCAFG00000006183,ENSCAFG00000013490,ENSCAFG00000019248,ENSCAFG00000008946,ENSCAFG00000029976,ENSCAFG00000007837,ENSCAFG00000018309,ENSCAFG00000012272,ENSCAFG00000008739,ENSCAFG00000031195,ENSCAFG00000006447,ENSCAFG00000012884,ENSCAFG00000017232,ENSCAFG00000003375,…
GO:0070325	lipoprotein particle receptor binding	molecular_function	0.0023249	9	3789	20	17684	ENSCAFG00000003887,ENSCAFG00000013327,ENSCAFG00000014027,ENSCAFG00000004617,ENSCAFG00000011787,ENSCAFG00000012886,ENSCAFG00000013320,ENSCAFG00000013322,ENSCAFG00000004899
GO:0006508	proteolysis	biological_process	0.0023381	206	3789	1044	17684	ENSCAFG00000024818,ENSCAFG00000000395,ENSCAFG00000006407,ENSCAFG00000002543,ENSCAFG00000015830,ENSCAFG00000004038,ENSCAFG00000029050,ENSCAFG00000019630,ENSCAFG00000014226,ENSCAFG00000002729,ENSCAFG00000032184,ENSCAFG00000014098,ENSCAFG00000017931,ENSCAFG00000015093,ENSCAFG00000003803,ENSCAFG00000005415,ENSCAFG00000016744,ENSCAFG00000032663,ENSCAFG00000009279,ENSCAFG00000001536,ENSCAFG00000005343,…
GO:0005694	chromosome	cellular_component	0.0023426	157	3789	781	17684	ENSCAFG00000020407,ENSCAFG00000031350,ENSCAFG00000010920,ENSCAFG00000016806,ENSCAFG00000008034,ENSCAFG00000004080,ENSCAFG00000030531,ENSCAFG00000015545,ENSCAFG00000028899,ENSCAFG00000011327,ENSCAFG00000005770,ENSCAFG00000004946,ENSCAFG00000018249,ENSCAFG00000032095,ENSCAFG00000028471,ENSCAFG00000029451,ENSCAFG00000003254,ENSCAFG00000001043,ENSCAFG00000018324,ENSCAFG00000029173,ENSCAFG00000000626,…
GO:0033554	cellular response to stress	biological_process	0.0023699	259	3789	1340	17684	ENSCAFG00000016097,ENSCAFG00000010042,ENSCAFG00000023084,ENSCAFG00000003942,ENSCAFG00000030576,ENSCAFG00000015410,ENSCAFG00000017252,ENSCAFG00000006290,ENSCAFG00000009669,ENSCAFG00000030889,ENSCAFG00000031522,ENSCAFG00000010516,ENSCAFG00000031542,ENSCAFG00000011526,ENSCAFG00000003844,ENSCAFG00000005530,ENSCAFG00000005859,ENSCAFG00000018993,ENSCAFG00000000444,ENSCAFG00000028915,ENSCAFG00000012754,…
GO:0032493	response to bacterial lipoprotein	biological_process	0.0024685	4	3789	5	17684	ENSCAFG00000008351,ENSCAFG00000016172,ENSCAFG00000024010,ENSCAFG00000002573
GO:0031347	regulation of defense response	biological_process	0.0025463	83	3789	377	17684	ENSCAFG00000004617,ENSCAFG00000002994,ENSCAFG00000030335,ENSCAFG00000018844,ENSCAFG00000024982,ENSCAFG00000000374,ENSCAFG00000010834,ENSCAFG00000006944,ENSCAFG00000007027,ENSCAFG00000001435,ENSCAFG00000002142,ENSCAFG00000010807,ENSCAFG00000016172,ENSCAFG00000018642,ENSCAFG00000013568,ENSCAFG00000005704,ENSCAFG00000024010,ENSCAFG00000000444,ENSCAFG00000007350,ENSCAFG00000018598,ENSCAFG00000012405,…
GO:0046474	glycerophospholipid biosynthetic process	biological_process	0.002586	27	3789	95	17684	ENSCAFG00000019662,ENSCAFG00000004334,ENSCAFG00000015315,ENSCAFG00000000579,ENSCAFG00000009619,ENSCAFG00000016708,ENSCAFG00000000083,ENSCAFG00000011865,ENSCAFG00000009702,ENSCAFG00000012886,ENSCAFG00000015843,ENSCAFG00000006020,ENSCAFG00000005550,ENSCAFG00000010937,ENSCAFG00000007571,ENSCAFG00000009166,ENSCAFG00000029810,ENSCAFG00000001997,ENSCAFG00000030018,ENSCAFG00000009472,ENSCAFG00000012967,…
GO:0034622	cellular macromolecular complex assembly	biological_process	0.0026334	180	3789	930	17684	ENSCAFG00000023247,ENSCAFG00000005638,ENSCAFG00000008180,ENSCAFG00000007134,ENSCAFG00000001981,ENSCAFG00000010923,ENSCAFG00000000627,ENSCAFG00000013601,ENSCAFG00000011565,ENSCAFG00000011516,ENSCAFG00000005081,ENSCAFG00000015576,ENSCAFG00000007822,ENSCAFG00000029382,ENSCAFG00000019638,ENSCAFG00000016648,ENSCAFG00000003406,ENSCAFG00000016965,ENSCAFG00000030421,ENSCAFG00000006531,ENSCAFG00000031185,…
GO:0006641	triglyceride metabolic process	biological_process	0.0026518	21	3789	69	17684	ENSCAFG00000003887,ENSCAFG00000006842,ENSCAFG00000015315,ENSCAFG00000000751,ENSCAFG00000005081,ENSCAFG00000013966,ENSCAFG00000013713,ENSCAFG00000006968,ENSCAFG00000010540,ENSCAFG00000011281,ENSCAFG00000029605,ENSCAFG00000004615,ENSCAFG00000013327,ENSCAFG00000018442,ENSCAFG00000004617,ENSCAFG00000003621,ENSCAFG00000009133,ENSCAFG00000014655,ENSCAFG00000030843,ENSCAFG00000013306,ENSCAFG00000013322
GO:0051005	negative regulation of lipoprotein lipase activity	biological_process	0.0026663	4	3789	5	17684	ENSCAFG00000018798,ENSCAFG00000019835,ENSCAFG00000013322,ENSCAFG00000004615
GO:0035091	phosphatidylinositol binding	molecular_function	0.0026929	49	3789	199	17684	ENSCAFG00000015843,ENSCAFG00000009247,ENSCAFG00000003009,ENSCAFG00000003059,ENSCAFG00000020290,ENSCAFG00000030847,ENSCAFG00000031007,ENSCAFG00000000627,ENSCAFG00000011345,ENSCAFG00000008180,ENSCAFG00000000108,ENSCAFG00000011451,ENSCAFG00000005707,ENSCAFG00000008340,ENSCAFG00000028917,ENSCAFG00000002175,ENSCAFG00000000563,ENSCAFG00000009824,ENSCAFG00000001523,ENSCAFG00000015701,ENSCAFG00000002613,…
GO:0006974	response to DNA damage stimulus	biological_process	0.0027024	124	3789	595	17684	ENSCAFG00000009119,ENSCAFG00000006448,ENSCAFG00000029387,ENSCAFG00000014903,ENSCAFG00000015160,ENSCAFG00000012419,ENSCAFG00000006030,ENSCAFG00000006447,ENSCAFG00000029474,ENSCAFG00000013332,ENSCAFG00000003054,ENSCAFG00000001338,ENSCAFG00000000378,ENSCAFG00000000150,ENSCAFG00000005470,ENSCAFG00000008788,ENSCAFG00000018440,ENSCAFG00000007746,ENSCAFG00000016714,ENSCAFG00000006177,ENSCAFG00000007664,…
GO:0000152	nuclear ubiquitin ligase complex	cellular_component	0.002776	10	3789	24	17684	ENSCAFG00000007694,ENSCAFG00000009745,ENSCAFG00000001209,ENSCAFG00000029379,ENSCAFG00000016583,ENSCAFG00000019483,ENSCAFG00000005259,ENSCAFG00000031020,ENSCAFG00000005878,ENSCAFG00000016439
GO:0042611	MHC protein complex	cellular_component	0.0028021	7	3789	14	17684	ENSCAFG00000000812,ENSCAFG00000000848,ENSCAFG00000032102,ENSCAFG00000000896,ENSCAFG00000000806,ENSCAFG00000000900,ENSCAFG00000000803
GO:0045089	positive regulation of innate immune response	biological_process	0.0028119	37	3789	143	17684	ENSCAFG00000002998,ENSCAFG00000009818,ENSCAFG00000000444,ENSCAFG00000007350,ENSCAFG00000012405,ENSCAFG00000016175,ENSCAFG00000005704,ENSCAFG00000024010,ENSCAFG00000023498,ENSCAFG00000020290,ENSCAFG00000017521,ENSCAFG00000010188,ENSCAFG00000010281,ENSCAFG00000011698,ENSCAFG00000009003,ENSCAFG00000005759,ENSCAFG00000031870,ENSCAFG00000014836,ENSCAFG00000006468,ENSCAFG00000005140,ENSCAFG00000023201,…
GO:0045349	interferon-alpha biosynthetic process	biological_process	0.0029067	4	3789	5	17684	ENSCAFG00000023498,ENSCAFG00000007406,ENSCAFG00000023201,ENSCAFG00000011698
GO:0045354	regulation of interferon-alpha biosynthetic process	biological_process	0.0029067	4	3789	5	17684	ENSCAFG00000023498,ENSCAFG00000007406,ENSCAFG00000011698,ENSCAFG00000023201
GO:0070340	detection of bacterial lipopeptide	biological_process	0.0029372	3	3789	3	17684	ENSCAFG00000024010,ENSCAFG00000016172,ENSCAFG00000008351
GO:0034384	high-density lipoprotein particle clearance	biological_process	0.0029644	5	3789	8	17684	ENSCAFG00000013322,ENSCAFG00000004610,ENSCAFG00000004617,ENSCAFG00000012886,ENSCAFG00000006968
GO:0019752	carboxylic acid metabolic process	biological_process	0.0030082	134	3789	648	17684	ENSCAFG00000007310,ENSCAFG00000013327,ENSCAFG00000000636,ENSCAFG00000015072,ENSCAFG00000001075,ENSCAFG00000006176,ENSCAFG00000004767,ENSCAFG00000007203,ENSCAFG00000001416,ENSCAFG00000013438,ENSCAFG00000023863,ENSCAFG00000016095,ENSCAFG00000010032,ENSCAFG00000006211,ENSCAFG00000018143,ENSCAFG00000017232,ENSCAFG00000009292,ENSCAFG00000017058,ENSCAFG00000029613,ENSCAFG00000011224,ENSCAFG00000003621,…
GO:0010506	regulation of autophagy	biological_process	0.0030741	36	3789	138	17684	ENSCAFG00000000111,ENSCAFG00000016648,ENSCAFG00000006975,ENSCAFG00000000769,ENSCAFG00000004630,ENSCAFG00000012767,ENSCAFG00000019825,ENSCAFG00000024645,ENSCAFG00000000774,ENSCAFG00000030330,ENSCAFG00000005638,ENSCAFG00000009046,ENSCAFG00000019438,ENSCAFG00000017992,ENSCAFG00000007257,ENSCAFG00000005042,ENSCAFG00000018191,ENSCAFG00000003860,ENSCAFG00000024867,ENSCAFG00000015743,ENSCAFG00000019640,…
GO:0045714	regulation of low-density lipoprotein particle receptor biosynthetic process	biological_process	0.0030931	4	3789	5	17684	ENSCAFG00000000118,ENSCAFG00000013694,ENSCAFG00000001034,ENSCAFG00000014597
GO:0016054	organic acid catabolic process	biological_process	0.0031044	43	3789	170	17684	ENSCAFG00000001069,ENSCAFG00000009768,ENSCAFG00000029948,ENSCAFG00000019030,ENSCAFG00000013085,ENSCAFG00000003882,ENSCAFG00000015048,ENSCAFG00000009097,ENSCAFG00000016701,ENSCAFG00000003621,ENSCAFG00000014064,ENSCAFG00000030720,ENSCAFG00000018642,ENSCAFG00000003532,ENSCAFG00000018243,ENSCAFG00000008681,ENSCAFG00000002118,ENSCAFG00000000303,ENSCAFG00000006406,ENSCAFG00000003901,ENSCAFG00000009009,…
GO:0046395	carboxylic acid catabolic process	biological_process	0.0031044	43	3789	170	17684	ENSCAFG00000018243,ENSCAFG00000018642,ENSCAFG00000030720,ENSCAFG00000003532,ENSCAFG00000003621,ENSCAFG00000016701,ENSCAFG00000014064,ENSCAFG00000000303,ENSCAFG00000006406,ENSCAFG00000003901,ENSCAFG00000009009,ENSCAFG00000002118,ENSCAFG00000008681,ENSCAFG00000009768,ENSCAFG00000029948,ENSCAFG00000001069,ENSCAFG00000003882,ENSCAFG00000015048,ENSCAFG00000009097,ENSCAFG00000013085,ENSCAFG00000019030,…
GO:0045078	positive regulation of interferon-gamma biosynthetic process	biological_process	0.0031419	5	3789	8	17684	ENSCAFG00000011698,ENSCAFG00000023201,ENSCAFG00000007406,ENSCAFG00000023498,ENSCAFG00000007405
GO:0044282	small molecule catabolic process	biological_process	0.0032586	53	3789	220	17684	ENSCAFG00000001069,ENSCAFG00000009768,ENSCAFG00000029948,ENSCAFG00000000644,ENSCAFG00000004615,ENSCAFG00000019030,ENSCAFG00000013085,ENSCAFG00000000561,ENSCAFG00000015048,ENSCAFG00000009097,ENSCAFG00000003882,ENSCAFG00000003621,ENSCAFG00000016701,ENSCAFG00000014064,ENSCAFG00000018642,ENSCAFG00000030720,ENSCAFG00000003532,ENSCAFG00000018243,ENSCAFG00000008681,ENSCAFG00000002118,ENSCAFG00000014553,…
GO:0044712	single-organism catabolic process	biological_process	0.0032586	53	3789	220	17684	ENSCAFG00000015048,ENSCAFG00000009097,ENSCAFG00000003882,ENSCAFG00000000644,ENSCAFG00000004615,ENSCAFG00000019030,ENSCAFG00000013085,ENSCAFG00000000561,ENSCAFG00000009768,ENSCAFG00000029948,ENSCAFG00000001069,ENSCAFG00000002118,ENSCAFG00000014553,ENSCAFG00000000303,ENSCAFG00000006406,ENSCAFG00000003901,ENSCAFG00000009009,ENSCAFG00000008681,ENSCAFG00000018243,ENSCAFG00000016701,ENSCAFG00000003621,…
GO:0060230	lipoprotein lipase activator activity	molecular_function	0.0032968	3	3789	3	17684	ENSCAFG00000011281,ENSCAFG00000004610,ENSCAFG00000013327
GO:0000785	chromatin	cellular_component	0.0033132	91	3789	434	17684	ENSCAFG00000007954,ENSCAFG00000000406,ENSCAFG00000019502,ENSCAFG00000008034,ENSCAFG00000004080,ENSCAFG00000016806,ENSCAFG00000001812,ENSCAFG00000029110,ENSCAFG00000008512,ENSCAFG00000015545,ENSCAFG00000028899,ENSCAFG00000011327,ENSCAFG00000018673,ENSCAFG00000004946,ENSCAFG00000018249,ENSCAFG00000029066,ENSCAFG00000029451,ENSCAFG00000028471,ENSCAFG00000017821,ENSCAFG00000029173,ENSCAFG00000010685,…
GO:1901222	regulation of NIK/NF-kappaB cascade	biological_process	0.0033284	20	3789	66	17684	ENSCAFG00000011698,ENSCAFG00000008351,ENSCAFG00000006848,ENSCAFG00000007406,ENSCAFG00000029925,ENSCAFG00000005402,ENSCAFG00000010807,ENSCAFG00000017521,ENSCAFG00000003074,ENSCAFG00000006051,ENSCAFG00000003443,ENSCAFG00000023029,ENSCAFG00000008557,ENSCAFG00000015603,ENSCAFG00000009802,ENSCAFG00000006488,ENSCAFG00000000777,ENSCAFG00000009818,ENSCAFG00000005776,ENSCAFG00000024682
GO:0010903	negative regulation of very-low-density lipoprotein particle remodeling	biological_process	0.0034222	3	3789	3	17684	ENSCAFG00000012886,ENSCAFG00000013320,ENSCAFG00000013322
GO:0070653	high-density lipoprotein particle receptor binding	molecular_function	0.0034222	3	3789	3	17684	ENSCAFG00000013322,ENSCAFG00000013320,ENSCAFG00000012886
GO:0006869	lipid transport	biological_process	0.0034307	54	3789	228	17684	ENSCAFG00000011476,ENSCAFG00000008732,ENSCAFG00000006199,ENSCAFG00000009249,ENSCAFG00000003849,ENSCAFG00000012886,ENSCAFG00000006968,ENSCAFG00000010540,ENSCAFG00000012955,ENSCAFG00000013694,ENSCAFG00000009638,ENSCAFG00000008230,ENSCAFG00000014597,ENSCAFG00000030403,ENSCAFG00000016443,ENSCAFG00000003887,ENSCAFG00000000009,ENSCAFG00000009569,ENSCAFG00000002114,ENSCAFG00000018183,ENSCAFG00000000586,…
GO:0031330	negative regulation of cellular catabolic process	biological_process	0.0034615	26	3789	93	17684	ENSCAFG00000009564,ENSCAFG00000019674,ENSCAFG00000001981,ENSCAFG00000004615,ENSCAFG00000012546,ENSCAFG00000029387,ENSCAFG00000005638,ENSCAFG00000018183,ENSCAFG00000006407,ENSCAFG00000030330,ENSCAFG00000001405,ENSCAFG00000005343,ENSCAFG00000017140,ENSCAFG00000000774,ENSCAFG00000012687,ENSCAFG00000018993,ENSCAFG00000018600,ENSCAFG00000012767,ENSCAFG00000013322,ENSCAFG00000012504,ENSCAFG00000002868,…
GO:0044427	chromosomal part	cellular_component	0.0035169	144	3789	718	17684	ENSCAFG00000001521,ENSCAFG00000016136,ENSCAFG00000007155,ENSCAFG00000016064,ENSCAFG00000016677,ENSCAFG00000015835,ENSCAFG00000030380,ENSCAFG00000017567,ENSCAFG00000030712,ENSCAFG00000016958,ENSCAFG00000005415,ENSCAFG00000000951,ENSCAFG00000029158,ENSCAFG00000002143,ENSCAFG00000001880,ENSCAFG00000004085,ENSCAFG00000016847,ENSCAFG00000016532,ENSCAFG00000013904,ENSCAFG00000006699,ENSCAFG00000009848,…
GO:0044389	small conjugating protein ligase binding	molecular_function	0.003549	56	3789	239	17684	ENSCAFG00000009279,ENSCAFG00000008215,ENSCAFG00000017567,ENSCAFG00000015244,ENSCAFG00000002124,ENSCAFG00000011526,ENSCAFG00000025442,ENSCAFG00000009321,ENSCAFG00000005415,ENSCAFG00000000769,ENSCAFG00000005704,ENSCAFG00000004516,ENSCAFG00000018993,ENSCAFG00000013547,ENSCAFG00000014553,ENSCAFG00000000360,ENSCAFG00000007528,ENSCAFG00000007559,ENSCAFG00000020403,ENSCAFG00000002605,ENSCAFG00000006407,…
GO:0016812	hydrolase activity, acting on carbon-nitrogen (but not peptide) bonds, in cyclic amides	molecular_function	0.0036061	4	3789	5	17684	ENSCAFG00000001500,ENSCAFG00000006406,ENSCAFG00000004767,ENSCAFG00000013966
GO:0006551	leucine metabolic process	biological_process	0.0036134	4	3789	5	17684	ENSCAFG00000002341,ENSCAFG00000013085,ENSCAFG00000007887,ENSCAFG00000003901
GO:0070647	protein modification by small protein conjugation or removal	biological_process	0.0036596	140	3789	688	17684	ENSCAFG00000015684,ENSCAFG00000015314,ENSCAFG00000015223,ENSCAFG00000006290,ENSCAFG00000000323,ENSCAFG00000016439,ENSCAFG00000005402,ENSCAFG00000018993,ENSCAFG00000012754,ENSCAFG00000007528,ENSCAFG00000011850,ENSCAFG00000028915,ENSCAFG00000012431,ENSCAFG00000006180,ENSCAFG00000029614,ENSCAFG00000028989,ENSCAFG00000002124,ENSCAFG00000011526,ENSCAFG00000015105,ENSCAFG00000014707,ENSCAFG00000010380,…
GO:0045047	protein targeting to ER	biological_process	0.0037957	11	3789	29	17684	ENSCAFG00000031549,ENSCAFG00000016775,ENSCAFG00000015093,ENSCAFG00000005027,ENSCAFG00000003459,ENSCAFG00000001049,ENSCAFG00000032738,ENSCAFG00000008927,ENSCAFG00000032663,ENSCAFG00000019010,ENSCAFG00000007866
GO:0002753	cytoplasmic pattern recognition receptor signaling pathway	biological_process	0.0038029	11	3789	28	17684	ENSCAFG00000002998,ENSCAFG00000017521,ENSCAFG00000009818,ENSCAFG00000031870,ENSCAFG00000014596,ENSCAFG00000007350,ENSCAFG00000009003,ENSCAFG00000010438,ENSCAFG00000018201,ENSCAFG00000004080,ENSCAFG00000005759
GO:0016829	lyase activity	molecular_function	0.003877	40	3789	159	17684	ENSCAFG00000003246,ENSCAFG00000009913,ENSCAFG00000002722,ENSCAFG00000017232,ENSCAFG00000016990,ENSCAFG00000004267,ENSCAFG00000001766,ENSCAFG00000011314,ENSCAFG00000006076,ENSCAFG00000005949,ENSCAFG00000014523,ENSCAFG00000001043,ENSCAFG00000015802,ENSCAFG00000029395,ENSCAFG00000006412,ENSCAFG00000012249,ENSCAFG00000002341,ENSCAFG00000001075,ENSCAFG00000015072,ENSCAFG00000011762,ENSCAFG00000005020,…
GO:0042575	DNA polymerase complex	cellular_component	0.0040729	6	3789	11	17684	ENSCAFG00000010756,ENSCAFG00000016583,ENSCAFG00000003942,ENSCAFG00000030380,ENSCAFG00000014201,ENSCAFG00000013710
GO:0032021	NELF complex	cellular_component	0.0040991	3	3789	3	17684	ENSCAFG00000019450,ENSCAFG00000014927,ENSCAFG00000000690
GO:0016559	peroxisome fission	biological_process	0.0041505	5	3789	8	17684	ENSCAFG00000011357,ENSCAFG00000012510,ENSCAFG00000030217,ENSCAFG00000009768,ENSCAFG00000013800
GO:0045577	regulation of B cell differentiation	biological_process	0.0042619	9	3789	21	17684	ENSCAFG00000023201,ENSCAFG00000011265,ENSCAFG00000014463,ENSCAFG00000006413,ENSCAFG00000019020,ENSCAFG00000016497,ENSCAFG00000006269,ENSCAFG00000016310,ENSCAFG00000009802
GO:0046337	phosphatidylethanolamine metabolic process	biological_process	0.0043386	7	3789	14	17684	ENSCAFG00000000579,ENSCAFG00000004334,ENSCAFG00000019766,ENSCAFG00000015315,ENSCAFG00000005550,ENSCAFG00000009619,ENSCAFG00000010937
GO:0071158	positive regulation of cell cycle arrest	biological_process	0.0044377	10	3789	25	17684	ENSCAFG00000020290,ENSCAFG00000015266,ENSCAFG00000010387,ENSCAFG00000009595,ENSCAFG00000016122,ENSCAFG00000019489,ENSCAFG00000016714,ENSCAFG00000031691,ENSCAFG00000018492,ENSCAFG00000001381
GO:0015748	organophosphate ester transport	biological_process	0.0044606	26	3789	94	17684	ENSCAFG00000012886,ENSCAFG00000006968,ENSCAFG00000010540,ENSCAFG00000014960,ENSCAFG00000001983,ENSCAFG00000006199,ENSCAFG00000009249,ENSCAFG00000004615,ENSCAFG00000011476,ENSCAFG00000000009,ENSCAFG00000005707,ENSCAFG00000016443,ENSCAFG00000011451,ENSCAFG00000009837,ENSCAFG00000011830,ENSCAFG00000013306,ENSCAFG00000019020,ENSCAFG00000013320,ENSCAFG00000006790,ENSCAFG00000013322,ENSCAFG00000000658,…
GO:0055090	acylglycerol homeostasis	biological_process	0.0045457	9	3789	22	17684	ENSCAFG00000013327,ENSCAFG00000004614,ENSCAFG00000017534,ENSCAFG00000004617,ENSCAFG00000018798,ENSCAFG00000013320,ENSCAFG00000006968,ENSCAFG00000013306,ENSCAFG00000013322
GO:0070328	triglyceride homeostasis	biological_process	0.0045457	9	3789	22	17684	ENSCAFG00000004617,ENSCAFG00000017534,ENSCAFG00000004614,ENSCAFG00000013327,ENSCAFG00000013322,ENSCAFG00000013320,ENSCAFG00000013306,ENSCAFG00000006968,ENSCAFG00000018798
GO:0051276	chromosome organization	biological_process	0.0045806	170	3789	869	17684	ENSCAFG00000007313,ENSCAFG00000029110,ENSCAFG00000000406,ENSCAFG00000017821,ENSCAFG00000024350,ENSCAFG00000005550,ENSCAFG00000019830,ENSCAFG00000029066,ENSCAFG00000008306,ENSCAFG00000018673,ENSCAFG00000018537,ENSCAFG00000009084,ENSCAFG00000007705,ENSCAFG00000000669,ENSCAFG00000031754,ENSCAFG00000003701,ENSCAFG00000024677,ENSCAFG00000008510,ENSCAFG00000029382,ENSCAFG00000018428,ENSCAFG00000003990,…
GO:0015125	bile acid transmembrane transporter activity	molecular_function	0.0046137	6	3789	11	17684	ENSCAFG00000012955,ENSCAFG00000012377,ENSCAFG00000012368,ENSCAFG00000011980,ENSCAFG00000012373,ENSCAFG00000005437
GO:0046943	carboxylic acid transmembrane transporter activity	molecular_function	0.0046168	34	3789	132	17684	ENSCAFG00000019968,ENSCAFG00000006653,ENSCAFG00000002161,ENSCAFG00000012368,ENSCAFG00000007862,ENSCAFG00000005686,ENSCAFG00000005812,ENSCAFG00000015368,ENSCAFG00000006042,ENSCAFG00000015358,ENSCAFG00000005437,ENSCAFG00000003853,ENSCAFG00000011980,ENSCAFG00000016143,ENSCAFG00000015326,ENSCAFG00000003891,ENSCAFG00000006109,ENSCAFG00000012377,ENSCAFG00000012373,ENSCAFG00000015174,ENSCAFG00000006944,…
GO:0051539	4 iron, 4 sulfur cluster binding	molecular_function	0.0046424	12	3789	33	17684	ENSCAFG00000011109,ENSCAFG00000019439,ENSCAFG00000001075,ENSCAFG00000015991,ENSCAFG00000019618,ENSCAFG00000011083,ENSCAFG00000001766,ENSCAFG00000019529,ENSCAFG00000013144,ENSCAFG00000008681,ENSCAFG00000013333,ENSCAFG00000010226
GO:0044237	cellular metabolic process	biological_process	0.0046671	1482	3789	8732	17684	ENSCAFG00000000433,ENSCAFG00000013800,ENSCAFG00000019596,ENSCAFG00000016558,ENSCAFG00000016839,ENSCAFG00000019483,ENSCAFG00000032760,ENSCAFG00000032267,ENSCAFG00000011371,ENSCAFG00000006395,ENSCAFG00000006673,ENSCAFG00000001053,ENSCAFG00000008422,ENSCAFG00000006096,ENSCAFG00000004800,ENSCAFG00000001570,ENSCAFG00000030875,ENSCAFG00000018917,ENSCAFG00000008716,ENSCAFG00000029173,ENSCAFG00000013178,…
GO:0033673	negative regulation of kinase activity	biological_process	0.0048717	40	3789	164	17684	ENSCAFG00000009279,ENSCAFG00000000387,ENSCAFG00000014463,ENSCAFG00000007750,ENSCAFG00000003372,ENSCAFG00000000769,ENSCAFG00000012767,ENSCAFG00000023165,ENSCAFG00000004651,ENSCAFG00000023317,ENSCAFG00000015835,ENSCAFG00000008353,ENSCAFG00000013244,ENSCAFG00000016970,ENSCAFG00000016988,ENSCAFG00000024818,ENSCAFG00000019674,ENSCAFG00000005150,ENSCAFG00000019676,ENSCAFG00000020290,ENSCAFG00000015743,…
GO:0035458	cellular response to interferon-beta	biological_process	0.0048895	7	3789	15	17684	ENSCAFG00000005704,ENSCAFG00000012657,ENSCAFG00000000498,ENSCAFG00000028671,ENSCAFG00000000502,ENSCAFG00000000497,ENSCAFG00000028829
GO:0004307	ethanolaminephosphotransferase activity	molecular_function	0.0049203	3	3789	3	17684	ENSCAFG00000005550,ENSCAFG00000004334,ENSCAFG00000019766
GO:0006552	leucine catabolic process	biological_process	0.0049203	3	3789	3	17684	ENSCAFG00000013085,ENSCAFG00000007887,ENSCAFG00000002341
GO:0072594	establishment of protein localization to organelle	biological_process	0.0051831	36	3789	144	17684	ENSCAFG00000029477,ENSCAFG00000007248,ENSCAFG00000005445,ENSCAFG00000019010,ENSCAFG00000004620,ENSCAFG00000003893,ENSCAFG00000013800,ENSCAFG00000023084,ENSCAFG00000031007,ENSCAFG00000015093,ENSCAFG00000011516,ENSCAFG00000016775,ENSCAFG00000032738,ENSCAFG00000014064,ENSCAFG00000032663,ENSCAFG00000018024,ENSCAFG00000003459,ENSCAFG00000016983,ENSCAFG00000006809,ENSCAFG00000018346,ENSCAFG00000003844,…
GO:0034381	plasma lipoprotein particle clearance	biological_process	0.0052055	10	3789	26	17684	ENSCAFG00000003887,ENSCAFG00000000118,ENSCAFG00000015743,ENSCAFG00000004617,ENSCAFG00000006968,ENSCAFG00000012886,ENSCAFG00000013694,ENSCAFG00000004615,ENSCAFG00000004610,ENSCAFG00000013322
GO:0072599	establishment of protein localization to endoplasmic reticulum	biological_process	0.0052102	11	3789	30	17684	ENSCAFG00000005027,ENSCAFG00000001049,ENSCAFG00000003459,ENSCAFG00000032738,ENSCAFG00000007866,ENSCAFG00000019010,ENSCAFG00000032663,ENSCAFG00000008927,ENSCAFG00000031549,ENSCAFG00000016775,ENSCAFG00000015093
GO:0016874	ligase activity	molecular_function	0.005512	78	3789	355	17684	ENSCAFG00000003086,ENSCAFG00000005899,ENSCAFG00000015048,ENSCAFG00000017014,ENSCAFG00000031099,ENSCAFG00000005629,ENSCAFG00000002039,ENSCAFG00000004651,ENSCAFG00000002288,ENSCAFG00000010404,ENSCAFG00000000774,ENSCAFG00000014719,ENSCAFG00000004630,ENSCAFG00000018462,ENSCAFG00000018330,ENSCAFG00000029985,ENSCAFG00000000769,ENSCAFG00000010481,ENSCAFG00000007266,ENSCAFG00000000111,ENSCAFG00000020126,…
GO:0006639	acylglycerol metabolic process	biological_process	0.0056019	23	3789	82	17684	ENSCAFG00000004617,ENSCAFG00000003621,ENSCAFG00000009133,ENSCAFG00000013327,ENSCAFG00000018442,ENSCAFG00000013322,ENSCAFG00000030843,ENSCAFG00000013306,ENSCAFG00000014655,ENSCAFG00000016708,ENSCAFG00000000751,ENSCAFG00000006842,ENSCAFG00000003887,ENSCAFG00000015315,ENSCAFG00000029605,ENSCAFG00000004615,ENSCAFG00000011281,ENSCAFG00000013713,ENSCAFG00000013966,ENSCAFG00000012886,ENSCAFG00000010540,…
GO:0003723	RNA binding	molecular_function	0.0056624	188	3789	990	17684	ENSCAFG00000003443,ENSCAFG00000010060,ENSCAFG00000003831,ENSCAFG00000031698,ENSCAFG00000018247,ENSCAFG00000007868,ENSCAFG00000008473,ENSCAFG00000005402,ENSCAFG00000018841,ENSCAFG00000019528,ENSCAFG00000011698,ENSCAFG00000020132,ENSCAFG00000012057,ENSCAFG00000016632,ENSCAFG00000013619,ENSCAFG00000018507,ENSCAFG00000005530,ENSCAFG00000012171,ENSCAFG00000017908,ENSCAFG00000010914,ENSCAFG00000000378,…
GO:0043691	reverse cholesterol transport	biological_process	0.0056879	6	3789	12	17684	ENSCAFG00000013327,ENSCAFG00000013320,ENSCAFG00000006968,ENSCAFG00000013306,ENSCAFG00000012886,ENSCAFG00000004617
GO:0034433	steroid esterification	biological_process	0.0058674	6	3789	12	17684	ENSCAFG00000013306,ENSCAFG00000012886,ENSCAFG00000013327,ENSCAFG00000013320,ENSCAFG00000030762,ENSCAFG00000004617
GO:0034434	sterol esterification	biological_process	0.0058674	6	3789	12	17684	ENSCAFG00000004617,ENSCAFG00000013320,ENSCAFG00000013327,ENSCAFG00000012886,ENSCAFG00000013306,ENSCAFG00000030762
GO:0034435	cholesterol esterification	biological_process	0.0058674	6	3789	12	17684	ENSCAFG00000004617,ENSCAFG00000030762,ENSCAFG00000012886,ENSCAFG00000013306,ENSCAFG00000013327,ENSCAFG00000013320
GO:0034447	very-low-density lipoprotein particle clearance	biological_process	0.005927	4	3789	6	17684	ENSCAFG00000004610,ENSCAFG00000004617,ENSCAFG00000004615,ENSCAFG00000013322
GO:0006259	DNA metabolic process	biological_process	0.0060585	159	3789	809	17684	ENSCAFG00000017252,ENSCAFG00000014619,ENSCAFG00000008992,ENSCAFG00000006290,ENSCAFG00000010483,ENSCAFG00000005402,ENSCAFG00000015596,ENSCAFG00000010042,ENSCAFG00000016097,ENSCAFG00000013083,ENSCAFG00000003942,ENSCAFG00000023084,ENSCAFG00000024309,ENSCAFG00000018475,ENSCAFG00000003844,ENSCAFG00000006678,ENSCAFG00000018993,ENSCAFG00000032188,ENSCAFG00000018019,ENSCAFG00000008728,ENSCAFG00000031522,…
GO:0034375	high-density lipoprotein particle remodeling	biological_process	0.0061061	6	3789	12	17684	ENSCAFG00000009837,ENSCAFG00000013320,ENSCAFG00000012886,ENSCAFG00000006968,ENSCAFG00000013322,ENSCAFG00000004617
GO:0045416	positive regulation of interleukin-8 biosynthetic process	biological_process	0.0061891	5	3789	9	17684	ENSCAFG00000023498,ENSCAFG00000012886,ENSCAFG00000011698,ENSCAFG00000023201,ENSCAFG00000007892
GO:0070972	protein localization to endoplasmic reticulum	biological_process	0.0061917	15	3789	47	17684	ENSCAFG00000030576,ENSCAFG00000005027,ENSCAFG00000015148,ENSCAFG00000001049,ENSCAFG00000003459,ENSCAFG00000032738,ENSCAFG00000019010,ENSCAFG00000032663,ENSCAFG00000007866,ENSCAFG00000008927,ENSCAFG00000003912,ENSCAFG00000031549,ENSCAFG00000016775,ENSCAFG00000005081,ENSCAFG00000015093
GO:0002757	immune response-activating signal transduction	biological_process	0.0062117	56	3789	247	17684	ENSCAFG00000013139,ENSCAFG00000005759,ENSCAFG00000000792,ENSCAFG00000005402,ENSCAFG00000011698,ENSCAFG00000009003,ENSCAFG00000018448,ENSCAFG00000010281,ENSCAFG00000017521,ENSCAFG00000010188,ENSCAFG00000020290,ENSCAFG00000020416,ENSCAFG00000005773,ENSCAFG00000014463,ENSCAFG00000023498,ENSCAFG00000004723,ENSCAFG00000004817,ENSCAFG00000024010,ENSCAFG00000012878,ENSCAFG00000007350,ENSCAFG00000000444,…
GO:0000079	regulation of cyclin-dependent protein serine/threonine kinase activity	biological_process	0.0062677	21	3789	74	17684	ENSCAFG00000024148,ENSCAFG00000013831,ENSCAFG00000012873,ENSCAFG00000005810,ENSCAFG00000019424,ENSCAFG00000007750,ENSCAFG00000000387,ENSCAFG00000018007,ENSCAFG00000013244,ENSCAFG00000013539,ENSCAFG00000019264,ENSCAFG00000003889,ENSCAFG00000015381,ENSCAFG00000023165,ENSCAFG00000004627,ENSCAFG00000007705,ENSCAFG00000009595,ENSCAFG00000017831,ENSCAFG00000023507,ENSCAFG00000006595,ENSCAFG00000005031
GO:0006820	anion transport	biological_process	0.0062849	89	3789	416	17684	ENSCAFG00000001128,ENSCAFG00000009249,ENSCAFG00000004818,ENSCAFG00000006968,ENSCAFG00000012886,ENSCAFG00000001376,ENSCAFG00000010540,ENSCAFG00000031326,ENSCAFG00000015836,ENSCAFG00000000621,ENSCAFG00000010754,ENSCAFG00000006944,ENSCAFG00000015174,ENSCAFG00000015416,ENSCAFG00000020198,ENSCAFG00000012377,ENSCAFG00000013356,ENSCAFG00000007422,ENSCAFG00000000586,ENSCAFG00000013322,ENSCAFG00000000658,…
GO:0016278	lysine N-methyltransferase activity	molecular_function	0.0063148	15	3789	46	17684	ENSCAFG00000015545,ENSCAFG00000006878,ENSCAFG00000016473,ENSCAFG00000018892,ENSCAFG00000010920,ENSCAFG00000014951,ENSCAFG00000018498,ENSCAFG00000019830,ENSCAFG00000009616,ENSCAFG00000002594,ENSCAFG00000004341,ENSCAFG00000000669,ENSCAFG00000009848,ENSCAFG00000017821,ENSCAFG00000016944
GO:0016279	protein-lysine N-methyltransferase activity	molecular_function	0.0063148	15	3789	46	17684	ENSCAFG00000019830,ENSCAFG00000009616,ENSCAFG00000004341,ENSCAFG00000000669,ENSCAFG00000002594,ENSCAFG00000009848,ENSCAFG00000017821,ENSCAFG00000016944,ENSCAFG00000015545,ENSCAFG00000006878,ENSCAFG00000016473,ENSCAFG00000018892,ENSCAFG00000010920,ENSCAFG00000014951,ENSCAFG00000018498
GO:1901992	positive regulation of mitotic cell cycle phase transition	biological_process	0.0063151	17	3789	55	17684	ENSCAFG00000014571,ENSCAFG00000015381,ENSCAFG00000002998,ENSCAFG00000012687,ENSCAFG00000019424,ENSCAFG00000003382,ENSCAFG00000004125,ENSCAFG00000000951,ENSCAFG00000024992,ENSCAFG00000001220,ENSCAFG00000008557,ENSCAFG00000006290,ENSCAFG00000005878,ENSCAFG00000014273,ENSCAFG00000016439,ENSCAFG00000018537,ENSCAFG00000009595
GO:0045072	regulation of interferon-gamma biosynthetic process	biological_process	0.0064071	5	3789	9	17684	ENSCAFG00000011698,ENSCAFG00000023201,ENSCAFG00000023498,ENSCAFG00000007406,ENSCAFG00000007405
GO:0008203	cholesterol metabolic process	biological_process	0.0064422	20	3789	69	17684	ENSCAFG00000012886,ENSCAFG00000006968,ENSCAFG00000005081,ENSCAFG00000004615,ENSCAFG00000011805,ENSCAFG00000008557,ENSCAFG00000003887,ENSCAFG00000006211,ENSCAFG00000002114,ENSCAFG00000014236,ENSCAFG00000016708,ENSCAFG00000030843,ENSCAFG00000013320,ENSCAFG00000010834,ENSCAFG00000013306,ENSCAFG00000014655,ENSCAFG00000018798,ENSCAFG00000018600,ENSCAFG00000013327,ENSCAFG00000004617
GO:0003730	mRNA 3'-UTR binding	molecular_function	0.0064964	18	3789	60	17684	ENSCAFG00000003263,ENSCAFG00000005530,ENSCAFG00000001051,ENSCAFG00000015485,ENSCAFG00000015835,ENSCAFG00000010019,ENSCAFG00000002766,ENSCAFG00000016714,ENSCAFG00000009922,ENSCAFG00000015372,ENSCAFG00000016761,ENSCAFG00000029158,ENSCAFG00000016497,ENSCAFG00000016685,ENSCAFG00000002885,ENSCAFG00000019003,ENSCAFG00000019528,ENSCAFG00000016759
GO:0016791	phosphatase activity	molecular_function	0.0065119	54	3789	235	17684	ENSCAFG00000011265,ENSCAFG00000018965,ENSCAFG00000009391,ENSCAFG00000011872,ENSCAFG00000018442,ENSCAFG00000020398,ENSCAFG00000017423,ENSCAFG00000019254,ENSCAFG00000030018,ENSCAFG00000002994,ENSCAFG00000006453,ENSCAFG00000004923,ENSCAFG00000001812,ENSCAFG00000032027,ENSCAFG00000025088,ENSCAFG00000013529,ENSCAFG00000006100,ENSCAFG00000004872,ENSCAFG00000002114,ENSCAFG00000006915,ENSCAFG00000029387,…
GO:0006333	chromatin assembly or disassembly	biological_process	0.0066233	34	3789	146	17684	ENSCAFG00000029110,ENSCAFG00000010932,ENSCAFG00000029335,ENSCAFG00000016714,ENSCAFG00000031988,ENSCAFG00000024333,ENSCAFG00000031940,ENSCAFG00000000871,ENSCAFG00000029451,ENSCAFG00000029066,ENSCAFG00000024350,ENSCAFG00000004032,ENSCAFG00000028899,ENSCAFG00000009335,ENSCAFG00000009084,ENSCAFG00000008306,ENSCAFG00000004517,ENSCAFG00000029032,ENSCAFG00000024329,ENSCAFG00000030380,ENSCAFG00000032188,…
GO:0005342	organic acid transmembrane transporter activity	molecular_function	0.0067166	34	3789	135	17684	ENSCAFG00000002161,ENSCAFG00000019968,ENSCAFG00000006653,ENSCAFG00000012368,ENSCAFG00000007862,ENSCAFG00000005812,ENSCAFG00000005686,ENSCAFG00000015368,ENSCAFG00000006042,ENSCAFG00000015358,ENSCAFG00000005437,ENSCAFG00000003853,ENSCAFG00000011980,ENSCAFG00000016143,ENSCAFG00000015326,ENSCAFG00000003891,ENSCAFG00000006109,ENSCAFG00000012377,ENSCAFG00000012373,ENSCAFG00000006944,ENSCAFG00000015174,…
GO:0016835	carbon-oxygen lyase activity	molecular_function	0.0067243	20	3789	69	17684	ENSCAFG00000001075,ENSCAFG00000019439,ENSCAFG00000011762,ENSCAFG00000003246,ENSCAFG00000005402,ENSCAFG00000001069,ENSCAFG00000014310,ENSCAFG00000017232,ENSCAFG00000016990,ENSCAFG00000020399,ENSCAFG00000001766,ENSCAFG00000004267,ENSCAFG00000012866,ENSCAFG00000006076,ENSCAFG00000011314,ENSCAFG00000014523,ENSCAFG00000029395,ENSCAFG00000015802,ENSCAFG00000032760,ENSCAFG00000001043
GO:0071825	protein-lipid complex subunit organization	biological_process	0.0068181	11	3789	31	17684	ENSCAFG00000004617,ENSCAFG00000003887,ENSCAFG00000013327,ENSCAFG00000000627,ENSCAFG00000013322,ENSCAFG00000004615,ENSCAFG00000009837,ENSCAFG00000013306,ENSCAFG00000006968,ENSCAFG00000012886,ENSCAFG00000013320
GO:0008654	phospholipid biosynthetic process	biological_process	0.0068373	31	3789	121	17684	ENSCAFG00000009166,ENSCAFG00000007571,ENSCAFG00000000931,ENSCAFG00000001997,ENSCAFG00000029810,ENSCAFG00000030018,ENSCAFG00000030749,ENSCAFG00000012967,ENSCAFG00000009472,ENSCAFG00000013320,ENSCAFG00000000771,ENSCAFG00000032759,ENSCAFG00000019766,ENSCAFG00000010834,ENSCAFG00000001523,ENSCAFG00000003624,ENSCAFG00000019662,ENSCAFG00000000579,ENSCAFG00000006842,ENSCAFG00000015315,ENSCAFG00000004334,…
GO:0039529	RIG-I signaling pathway	biological_process	0.0069431	7	3789	15	17684	ENSCAFG00000031870,ENSCAFG00000009003,ENSCAFG00000002998,ENSCAFG00000014596,ENSCAFG00000007350,ENSCAFG00000005759,ENSCAFG00000004080
GO:0019902	phosphatase binding	molecular_function	0.0069841	33	3789	129	17684	ENSCAFG00000009809,ENSCAFG00000016756,ENSCAFG00000014818,ENSCAFG00000009564,ENSCAFG00000029146,ENSCAFG00000002608,ENSCAFG00000004390,ENSCAFG00000011793,ENSCAFG00000019449,ENSCAFG00000005853,ENSCAFG00000016714,ENSCAFG00000020290,ENSCAFG00000013276,ENSCAFG00000004599,ENSCAFG00000007626,ENSCAFG00000019438,ENSCAFG00000024818,ENSCAFG00000016839,ENSCAFG00000030576,ENSCAFG00000001378,ENSCAFG00000019479,…
GO:0009896	positive regulation of catabolic process	biological_process	0.0069968	55	3789	243	17684	ENSCAFG00000019275,ENSCAFG00000029553,ENSCAFG00000017140,ENSCAFG00000025093,ENSCAFG00000013306,ENSCAFG00000004080,ENSCAFG00000024867,ENSCAFG00000004617,ENSCAFG00000018282,ENSCAFG00000024982,ENSCAFG00000032187,ENSCAFG00000015133,ENSCAFG00000009841,ENSCAFG00000013327,ENSCAFG00000025460,ENSCAFG00000005469,ENSCAFG00000012886,ENSCAFG00000018537,ENSCAFG00000018622,ENSCAFG00000000116,ENSCAFG00000000641,…
GO:0097006	regulation of plasma lipoprotein particle levels	biological_process	0.0073522	15	3789	48	17684	ENSCAFG00000015743,ENSCAFG00000004617,ENSCAFG00000013327,ENSCAFG00000003887,ENSCAFG00000000118,ENSCAFG00000004615,ENSCAFG00000014412,ENSCAFG00000004610,ENSCAFG00000013322,ENSCAFG00000013306,ENSCAFG00000012886,ENSCAFG00000006968,ENSCAFG00000013320,ENSCAFG00000009837,ENSCAFG00000013694
GO:0043231	intracellular membrane-bounded organelle	cellular_component	0.0073529	1472	3789	8649	17684	ENSCAFG00000009853,ENSCAFG00000016184,ENSCAFG00000003912,ENSCAFG00000007694,ENSCAFG00000003539,ENSCAFG00000014825,ENSCAFG00000015372,ENSCAFG00000018324,ENSCAFG00000016209,ENSCAFG00000017259,ENSCAFG00000013088,ENSCAFG00000006715,ENSCAFG00000011327,ENSCAFG00000005770,ENSCAFG00000019291,ENSCAFG00000004516,ENSCAFG00000018346,ENSCAFG00000030967,ENSCAFG00000000563,ENSCAFG00000009818,ENSCAFG00000012773,…
GO:0004090	carbonyl reductase (NADPH) activity	molecular_function	0.0074101	4	3789	6	17684	ENSCAFG00000031486,ENSCAFG00000023660,ENSCAFG00000009633,ENSCAFG00000014444
GO:0031098	stress-activated protein kinase signaling cascade	biological_process	0.0074163	48	3789	205	17684	ENSCAFG00000007528,ENSCAFG00000000777,ENSCAFG00000002162,ENSCAFG00000008353,ENSCAFG00000009818,ENSCAFG00000005530,ENSCAFG00000008921,ENSCAFG00000013547,ENSCAFG00000017883,ENSCAFG00000002572,ENSCAFG00000009321,ENSCAFG00000017039,ENSCAFG00000004528,ENSCAFG00000018898,ENSCAFG00000010516,ENSCAFG00000009445,ENSCAFG00000031522,ENSCAFG00000016497,ENSCAFG00000020290,ENSCAFG00000008557,ENSCAFG00000001378,…
GO:0051348	negative regulation of transferase activity	biological_process	0.0074992	41	3789	173	17684	ENSCAFG00000016988,ENSCAFG00000016970,ENSCAFG00000024818,ENSCAFG00000019674,ENSCAFG00000020290,ENSCAFG00000019676,ENSCAFG00000005150,ENSCAFG00000003372,ENSCAFG00000014463,ENSCAFG00000007750,ENSCAFG00000009279,ENSCAFG00000000387,ENSCAFG00000000769,ENSCAFG00000023165,ENSCAFG00000012767,ENSCAFG00000008353,ENSCAFG00000015835,ENSCAFG00000013244,ENSCAFG00000023317,ENSCAFG00000004651,ENSCAFG00000012575,…
GO:0002923	regulation of humoral immune response mediated by circulating immunoglobulin	biological_process	0.0075498	5	3789	9	17684	ENSCAFG00000014463,ENSCAFG00000030055,ENSCAFG00000011265,ENSCAFG00000025093,ENSCAFG00000024982
GO:0070765	gamma-secretase complex	cellular_component	0.007617	4	3789	6	17684	ENSCAFG00000031124,ENSCAFG00000011777,ENSCAFG00000032463,ENSCAFG00000012557
GO:0035456	response to interferon-beta	biological_process	0.007634	8	3789	20	17684	ENSCAFG00000005704,ENSCAFG00000000498,ENSCAFG00000012657,ENSCAFG00000010239,ENSCAFG00000028829,ENSCAFG00000000502,ENSCAFG00000028671,ENSCAFG00000000497
GO:0072170	metanephric tubule development	biological_process	0.0076352	8	3789	19	17684	ENSCAFG00000009595,ENSCAFG00000009015,ENSCAFG00000019424,ENSCAFG00000031728,ENSCAFG00000010188,ENSCAFG00000014661,ENSCAFG00000003775,ENSCAFG00000009797
GO:0006638	neutral lipid metabolic process	biological_process	0.0077477	23	3789	84	17684	ENSCAFG00000004617,ENSCAFG00000003621,ENSCAFG00000009133,ENSCAFG00000013327,ENSCAFG00000018442,ENSCAFG00000013322,ENSCAFG00000030843,ENSCAFG00000013306,ENSCAFG00000014655,ENSCAFG00000016708,ENSCAFG00000000751,ENSCAFG00000006842,ENSCAFG00000003887,ENSCAFG00000015315,ENSCAFG00000029605,ENSCAFG00000004615,ENSCAFG00000011281,ENSCAFG00000013966,ENSCAFG00000013713,ENSCAFG00000006968,ENSCAFG00000012886,…
GO:0035376	sterol import	biological_process	0.007754	5	3789	9	17684	ENSCAFG00000013322,ENSCAFG00000030762,ENSCAFG00000012886,ENSCAFG00000006968,ENSCAFG00000013320
GO:0035382	sterol transmembrane transport	biological_process	0.007754	5	3789	9	17684	ENSCAFG00000013322,ENSCAFG00000030762,ENSCAFG00000012886,ENSCAFG00000006968,ENSCAFG00000013320
GO:0070508	cholesterol import	biological_process	0.007754	5	3789	9	17684	ENSCAFG00000013320,ENSCAFG00000006968,ENSCAFG00000012886,ENSCAFG00000030762,ENSCAFG00000013322
GO:0002526	acute inflammatory response	biological_process	0.0077772	17	3789	57	17684	ENSCAFG00000007027,ENSCAFG00000015205,ENSCAFG00000007029,ENSCAFG00000001840,ENSCAFG00000016944,ENSCAFG00000019674,ENSCAFG00000009135,ENSCAFG00000007245,ENSCAFG00000015206,ENSCAFG00000006888,ENSCAFG00000024982,ENSCAFG00000012878,ENSCAFG00000013568,ENSCAFG00000018598,ENSCAFG00000029553,ENSCAFG00000015665,ENSCAFG00000025093
GO:0005865	striated muscle thin filament	cellular_component	0.0078017	10	3789	27	17684	ENSCAFG00000028609,ENSCAFG00000015528,ENSCAFG00000007134,ENSCAFG00000013042,ENSCAFG00000024992,ENSCAFG00000006531,ENSCAFG00000018478,ENSCAFG00000002618,ENSCAFG00000009362,ENSCAFG00000002620
GO:0015721	bile acid and bile salt transport	biological_process	0.0080011	6	3789	12	17684	ENSCAFG00000012368,ENSCAFG00000011980,ENSCAFG00000012373,ENSCAFG00000005437,ENSCAFG00000012955,ENSCAFG00000012377
GO:0043229	intracellular organelle	cellular_component	0.0081279	1656	3789	9820	17684	ENSCAFG00000014814,ENSCAFG00000032489,ENSCAFG00000017091,ENSCAFG00000020243,ENSCAFG00000008005,ENSCAFG00000032759,ENSCAFG00000019945,ENSCAFG00000001928,ENSCAFG00000000771,ENSCAFG00000010461,ENSCAFG00000019498,ENSCAFG00000004496,ENSCAFG00000008540,ENSCAFG00000031524,ENSCAFG00000012850,ENSCAFG00000009863,ENSCAFG00000005461,ENSCAFG00000029605,ENSCAFG00000005333,ENSCAFG00000005121,ENSCAFG00000011264,…
GO:0043549	regulation of kinase activity	biological_process	0.0082013	121	3789	599	17684	ENSCAFG00000004651,ENSCAFG00000000777,ENSCAFG00000013539,ENSCAFG00000008353,ENSCAFG00000019264,ENSCAFG00000007705,ENSCAFG00000023165,ENSCAFG00000012767,ENSCAFG00000008921,ENSCAFG00000017883,ENSCAFG00000012873,ENSCAFG00000000769,ENSCAFG00000004528,ENSCAFG00000007750,ENSCAFG00000018007,ENSCAFG00000000387,ENSCAFG00000005767,ENSCAFG00000003372,ENSCAFG00000016648,ENSCAFG00000019676,ENSCAFG00000020290,…
GO:0031441	negative regulation of mRNA 3'-end processing	biological_process	0.0082235	5	3789	9	17684	ENSCAFG00000017415,ENSCAFG00000005469,ENSCAFG00000007638,ENSCAFG00000017140,ENSCAFG00000000690
GO:0045713	low-density lipoprotein particle receptor biosynthetic process	biological_process	0.0082833	4	3789	6	17684	ENSCAFG00000000118,ENSCAFG00000013694,ENSCAFG00000001034,ENSCAFG00000014597
GO:0010876	lipid localization	biological_process	0.0082994	59	3789	264	17684	ENSCAFG00000006790,ENSCAFG00000009837,ENSCAFG00000018798,ENSCAFG00000006553,ENSCAFG00000019020,ENSCAFG00000013320,ENSCAFG00000007662,ENSCAFG00000018642,ENSCAFG00000004723,ENSCAFG00000013241,ENSCAFG00000000931,ENSCAFG00000004599,ENSCAFG00000004610,ENSCAFG00000004615,ENSCAFG00000024916,ENSCAFG00000014960,ENSCAFG00000015048,ENSCAFG00000011787,ENSCAFG00000010877,ENSCAFG00000005707,ENSCAFG00000030330,…
GO:0031329	regulation of cellular catabolic process	biological_process	0.0083164	141	3789	708	17684	ENSCAFG00000016988,ENSCAFG00000014844,ENSCAFG00000031099,ENSCAFG00000012546,ENSCAFG00000017992,ENSCAFG00000004610,ENSCAFG00000031007,ENSCAFG00000020290,ENSCAFG00000031204,ENSCAFG00000006673,ENSCAFG00000003372,ENSCAFG00000006975,ENSCAFG00000018007,ENSCAFG00000000387,ENSCAFG00000000769,ENSCAFG00000029985,ENSCAFG00000012767,ENSCAFG00000004630,ENSCAFG00000005535,ENSCAFG00000002288,ENSCAFG00000000774,…
GO:0017127	cholesterol transporter activity	molecular_function	0.0083968	7	3789	16	17684	ENSCAFG00000004617,ENSCAFG00000030762,ENSCAFG00000013327,ENSCAFG00000013320,ENSCAFG00000003887,ENSCAFG00000013306,ENSCAFG00000012886
GO:0043227	membrane-bounded organelle	cellular_component	0.0084105	1475	3789	8674	17684	ENSCAFG00000005434,ENSCAFG00000019254,ENSCAFG00000012746,ENSCAFG00000018950,ENSCAFG00000005436,ENSCAFG00000000244,ENSCAFG00000002926,ENSCAFG00000016752,ENSCAFG00000023201,ENSCAFG00000006440,ENSCAFG00000001781,ENSCAFG00000016563,ENSCAFG00000017381,ENSCAFG00000032472,ENSCAFG00000004466,ENSCAFG00000012716,ENSCAFG00000005980,ENSCAFG00000013158,ENSCAFG00000003861,ENSCAFG00000031182,ENSCAFG00000000083,…
GO:0030866	cortical actin cytoskeleton organization	biological_process	0.0084584	10	3789	27	17684	ENSCAFG00000015519,ENSCAFG00000024150,ENSCAFG00000017389,ENSCAFG00000018575,ENSCAFG00000011677,ENSCAFG00000013819,ENSCAFG00000018282,ENSCAFG00000016125,ENSCAFG00000004095,ENSCAFG00000006413
GO:0015106	bicarbonate transmembrane transporter activity	molecular_function	0.0084751	8	3789	19	17684	ENSCAFG00000003891,ENSCAFG00000001376,ENSCAFG00000002939,ENSCAFG00000010242,ENSCAFG00000016706,ENSCAFG00000006389,ENSCAFG00000008684,ENSCAFG00000003853
GO:0019985	translesion synthesis	biological_process	0.008491	6	3789	12	17684	ENSCAFG00000003942,ENSCAFG00000007746,ENSCAFG00000006030,ENSCAFG00000001910,ENSCAFG00000014903,ENSCAFG00000030087
GO:0045732	positive regulation of protein catabolic process	biological_process	0.0085819	36	3789	148	17684	ENSCAFG00000013244,ENSCAFG00000010404,ENSCAFG00000002288,ENSCAFG00000002605,ENSCAFG00000007528,ENSCAFG00000010840,ENSCAFG00000000769,ENSCAFG00000019523,ENSCAFG00000007343,ENSCAFG00000006975,ENSCAFG00000000111,ENSCAFG00000018007,ENSCAFG00000020290,ENSCAFG00000012840,ENSCAFG00000015223,ENSCAFG00000000627,ENSCAFG00000031099,ENSCAFG00000000395,ENSCAFG00000024818,ENSCAFG00000005638,ENSCAFG00000023602,…
GO:0005515	protein binding	molecular_function	0.0087182	947	3789	5449	17684	ENSCAFG00000012384,ENSCAFG00000030192,ENSCAFG00000002746,ENSCAFG00000000627,ENSCAFG00000016618,ENSCAFG00000010923,ENSCAFG00000002301,ENSCAFG00000002618,ENSCAFG00000031157,ENSCAFG00000018945,ENSCAFG00000002161,ENSCAFG00000010199,ENSCAFG00000030217,ENSCAFG00000015414,ENSCAFG00000018962,ENSCAFG00000001938,ENSCAFG00000013539,ENSCAFG00000018798,ENSCAFG00000008353,ENSCAFG00000007559,ENSCAFG00000031185,…
GO:0035973	aggrephagy	biological_process	0.0087278	4	3789	6	17684	ENSCAFG00000001435,ENSCAFG00000000360,ENSCAFG00000009247,ENSCAFG00000003701
GO:0006526	arginine biosynthetic process	biological_process	0.0087604	4	3789	6	17684	ENSCAFG00000019945,ENSCAFG00000013966,ENSCAFG00000010332,ENSCAFG00000004767
GO:0005545	1-phosphatidylinositol binding	molecular_function	0.0087621	6	3789	12	17684	ENSCAFG00000000627,ENSCAFG00000011677,ENSCAFG00000008834,ENSCAFG00000019638,ENSCAFG00000028917,ENSCAFG00000009247
GO:0042228	interleukin-8 biosynthetic process	biological_process	0.0088516	6	3789	13	17684	ENSCAFG00000023498,ENSCAFG00000003074,ENSCAFG00000023201,ENSCAFG00000007892,ENSCAFG00000012886,ENSCAFG00000011698
GO:0031497	chromatin assembly	biological_process	0.0089692	29	3789	124	17684	ENSCAFG00000014619,ENSCAFG00000024350,ENSCAFG00000010923,ENSCAFG00000017252,ENSCAFG00000030845,ENSCAFG00000029451,ENSCAFG00000029066,ENSCAFG00000004517,ENSCAFG00000028899,ENSCAFG00000018420,ENSCAFG00000024309,ENSCAFG00000010932,ENSCAFG00000029335,ENSCAFG00000024677,ENSCAFG00000018019,ENSCAFG00000029032,ENSCAFG00000030380,ENSCAFG00000029110,ENSCAFG00000032188,ENSCAFG00000024703,ENSCAFG00000029382,…
GO:0034728	nucleosome organization	biological_process	0.0090676	32	3789	139	17684	ENSCAFG00000031988,ENSCAFG00000031940,ENSCAFG00000024333,ENSCAFG00000000871,ENSCAFG00000029110,ENSCAFG00000029335,ENSCAFG00000010932,ENSCAFG00000009335,ENSCAFG00000009084,ENSCAFG00000028899,ENSCAFG00000004517,ENSCAFG00000008306,ENSCAFG00000029066,ENSCAFG00000029451,ENSCAFG00000024350,ENSCAFG00000029173,ENSCAFG00000009340,ENSCAFG00000024336,ENSCAFG00000029382,ENSCAFG00000024703,ENSCAFG00000024677,…
GO:0030234	enzyme regulator activity	molecular_function	0.0090708	181	3789	938	17684	ENSCAFG00000001981,ENSCAFG00000031353,ENSCAFG00000007626,ENSCAFG00000002626,ENSCAFG00000012294,ENSCAFG00000019294,ENSCAFG00000013599,ENSCAFG00000007674,ENSCAFG00000005129,ENSCAFG00000010882,ENSCAFG00000007705,ENSCAFG00000012947,ENSCAFG00000005872,ENSCAFG00000019264,ENSCAFG00000013539,ENSCAFG00000018798,ENSCAFG00000002605,ENSCAFG00000008353,ENSCAFG00000007750,ENSCAFG00000032291,ENSCAFG00000025512,…
GO:1901989	positive regulation of cell cycle phase transition	biological_process	0.0091028	17	3789	57	17684	ENSCAFG00000005878,ENSCAFG00000014273,ENSCAFG00000016439,ENSCAFG00000018537,ENSCAFG00000009595,ENSCAFG00000004125,ENSCAFG00000000951,ENSCAFG00000024992,ENSCAFG00000001220,ENSCAFG00000008557,ENSCAFG00000006290,ENSCAFG00000003382,ENSCAFG00000019424,ENSCAFG00000014571,ENSCAFG00000015381,ENSCAFG00000002998,ENSCAFG00000012687
GO:0006207	de novo' pyrimidine nucleobase biosynthetic process	biological_process	0.0092505	4	3789	6	17684	ENSCAFG00000004030,ENSCAFG00000016648,ENSCAFG00000004767,ENSCAFG00000013966
GO:0019856	pyrimidine nucleobase biosynthetic process	biological_process	0.0092505	4	3789	6	17684	ENSCAFG00000004767,ENSCAFG00000013966,ENSCAFG00000004030,ENSCAFG00000016648
GO:0043226	organelle	cellular_component	0.0092549	1661	3789	9857	17684	ENSCAFG00000029355,ENSCAFG00000007947,ENSCAFG00000018642,ENSCAFG00000012950,ENSCAFG00000004337,ENSCAFG00000011590,ENSCAFG00000019826,ENSCAFG00000000360,ENSCAFG00000018019,ENSCAFG00000012400,ENSCAFG00000019807,ENSCAFG00000014749,ENSCAFG00000007054,ENSCAFG00000015596,ENSCAFG00000015521,ENSCAFG00000004615,ENSCAFG00000001176,ENSCAFG00000014619,ENSCAFG00000007624,ENSCAFG00000005358,ENSCAFG00000008992,…
GO:0004064	arylesterase activity	molecular_function	0.0092617	4	3789	6	17684	ENSCAFG00000002118,ENSCAFG00000002114,ENSCAFG00000002123,ENSCAFG00000004322
GO:0022884	macromolecule transmembrane transporter activity	molecular_function	0.0092856	7	3789	16	17684	ENSCAFG00000010667,ENSCAFG00000003459,ENSCAFG00000011516,ENSCAFG00000012902,ENSCAFG00000004620,ENSCAFG00000029477,ENSCAFG00000032738
GO:0030433	ER-associated protein catabolic process	biological_process	0.0092949	18	3789	62	17684	ENSCAFG00000016590,ENSCAFG00000029614,ENSCAFG00000032255,ENSCAFG00000015141,ENSCAFG00000029976,ENSCAFG00000006462,ENSCAFG00000011526,ENSCAFG00000002724,ENSCAFG00000001781,ENSCAFG00000000774,ENSCAFG00000005118,ENSCAFG00000031099,ENSCAFG00000001435,ENSCAFG00000006211,ENSCAFG00000015223,ENSCAFG00000014596,ENSCAFG00000005608,ENSCAFG00000032184
GO:0034968	histone lysine methylation	biological_process	0.0094336	24	3789	89	17684	ENSCAFG00000014951,ENSCAFG00000015545,ENSCAFG00000016473,ENSCAFG00000018892,ENSCAFG00000011439,ENSCAFG00000002594,ENSCAFG00000017821,ENSCAFG00000017252,ENSCAFG00000016944,ENSCAFG00000010923,ENSCAFG00000007638,ENSCAFG00000019830,ENSCAFG00000010414,ENSCAFG00000018498,ENSCAFG00000004475,ENSCAFG00000016976,ENSCAFG00000006878,ENSCAFG00000007268,ENSCAFG00000010920,ENSCAFG00000009882,ENSCAFG00000004341,…
GO:0043933	macromolecular complex subunit organization	biological_process	0.0096031	328	3789	1804	17684	ENSCAFG00000000414,ENSCAFG00000011540,ENSCAFG00000024350,ENSCAFG00000010384,ENSCAFG00000009809,ENSCAFG00000029066,ENSCAFG00000008306,ENSCAFG00000012306,ENSCAFG00000016699,ENSCAFG00000017996,ENSCAFG00000004627,ENSCAFG00000013306,ENSCAFG00000032415,ENSCAFG00000003867,ENSCAFG00000004031,ENSCAFG00000015081,ENSCAFG00000010080,ENSCAFG00000029110,ENSCAFG00000015743,ENSCAFG00000006413,ENSCAFG00000000848,…
GO:0006323	DNA packaging	biological_process	0.0096861	34	3789	149	17684	ENSCAFG00000018420,ENSCAFG00000024309,ENSCAFG00000002729,ENSCAFG00000030845,ENSCAFG00000014619,ENSCAFG00000009705,ENSCAFG00000017252,ENSCAFG00000010923,ENSCAFG00000009340,ENSCAFG00000029173,ENSCAFG00000024336,ENSCAFG00000029382,ENSCAFG00000024703,ENSCAFG00000024677,ENSCAFG00000018019,ENSCAFG00000016677,ENSCAFG00000030380,ENSCAFG00000029032,ENSCAFG00000032188,ENSCAFG00000028899,ENSCAFG00000004517,…
GO:0045736	negative regulation of cyclin-dependent protein serine/threonine kinase activity	biological_process	0.0097345	8	3789	20	17684	ENSCAFG00000013244,ENSCAFG00000003889,ENSCAFG00000023165,ENSCAFG00000013831,ENSCAFG00000024148,ENSCAFG00000005810,ENSCAFG00000000387,ENSCAFG00000007750
GO:0070013	intracellular organelle lumen	cellular_component	0.0099056	584	3789	3274	17684	ENSCAFG00000023172,ENSCAFG00000032095,ENSCAFG00000001922,ENSCAFG00000004267,ENSCAFG00000012836,ENSCAFG00000016310,ENSCAFG00000007859,ENSCAFG00000001220,ENSCAFG00000001043,ENSCAFG00000011834,ENSCAFG00000007887,ENSCAFG00000017354,ENSCAFG00000007670,ENSCAFG00000003889,ENSCAFG00000003885,ENSCAFG00000010261,ENSCAFG00000004960,ENSCAFG00000032597,ENSCAFG00000003263,ENSCAFG00000004360,ENSCAFG00000020407,…
GO:0006796	phosphate-containing compound metabolic process	biological_process	0.0099734	467	3789	2586	17684	ENSCAFG00000004844,ENSCAFG00000018622,ENSCAFG00000016708,ENSCAFG00000018316,ENSCAFG00000016679,ENSCAFG00000009827,ENSCAFG00000011104,ENSCAFG00000006020,ENSCAFG00000014707,ENSCAFG00000006114,ENSCAFG00000001338,ENSCAFG00000011524,ENSCAFG00000016476,ENSCAFG00000006968,ENSCAFG00000009081,ENSCAFG00000016172,ENSCAFG00000009449,ENSCAFG00000004617,ENSCAFG00000001529,ENSCAFG00000002994,ENSCAFG00000003370,…
GO:0033014	tetrapyrrole biosynthetic process	biological_process	0.01003	7	3789	16	17684	ENSCAFG00000014308,ENSCAFG00000003246,ENSCAFG00000015130,ENSCAFG00000001766,ENSCAFG00000009881,ENSCAFG00000012811,ENSCAFG00000012866
GO:0036379	myofilament	cellular_component	0.01004	10	3789	28	17684	ENSCAFG00000028609,ENSCAFG00000015528,ENSCAFG00000007134,ENSCAFG00000013042,ENSCAFG00000024992,ENSCAFG00000006531,ENSCAFG00000018478,ENSCAFG00000002618,ENSCAFG00000009362,ENSCAFG00000002620
GO:0010564	regulation of cell cycle process	biological_process	0.01011	99	3789	482	17684	ENSCAFG00000018481,ENSCAFG00000001378,ENSCAFG00000005638,ENSCAFG00000019489,ENSCAFG00000013710,ENSCAFG00000016122,ENSCAFG00000015707,ENSCAFG00000001981,ENSCAFG00000014661,ENSCAFG00000020290,ENSCAFG00000003382,ENSCAFG00000011618,ENSCAFG00000006975,ENSCAFG00000007705,ENSCAFG00000019232,ENSCAFG00000016662,ENSCAFG00000020403,ENSCAFG00000002753,ENSCAFG00000008510,ENSCAFG00000002998,ENSCAFG00000005878,…
GO:0007049	cell cycle	biological_process	0.010218	213	3789	1118	17684	ENSCAFG00000018492,ENSCAFG00000005402,ENSCAFG00000015596,ENSCAFG00000015521,ENSCAFG00000016439,ENSCAFG00000010042,ENSCAFG00000023084,ENSCAFG00000012129,ENSCAFG00000001204,ENSCAFG00000017252,ENSCAFG00000010114,ENSCAFG00000014619,ENSCAFG00000019880,ENSCAFG00000009579,ENSCAFG00000006290,ENSCAFG00000009669,ENSCAFG00000008992,ENSCAFG00000011253,ENSCAFG00000014463,ENSCAFG00000014062,ENSCAFG00000017039,…
GO:0034380	high-density lipoprotein particle assembly	biological_process	0.010388	5	3789	10	17684	ENSCAFG00000004617,ENSCAFG00000013320,ENSCAFG00000013327,ENSCAFG00000012886,ENSCAFG00000013306
GO:0043233	organelle lumen	cellular_component	0.010645	584	3789	3277	17684	ENSCAFG00000006407,ENSCAFG00000004038,ENSCAFG00000002034,ENSCAFG00000000442,ENSCAFG00000002729,ENSCAFG00000029158,ENSCAFG00000013966,ENSCAFG00000005354,ENSCAFG00000005415,ENSCAFG00000016958,ENSCAFG00000010476,ENSCAFG00000009004,ENSCAFG00000009279,ENSCAFG00000006488,ENSCAFG00000005435,ENSCAFG00000009824,ENSCAFG00000014696,ENSCAFG00000019430,ENSCAFG00000010892,ENSCAFG00000011669,ENSCAFG00000012851,…
GO:0045940	positive regulation of steroid metabolic process	biological_process	0.010724	7	3789	17	17684	ENSCAFG00000030762,ENSCAFG00000013320,ENSCAFG00000013327,ENSCAFG00000012886,ENSCAFG00000013306,ENSCAFG00000014661,ENSCAFG00000004617
GO:0042158	lipoprotein biosynthetic process	biological_process	0.010767	22	3789	82	17684	ENSCAFG00000000083,ENSCAFG00000010960,ENSCAFG00000007179,ENSCAFG00000011865,ENSCAFG00000012576,ENSCAFG00000019662,ENSCAFG00000003887,ENSCAFG00000015603,ENSCAFG00000013869,ENSCAFG00000009702,ENSCAFG00000010540,ENSCAFG00000005358,ENSCAFG00000012950,ENSCAFG00000004617,ENSCAFG00000007571,ENSCAFG00000029810,ENSCAFG00000001997,ENSCAFG00000003701,ENSCAFG00000001523,ENSCAFG00000015435,ENSCAFG00000013002,…
GO:0044446	intracellular organelle part	cellular_component	0.011067	1075	3789	6269	17684	ENSCAFG00000005048,ENSCAFG00000005608,ENSCAFG00000011476,ENSCAFG00000007547,ENSCAFG00000031781,ENSCAFG00000000639,ENSCAFG00000000083,ENSCAFG00000012547,ENSCAFG00000013063,ENSCAFG00000017381,ENSCAFG00000031182,ENSCAFG00000001781,ENSCAFG00000016563,ENSCAFG00000002926,ENSCAFG00000016752,ENSCAFG00000023201,ENSCAFG00000006440,ENSCAFG00000012252,ENSCAFG00000019254,ENSCAFG00000012746,ENSCAFG00000005436,…
GO:0045739	positive regulation of DNA repair	biological_process	0.011078	12	3789	36	17684	ENSCAFG00000029387,ENSCAFG00000016583,ENSCAFG00000018420,ENSCAFG00000009119,ENSCAFG00000015454,ENSCAFG00000015707,ENSCAFG00000007405,ENSCAFG00000006030,ENSCAFG00000016097,ENSCAFG00000005402,ENSCAFG00000008034,ENSCAFG00000016722
GO:0065003	macromolecular complex assembly	biological_process	0.011096	266	3789	1452	17684	ENSCAFG00000013694,ENSCAFG00000003836,ENSCAFG00000017400,ENSCAFG00000003254,ENSCAFG00000013042,ENSCAFG00000028899,ENSCAFG00000009595,ENSCAFG00000017265,ENSCAFG00000016261,ENSCAFG00000016826,ENSCAFG00000010239,ENSCAFG00000008034,ENSCAFG00000004080,ENSCAFG00000012470,ENSCAFG00000006395,ENSCAFG00000020290,ENSCAFG00000006143,ENSCAFG00000003216,ENSCAFG00000032760,ENSCAFG00000031099,ENSCAFG00000013800,…
GO:0048038	quinone binding	molecular_function	0.011134	6	3789	13	17684	ENSCAFG00000012850,ENSCAFG00000029573,ENSCAFG00000008681,ENSCAFG00000003963,ENSCAFG00000004665,ENSCAFG00000019529
GO:0006793	phosphorus metabolic process	biological_process	0.011209	473	3789	2625	17684	ENSCAFG00000015315,ENSCAFG00000012129,ENSCAFG00000007661,ENSCAFG00000009855,ENSCAFG00000005402,ENSCAFG00000013060,ENSCAFG00000007624,ENSCAFG00000008992,ENSCAFG00000004615,ENSCAFG00000010937,ENSCAFG00000023628,ENSCAFG00000006805,ENSCAFG00000017039,ENSCAFG00000006119,ENSCAFG00000002742,ENSCAFG00000014463,ENSCAFG00000020380,ENSCAFG00000029355,ENSCAFG00000011590,ENSCAFG00000015387,ENSCAFG00000015665,…
GO:0045088	regulation of innate immune response	biological_process	0.011479	42	3789	180	17684	ENSCAFG00000001043,ENSCAFG00000011210,ENSCAFG00000014596,ENSCAFG00000016172,ENSCAFG00000007027,ENSCAFG00000007406,ENSCAFG00000010925,ENSCAFG00000008351,ENSCAFG00000001435,ENSCAFG00000010438,ENSCAFG00000005140,ENSCAFG00000006468,ENSCAFG00000014836,ENSCAFG00000031870,ENSCAFG00000004080,ENSCAFG00000004626,ENSCAFG00000006323,ENSCAFG00000000374,ENSCAFG00000024148,ENSCAFG00000018201,ENSCAFG00000030335,…
GO:0010915	regulation of very-low-density lipoprotein particle clearance	biological_process	0.011487	3	3789	4	17684	ENSCAFG00000004610,ENSCAFG00000004615,ENSCAFG00000013322
GO:0010916	negative regulation of very-low-density lipoprotein particle clearance	biological_process	0.011487	3	3789	4	17684	ENSCAFG00000004615,ENSCAFG00000004610,ENSCAFG00000013322
GO:0031974	membrane-enclosed lumen	cellular_component	0.011493	590	3789	3317	17684	ENSCAFG00000014836,ENSCAFG00000007694,ENSCAFG00000001372,ENSCAFG00000003539,ENSCAFG00000002711,ENSCAFG00000014825,ENSCAFG00000031350,ENSCAFG00000018324,ENSCAFG00000019467,ENSCAFG00000015855,ENSCAFG00000019941,ENSCAFG00000016209,ENSCAFG00000005877,ENSCAFG00000013088,ENSCAFG00000010304,ENSCAFG00000005770,ENSCAFG00000002755,ENSCAFG00000017831,ENSCAFG00000009335,ENSCAFG00000007359,ENSCAFG00000013833,…
GO:0006950	response to stress	biological_process	0.011499	432	3789	2402	17684	ENSCAFG00000029387,ENSCAFG00000019973,ENSCAFG00000010807,ENSCAFG00000029474,ENSCAFG00000031326,ENSCAFG00000000007,ENSCAFG00000000378,ENSCAFG00000002142,ENSCAFG00000006177,ENSCAFG00000024982,ENSCAFG00000019424,ENSCAFG00000000245,ENSCAFG00000020048,ENSCAFG00000015315,ENSCAFG00000002152,ENSCAFG00000005021,ENSCAFG00000009266,ENSCAFG00000015596,ENSCAFG00000004938,ENSCAFG00000005402,ENSCAFG00000007624,…
GO:0032436	positive regulation of proteasomal ubiquitin-dependent protein catabolic process	biological_process	0.011526	18	3789	63	17684	ENSCAFG00000031099,ENSCAFG00000000395,ENSCAFG00000024818,ENSCAFG00000000640,ENSCAFG00000005638,ENSCAFG00000000641,ENSCAFG00000016988,ENSCAFG00000014586,ENSCAFG00000018622,ENSCAFG00000006407,ENSCAFG00000015223,ENSCAFG00000000769,ENSCAFG00000004080,ENSCAFG00000018007,ENSCAFG00000002605,ENSCAFG00000010404,ENSCAFG00000002288,ENSCAFG00000019275
GO:0046486	glycerolipid metabolic process	biological_process	0.011542	60	3789	273	17684	ENSCAFG00000002742,ENSCAFG00000009133,ENSCAFG00000006180,ENSCAFG00000003621,ENSCAFG00000009166,ENSCAFG00000018243,ENSCAFG00000001523,ENSCAFG00000003624,ENSCAFG00000009472,ENSCAFG00000013320,ENSCAFG00000030843,ENSCAFG00000000751,ENSCAFG00000017382,ENSCAFG00000011865,ENSCAFG00000004334,ENSCAFG00000015315,ENSCAFG00000006842,ENSCAFG00000011281,ENSCAFG00000004615,ENSCAFG00000010937,ENSCAFG00000007626,…
GO:0042095	interferon-gamma biosynthetic process	biological_process	0.011691	5	3789	10	17684	ENSCAFG00000023201,ENSCAFG00000011698,ENSCAFG00000007406,ENSCAFG00000023498,ENSCAFG00000007405
GO:0051117	ATPase binding	molecular_function	0.011786	16	3789	54	17684	ENSCAFG00000012665,ENSCAFG00000002868,ENSCAFG00000008215,ENSCAFG00000029355,ENSCAFG00000016703,ENSCAFG00000028917,ENSCAFG00000001781,ENSCAFG00000003844,ENSCAFG00000011322,ENSCAFG00000012510,ENSCAFG00000009595,ENSCAFG00000010972,ENSCAFG00000004844,ENSCAFG00000014273,ENSCAFG00000002598,ENSCAFG00000012448
GO:0071827	plasma lipoprotein particle organization	biological_process	0.011797	10	3789	29	17684	ENSCAFG00000009837,ENSCAFG00000013320,ENSCAFG00000006968,ENSCAFG00000013306,ENSCAFG00000012886,ENSCAFG00000013322,ENSCAFG00000004615,ENSCAFG00000013327,ENSCAFG00000003887,ENSCAFG00000004617
GO:0070339	response to bacterial lipopeptide	biological_process	0.011985	3	3789	4	17684	ENSCAFG00000008351,ENSCAFG00000024010,ENSCAFG00000016172
GO:0071220	cellular response to bacterial lipoprotein	biological_process	0.011985	3	3789	4	17684	ENSCAFG00000008351,ENSCAFG00000024010,ENSCAFG00000016172
GO:0071221	cellular response to bacterial lipopeptide	biological_process	0.011985	3	3789	4	17684	ENSCAFG00000008351,ENSCAFG00000024010,ENSCAFG00000016172
GO:0032371	regulation of sterol transport	biological_process	0.012056	11	3789	33	17684	ENSCAFG00000002114,ENSCAFG00000000931,ENSCAFG00000013327,ENSCAFG00000004617,ENSCAFG00000013694,ENSCAFG00000009837,ENSCAFG00000013320,ENSCAFG00000012886,ENSCAFG00000013306,ENSCAFG00000013322,ENSCAFG00000004615
GO:0032374	regulation of cholesterol transport	biological_process	0.012056	11	3789	33	17684	ENSCAFG00000013322,ENSCAFG00000004615,ENSCAFG00000009837,ENSCAFG00000013694,ENSCAFG00000013320,ENSCAFG00000013306,ENSCAFG00000012886,ENSCAFG00000004617,ENSCAFG00000002114,ENSCAFG00000000931,ENSCAFG00000013327
GO:0006656	phosphatidylcholine biosynthetic process	biological_process	0.012218	6	3789	13	17684	ENSCAFG00000012967,ENSCAFG00000012886,ENSCAFG00000019766,ENSCAFG00000015315,ENSCAFG00000013320,ENSCAFG00000010937
GO:0008327	methyl-CpG binding	molecular_function	0.012247	7	3789	17	17684	ENSCAFG00000007664,ENSCAFG00000032389,ENSCAFG00000032711,ENSCAFG00000019503,ENSCAFG00000018928,ENSCAFG00000016341,ENSCAFG00000023631
GO:0006334	nucleosome assembly	biological_process	0.012278	26	3789	112	17684	ENSCAFG00000010932,ENSCAFG00000029335,ENSCAFG00000024677,ENSCAFG00000029110,ENSCAFG00000032188,ENSCAFG00000030380,ENSCAFG00000029032,ENSCAFG00000000871,ENSCAFG00000024703,ENSCAFG00000029382,ENSCAFG00000029173,ENSCAFG00000009340,ENSCAFG00000031940,ENSCAFG00000031988,ENSCAFG00000024333,ENSCAFG00000024336,ENSCAFG00000014619,ENSCAFG00000010923,ENSCAFG00000017252,ENSCAFG00000024350,ENSCAFG00000030845,…
GO:0006281	DNA repair	biological_process	0.012319	76	3789	360	17684	ENSCAFG00000011618,ENSCAFG00000007291,ENSCAFG00000016068,ENSCAFG00000018428,ENSCAFG00000019439,ENSCAFG00000018330,ENSCAFG00000000626,ENSCAFG00000012873,ENSCAFG00000016583,ENSCAFG00000024329,ENSCAFG00000017914,ENSCAFG00000032244,ENSCAFG00000014310,ENSCAFG00000019531,ENSCAFG00000013710,ENSCAFG00000018313,ENSCAFG00000015707,ENSCAFG00000018420,ENSCAFG00000016722,ENSCAFG00000009705,ENSCAFG00000006764,…
GO:0005543	phospholipid binding	molecular_function	0.012398	72	3789	336	17684	ENSCAFG00000007559,ENSCAFG00000000563,ENSCAFG00000009837,ENSCAFG00000028917,ENSCAFG00000015701,ENSCAFG00000001523,ENSCAFG00000013240,ENSCAFG00000003878,ENSCAFG00000017529,ENSCAFG00000002613,ENSCAFG00000018917,ENSCAFG00000019638,ENSCAFG00000015843,ENSCAFG00000020290,ENSCAFG00000031007,ENSCAFG00000030847,ENSCAFG00000000627,ENSCAFG00000011281,ENSCAFG00000011345,ENSCAFG00000000108,ENSCAFG00000008180,…
GO:0045910	negative regulation of DNA recombination	biological_process	0.013083	12	3789	38	17684	ENSCAFG00000017914,ENSCAFG00000007291,ENSCAFG00000016097,ENSCAFG00000024309,ENSCAFG00000018420,ENSCAFG00000013904,ENSCAFG00000016583,ENSCAFG00000018324,ENSCAFG00000010923,ENSCAFG00000008788,ENSCAFG00000000378,ENSCAFG00000010932
GO:0044428	nuclear part	cellular_component	0.013085	606	3789	3416	17684	ENSCAFG00000016439,ENSCAFG00000010042,ENSCAFG00000018841,ENSCAFG00000024309,ENSCAFG00000023084,ENSCAFG00000013083,ENSCAFG00000012057,ENSCAFG00000002377,ENSCAFG00000010483,ENSCAFG00000007174,ENSCAFG00000015332,ENSCAFG00000020416,ENSCAFG00000018765,ENSCAFG00000011853,ENSCAFG00000012431,ENSCAFG00000016708,ENSCAFG00000019487,ENSCAFG00000012638,ENSCAFG00000001435,ENSCAFG00000009938,ENSCAFG00000012510,…
GO:0039535	regulation of RIG-I signaling pathway	biological_process	0.013117	6	3789	13	17684	ENSCAFG00000014596,ENSCAFG00000004080,ENSCAFG00000005759,ENSCAFG00000031870,ENSCAFG00000002998,ENSCAFG00000009003
GO:0006970	response to osmotic stress	biological_process	0.01316	13	3789	41	17684	ENSCAFG00000016497,ENSCAFG00000013332,ENSCAFG00000003867,ENSCAFG00000014749,ENSCAFG00000018322,ENSCAFG00000029920,ENSCAFG00000015410,ENSCAFG00000003775,ENSCAFG00000024246,ENSCAFG00000009595,ENSCAFG00000001382,ENSCAFG00000007750,ENSCAFG00000031522
GO:0030301	cholesterol transport	biological_process	0.013224	18	3789	64	17684	ENSCAFG00000013694,ENSCAFG00000009638,ENSCAFG00000008230,ENSCAFG00000006968,ENSCAFG00000012886,ENSCAFG00000004615,ENSCAFG00000002114,ENSCAFG00000018183,ENSCAFG00000030762,ENSCAFG00000003887,ENSCAFG00000000079,ENSCAFG00000009837,ENSCAFG00000013320,ENSCAFG00000013306,ENSCAFG00000013322,ENSCAFG00000000931,ENSCAFG00000013327,ENSCAFG00000004617
GO:0016836	hydro-lyase activity	molecular_function	0.013249	15	3789	50	17684	ENSCAFG00000001069,ENSCAFG00000011762,ENSCAFG00000001075,ENSCAFG00000003246,ENSCAFG00000015802,ENSCAFG00000029395,ENSCAFG00000032760,ENSCAFG00000012866,ENSCAFG00000014523,ENSCAFG00000006076,ENSCAFG00000001766,ENSCAFG00000004267,ENSCAFG00000016990,ENSCAFG00000017232,ENSCAFG00000020399
GO:1901836	regulation of transcription of nuclear large rRNA transcript from RNA polymerase I promoter	biological_process	0.013519	6	3789	13	17684	ENSCAFG00000011500,ENSCAFG00000016648,ENSCAFG00000012746,ENSCAFG00000004080,ENSCAFG00000002293,ENSCAFG00000015707
GO:0006695	cholesterol biosynthetic process	biological_process	0.013541	10	3789	29	17684	ENSCAFG00000004617,ENSCAFG00000006211,ENSCAFG00000013327,ENSCAFG00000003887,ENSCAFG00000011805,ENSCAFG00000005081,ENSCAFG00000013306,ENSCAFG00000010834,ENSCAFG00000030843,ENSCAFG00000013320
GO:0043623	cellular protein complex assembly	biological_process	0.01362	102	3789	507	17684	ENSCAFG00000018478,ENSCAFG00000024992,ENSCAFG00000031549,ENSCAFG00000011083,ENSCAFG00000005521,ENSCAFG00000007717,ENSCAFG00000006051,ENSCAFG00000016708,ENSCAFG00000004488,ENSCAFG00000012817,ENSCAFG00000019811,ENSCAFG00000029379,ENSCAFG00000009720,ENSCAFG00000015152,ENSCAFG00000015094,ENSCAFG00000030054,ENSCAFG00000015827,ENSCAFG00000001108,ENSCAFG00000013662,ENSCAFG00000006455,ENSCAFG00000009745,…
GO:0071156	regulation of cell cycle arrest	biological_process	0.01362	13	3789	42	17684	ENSCAFG00000001981,ENSCAFG00000010387,ENSCAFG00000015266,ENSCAFG00000020290,ENSCAFG00000009669,ENSCAFG00000018492,ENSCAFG00000001381,ENSCAFG00000031691,ENSCAFG00000016714,ENSCAFG00000019489,ENSCAFG00000017831,ENSCAFG00000009595,ENSCAFG00000016122
GO:0032991	macromolecular complex	cellular_component	0.013628	823	3789	4796	17684	ENSCAFG00000030843,ENSCAFG00000007528,ENSCAFG00000032188,ENSCAFG00000006776,ENSCAFG00000014360,ENSCAFG00000020376,ENSCAFG00000017039,ENSCAFG00000014062,ENSCAFG00000016315,ENSCAFG00000014463,ENSCAFG00000017908,ENSCAFG00000004076,ENSCAFG00000018247,ENSCAFG00000000109,ENSCAFG00000001204,ENSCAFG00000005812,ENSCAFG00000005402,ENSCAFG00000030257,ENSCAFG00000009266,ENSCAFG00000006041,ENSCAFG00000005237,…
GO:2001198	regulation of dendritic cell differentiation	biological_process	0.013641	3	3789	4	17684	ENSCAFG00000000777,ENSCAFG00000004585,ENSCAFG00000031409
GO:0042800	histone methyltransferase activity (H3-K4 specific)	molecular_function	0.013653	6	3789	13	17684	ENSCAFG00000019830,ENSCAFG00000018892,ENSCAFG00000006878,ENSCAFG00000009848,ENSCAFG00000017821,ENSCAFG00000016944
GO:0002764	immune response-regulating signaling pathway	biological_process	0.013681	57	3789	262	17684	ENSCAFG00000000801,ENSCAFG00000010142,ENSCAFG00000014836,ENSCAFG00000031870,ENSCAFG00000003867,ENSCAFG00000029072,ENSCAFG00000005140,ENSCAFG00000006468,ENSCAFG00000000374,ENSCAFG00000011265,ENSCAFG00000023201,ENSCAFG00000018201,ENSCAFG00000004080,ENSCAFG00000011828,ENSCAFG00000006413,ENSCAFG00000004626,ENSCAFG00000016172,ENSCAFG00000024874,ENSCAFG00000009802,ENSCAFG00000011210,ENSCAFG00000023531,…
GO:0031032	actomyosin structure organization	biological_process	0.013843	24	3789	92	17684	ENSCAFG00000002847,ENSCAFG00000009809,ENSCAFG00000002620,ENSCAFG00000018478,ENSCAFG00000011677,ENSCAFG00000009362,ENSCAFG00000012305,ENSCAFG00000013042,ENSCAFG00000024992,ENSCAFG00000013541,ENSCAFG00000007134,ENSCAFG00000015528,ENSCAFG00000004855,ENSCAFG00000016534,ENSCAFG00000032415,ENSCAFG00000008340,ENSCAFG00000020104,ENSCAFG00000010775,ENSCAFG00000032562,ENSCAFG00000006531,ENSCAFG00000018575,…
GO:0032446	protein modification by small protein conjugation	biological_process	0.0139	115	3789	575	17684	ENSCAFG00000015314,ENSCAFG00000015223,ENSCAFG00000017931,ENSCAFG00000000951,ENSCAFG00000001209,ENSCAFG00000006290,ENSCAFG00000032184,ENSCAFG00000005402,ENSCAFG00000016439,ENSCAFG00000006359,ENSCAFG00000016954,ENSCAFG00000004038,ENSCAFG00000015830,ENSCAFG00000024818,ENSCAFG00000000395,ENSCAFG00000004953,ENSCAFG00000028915,ENSCAFG00000012431,ENSCAFG00000001536,ENSCAFG00000005343,ENSCAFG00000007528,…
GO:0016525	negative regulation of angiogenesis	biological_process	0.013986	20	3789	73	17684	ENSCAFG00000017519,ENSCAFG00000023602,ENSCAFG00000008487,ENSCAFG00000016086,ENSCAFG00000006294,ENSCAFG00000011281,ENSCAFG00000005789,ENSCAFG00000003443,ENSCAFG00000016857,ENSCAFG00000013599,ENSCAFG00000020290,ENSCAFG00000005288,ENSCAFG00000010815,ENSCAFG00000010426,ENSCAFG00000013332,ENSCAFG00000006975,ENSCAFG00000003372,ENSCAFG00000006069,ENSCAFG00000018282,ENSCAFG00000004662
GO:0044281	small molecule metabolic process	biological_process	0.014047	304	3789	1652	17684	ENSCAFG00000004360,ENSCAFG00000014303,ENSCAFG00000018546,ENSCAFG00000001989,ENSCAFG00000007887,ENSCAFG00000009913,ENSCAFG00000002114,ENSCAFG00000016539,ENSCAFG00000004688,ENSCAFG00000020126,ENSCAFG00000004267,ENSCAFG00000005773,ENSCAFG00000019593,ENSCAFG00000018243,ENSCAFG00000005323,ENSCAFG00000005535,ENSCAFG00000031613,ENSCAFG00000016726,ENSCAFG00000019825,ENSCAFG00000017405,ENSCAFG00000009009,…
GO:0045990	carbon catabolite regulation of transcription	biological_process	0.014054	3	3789	4	17684	ENSCAFG00000004075,ENSCAFG00000006476,ENSCAFG00000007054
GO:0072234	metanephric nephron tubule development	biological_process	0.014113	7	3789	17	17684	ENSCAFG00000031728,ENSCAFG00000009595,ENSCAFG00000009015,ENSCAFG00000010188,ENSCAFG00000019424,ENSCAFG00000003775,ENSCAFG00000009797
GO:0072243	metanephric nephron epithelium development	biological_process	0.014113	7	3789	17	17684	ENSCAFG00000009797,ENSCAFG00000003775,ENSCAFG00000019424,ENSCAFG00000010188,ENSCAFG00000009595,ENSCAFG00000009015,ENSCAFG00000031728
GO:0032488	Cdc42 protein signal transduction	biological_process	0.014164	6	3789	14	17684	ENSCAFG00000013320,ENSCAFG00000015519,ENSCAFG00000004617,ENSCAFG00000031346,ENSCAFG00000014707,ENSCAFG00000013322
GO:0050746	regulation of lipoprotein metabolic process	biological_process	0.01435	4	3789	7	17684	ENSCAFG00000014597,ENSCAFG00000017534,ENSCAFG00000013306,ENSCAFG00000005358
GO:0031349	positive regulation of defense response	biological_process	0.014359	44	3789	194	17684	ENSCAFG00000005759,ENSCAFG00000007029,ENSCAFG00000011698,ENSCAFG00000009003,ENSCAFG00000019674,ENSCAFG00000010281,ENSCAFG00000017521,ENSCAFG00000010188,ENSCAFG00000020290,ENSCAFG00000023498,ENSCAFG00000024010,ENSCAFG00000005704,ENSCAFG00000012878,ENSCAFG00000012405,ENSCAFG00000007350,ENSCAFG00000000444,ENSCAFG00000016175,ENSCAFG00000009818,ENSCAFG00000002998,ENSCAFG00000007406,ENSCAFG00000007027,…
GO:0044422	organelle part	cellular_component	0.014392	1090	3789	6373	17684	ENSCAFG00000019959,ENSCAFG00000001161,ENSCAFG00000007954,ENSCAFG00000007866,ENSCAFG00000009314,ENSCAFG00000031870,ENSCAFG00000007313,ENSCAFG00000012388,ENSCAFG00000000940,ENSCAFG00000005623,ENSCAFG00000015131,ENSCAFG00000005752,ENSCAFG00000014424,ENSCAFG00000019809,ENSCAFG00000005469,ENSCAFG00000017821,ENSCAFG00000005550,ENSCAFG00000014913,ENSCAFG00000012665,ENSCAFG00000000263,ENSCAFG00000000931,…
GO:0030300	regulation of intestinal cholesterol absorption	biological_process	0.014523	4	3789	7	17684	ENSCAFG00000012886,ENSCAFG00000013306,ENSCAFG00000013327,ENSCAFG00000013320
GO:0043292	contractile fiber	cellular_component	0.014583	36	3789	152	17684	ENSCAFG00000005343,ENSCAFG00000005776,ENSCAFG00000006531,ENSCAFG00000015118,ENSCAFG00000016966,ENSCAFG00000023309,ENSCAFG00000028609,ENSCAFG00000005717,ENSCAFG00000001140,ENSCAFG00000006042,ENSCAFG00000012199,ENSCAFG00000002618,ENSCAFG00000015528,ENSCAFG00000031099,ENSCAFG00000007134,ENSCAFG00000013875,ENSCAFG00000016534,ENSCAFG00000010184,ENSCAFG00000000094,ENSCAFG00000032415,ENSCAFG00000010513,…
GO:0046935	1-phosphatidylinositol-3-kinase regulator activity	molecular_function	0.01463	6	3789	14	17684	ENSCAFG00000017382,ENSCAFG00000007626,ENSCAFG00000006180,ENSCAFG00000010293,ENSCAFG00000008573,ENSCAFG00000017387
GO:0032434	regulation of proteasomal ubiquitin-dependent protein catabolic process	biological_process	0.014683	24	3789	93	17684	ENSCAFG00000004080,ENSCAFG00000018007,ENSCAFG00000000769,ENSCAFG00000019275,ENSCAFG00000002792,ENSCAFG00000018993,ENSCAFG00000002605,ENSCAFG00000002288,ENSCAFG00000005343,ENSCAFG00000010404,ENSCAFG00000016988,ENSCAFG00000006407,ENSCAFG00000018622,ENSCAFG00000014586,ENSCAFG00000000395,ENSCAFG00000024818,ENSCAFG00000031099,ENSCAFG00000000641,ENSCAFG00000005638,ENSCAFG00000031251,ENSCAFG00000000640,…
GO:0016125	sterol metabolic process	biological_process	0.014777	22	3789	84	17684	ENSCAFG00000014236,ENSCAFG00000002114,ENSCAFG00000006211,ENSCAFG00000003887,ENSCAFG00000016708,ENSCAFG00000005081,ENSCAFG00000012886,ENSCAFG00000006968,ENSCAFG00000008557,ENSCAFG00000011805,ENSCAFG00000029395,ENSCAFG00000004615,ENSCAFG00000004337,ENSCAFG00000013327,ENSCAFG00000004617,ENSCAFG00000014655,ENSCAFG00000018798,ENSCAFG00000013306,ENSCAFG00000010834,ENSCAFG00000013320,ENSCAFG00000030843,…
GO:0046697	decidualization	biological_process	0.014844	6	3789	14	17684	ENSCAFG00000017411,ENSCAFG00000030192,ENSCAFG00000005129,ENSCAFG00000015376,ENSCAFG00000016944,ENSCAFG00000012746
GO:0036343	psychomotor behavior	biological_process	0.014944	3	3789	4	17684	ENSCAFG00000000099,ENSCAFG00000025002,ENSCAFG00000014477
GO:0008514	organic anion transmembrane transporter activity	molecular_function	0.014962	38	3789	162	17684	ENSCAFG00000005437,ENSCAFG00000015358,ENSCAFG00000001983,ENSCAFG00000015368,ENSCAFG00000006042,ENSCAFG00000011451,ENSCAFG00000007862,ENSCAFG00000005686,ENSCAFG00000005812,ENSCAFG00000012368,ENSCAFG00000002161,ENSCAFG00000019968,ENSCAFG00000006653,ENSCAFG00000003891,ENSCAFG00000015326,ENSCAFG00000009837,ENSCAFG00000016143,ENSCAFG00000011980,ENSCAFG00000003853,ENSCAFG00000001376,ENSCAFG00000012955,…
GO:0071941	nitrogen cycle metabolic process	biological_process	0.015025	5	3789	10	17684	ENSCAFG00000019945,ENSCAFG00000013966,ENSCAFG00000010332,ENSCAFG00000004767,ENSCAFG00000007913
GO:0045359	positive regulation of interferon-beta biosynthetic process	biological_process	0.015086	4	3789	7	17684	ENSCAFG00000007406,ENSCAFG00000023498,ENSCAFG00000011698,ENSCAFG00000023201
GO:0010993	regulation of ubiquitin homeostasis	biological_process	0.015092	3	3789	4	17684	ENSCAFG00000009745,ENSCAFG00000000769,ENSCAFG00000029379
GO:0010994	free ubiquitin chain polymerization	biological_process	0.015092	3	3789	4	17684	ENSCAFG00000000769,ENSCAFG00000029379,ENSCAFG00000009745
GO:0008035	high-density lipoprotein particle binding	molecular_function	0.015179	3	3789	4	17684	ENSCAFG00000006968,ENSCAFG00000012886,ENSCAFG00000013320
GO:0006325	chromatin organization	biological_process	0.015221	117	3789	603	17684	ENSCAFG00000001386,ENSCAFG00000006088,ENSCAFG00000013332,ENSCAFG00000001186,ENSCAFG00000011923,ENSCAFG00000010380,ENSCAFG00000031205,ENSCAFG00000004032,ENSCAFG00000005486,ENSCAFG00000006114,ENSCAFG00000029759,ENSCAFG00000029078,ENSCAFG00000003481,ENSCAFG00000004517,ENSCAFG00000032128,ENSCAFG00000010932,ENSCAFG00000029335,ENSCAFG00000010177,ENSCAFG00000028830,ENSCAFG00000009848,ENSCAFG00000004794,…
GO:0010917	negative regulation of mitochondrial membrane potential	biological_process	0.015229	3	3789	4	17684	ENSCAFG00000006541,ENSCAFG00000000274,ENSCAFG00000016443
GO:0072348	sulfur compound transport	biological_process	0.015282	11	3789	33	17684	ENSCAFG00000005812,ENSCAFG00000016706,ENSCAFG00000003853,ENSCAFG00000024246,ENSCAFG00000000658,ENSCAFG00000004818,ENSCAFG00000001983,ENSCAFG00000004599,ENSCAFG00000003891,ENSCAFG00000008340,ENSCAFG00000001376
GO:0072207	metanephric epithelium development	biological_process	0.015293	8	3789	21	17684	ENSCAFG00000019424,ENSCAFG00000009595,ENSCAFG00000009015,ENSCAFG00000003775,ENSCAFG00000009797,ENSCAFG00000013694,ENSCAFG00000031728,ENSCAFG00000010188
GO:0061054	dermatome development	biological_process	0.015334	3	3789	4	17684	ENSCAFG00000008353,ENSCAFG00000001179,ENSCAFG00000014661
GO:0061183	regulation of dermatome development	biological_process	0.015334	3	3789	4	17684	ENSCAFG00000001179,ENSCAFG00000008353,ENSCAFG00000014661
GO:0050790	regulation of catalytic activity	biological_process	0.015343	290	3789	1574	17684	ENSCAFG00000014345,ENSCAFG00000015223,ENSCAFG00000019880,ENSCAFG00000012840,ENSCAFG00000004045,ENSCAFG00000016970,ENSCAFG00000010465,ENSCAFG00000030576,ENSCAFG00000013140,ENSCAFG00000018880,ENSCAFG00000012431,ENSCAFG00000028728,ENSCAFG00000007662,ENSCAFG00000015381,ENSCAFG00000008340,ENSCAFG00000031522,ENSCAFG00000000612,ENSCAFG00000011934,ENSCAFG00000010516,ENSCAFG00000006180,ENSCAFG00000005029,…
GO:0007252	I-kappaB phosphorylation	biological_process	0.015443	5	3789	10	17684	ENSCAFG00000011698,ENSCAFG00000020290,ENSCAFG00000008351,ENSCAFG00000007406,ENSCAFG00000010239
GO:0051403	stress-activated MAPK cascade	biological_process	0.015752	40	3789	173	17684	ENSCAFG00000016679,ENSCAFG00000015747,ENSCAFG00000007406,ENSCAFG00000017232,ENSCAFG00000029474,ENSCAFG00000006051,ENSCAFG00000003074,ENSCAFG00000010815,ENSCAFG00000013032,ENSCAFG00000016172,ENSCAFG00000002770,ENSCAFG00000009802,ENSCAFG00000001382,ENSCAFG00000013540,ENSCAFG00000017265,ENSCAFG00000006541,ENSCAFG00000001444,ENSCAFG00000001378,ENSCAFG00000018945,ENSCAFG00000000395,ENSCAFG00000004038,…
GO:0004305	ethanolamine kinase activity	molecular_function	0.015764	3	3789	4	17684	ENSCAFG00000000579,ENSCAFG00000010937,ENSCAFG00000009619
GO:0044194	cytolytic granule	cellular_component	0.015767	3	3789	4	17684	ENSCAFG00000006323,ENSCAFG00000010404,ENSCAFG00000018306
GO:0033553	rDNA heterochromatin	cellular_component	0.015785	3	3789	4	17684	ENSCAFG00000006476,ENSCAFG00000015545,ENSCAFG00000004080
GO:0007220	Notch receptor processing	biological_process	0.01598	4	3789	7	17684	ENSCAFG00000031124,ENSCAFG00000032463,ENSCAFG00000012557,ENSCAFG00000011777
GO:0005742	mitochondrial outer membrane translocase complex	cellular_component	0.016013	4	3789	7	17684	ENSCAFG00000012902,ENSCAFG00000011516,ENSCAFG00000001605,ENSCAFG00000004620
GO:0080135	regulation of cellular response to stress	biological_process	0.016017	92	3789	449	17684	ENSCAFG00000031522,ENSCAFG00000007405,ENSCAFG00000018898,ENSCAFG00000017039,ENSCAFG00000009321,ENSCAFG00000013547,ENSCAFG00000005859,ENSCAFG00000015665,ENSCAFG00000028915,ENSCAFG00000002162,ENSCAFG00000007528,ENSCAFG00000024645,ENSCAFG00000010184,ENSCAFG00000013415,ENSCAFG00000005402,ENSCAFG00000016097,ENSCAFG00000014951,ENSCAFG00000004038,ENSCAFG00000015454,ENSCAFG00000013904,ENSCAFG00000008557,…
GO:0006469	negative regulation of protein kinase activity	biological_process	0.016025	35	3789	150	17684	ENSCAFG00000016425,ENSCAFG00000004617,ENSCAFG00000013540,ENSCAFG00000005810,ENSCAFG00000024148,ENSCAFG00000013831,ENSCAFG00000000374,ENSCAFG00000011265,ENSCAFG00000006100,ENSCAFG00000006024,ENSCAFG00000019275,ENSCAFG00000003889,ENSCAFG00000032027,ENSCAFG00000012575,ENSCAFG00000031149,ENSCAFG00000000885,ENSCAFG00000006114,ENSCAFG00000029474,ENSCAFG00000013694,ENSCAFG00000014463,ENSCAFG00000007750,…
GO:2001022	positive regulation of response to DNA damage stimulus	biological_process	0.01604	17	3789	60	17684	ENSCAFG00000006030,ENSCAFG00000012419,ENSCAFG00000016097,ENSCAFG00000005402,ENSCAFG00000029387,ENSCAFG00000018420,ENSCAFG00000015454,ENSCAFG00000009119,ENSCAFG00000015707,ENSCAFG00000016722,ENSCAFG00000029158,ENSCAFG00000015434,ENSCAFG00000007405,ENSCAFG00000011618,ENSCAFG00000008034,ENSCAFG00000016583,ENSCAFG00000000245
GO:0042772	DNA damage response, signal transduction resulting in transcription	biological_process	0.016106	5	3789	10	17684	ENSCAFG00000016583,ENSCAFG00000016714,ENSCAFG00000029158,ENSCAFG00000013299,ENSCAFG00000004038
GO:0007584	response to nutrient	biological_process	0.016139	11	3789	34	17684	ENSCAFG00000006476,ENSCAFG00000017366,ENSCAFG00000013356,ENSCAFG00000009797,ENSCAFG00000009569,ENSCAFG00000014853,ENSCAFG00000032569,ENSCAFG00000004075,ENSCAFG00000016648,ENSCAFG00000028647,ENSCAFG00000007054
GO:0051338	regulation of transferase activity	biological_process	0.016203	126	3789	640	17684	ENSCAFG00000000777,ENSCAFG00000004651,ENSCAFG00000008353,ENSCAFG00000013539,ENSCAFG00000019264,ENSCAFG00000007705,ENSCAFG00000023165,ENSCAFG00000008921,ENSCAFG00000012767,ENSCAFG00000017883,ENSCAFG00000012873,ENSCAFG00000000769,ENSCAFG00000007750,ENSCAFG00000004528,ENSCAFG00000018007,ENSCAFG00000000387,ENSCAFG00000005767,ENSCAFG00000003372,ENSCAFG00000016648,ENSCAFG00000019676,ENSCAFG00000020290,…
GO:1901564	organonitrogen compound metabolic process	biological_process	0.016379	247	3789	1331	17684	ENSCAFG00000020290,ENSCAFG00000031204,ENSCAFG00000001040,ENSCAFG00000005899,ENSCAFG00000019971,ENSCAFG00000032760,ENSCAFG00000013333,ENSCAFG00000031007,ENSCAFG00000012866,ENSCAFG00000016558,ENSCAFG00000010711,ENSCAFG00000014844,ENSCAFG00000016988,ENSCAFG00000002288,ENSCAFG00000015130,ENSCAFG00000009472,ENSCAFG00000019825,ENSCAFG00000017405,ENSCAFG00000009482,ENSCAFG00000015532,ENSCAFG00000030359,…
GO:0043409	negative regulation of MAPK cascade	biological_process	0.016398	28	3789	114	17684	ENSCAFG00000007528,ENSCAFG00000032027,ENSCAFG00000004651,ENSCAFG00000008353,ENSCAFG00000023317,ENSCAFG00000006100,ENSCAFG00000009853,ENSCAFG00000006468,ENSCAFG00000004662,ENSCAFG00000011599,ENSCAFG00000000374,ENSCAFG00000011265,ENSCAFG00000016425,ENSCAFG00000014463,ENSCAFG00000004617,ENSCAFG00000018007,ENSCAFG00000003372,ENSCAFG00000013540,ENSCAFG00000013694,ENSCAFG00000020290,ENSCAFG00000005461,…
GO:0071704	organic substance metabolic process	biological_process	0.016433	1532	3789	9101	17684	ENSCAFG00000007694,ENSCAFG00000009752,ENSCAFG00000014825,ENSCAFG00000015372,ENSCAFG00000015376,ENSCAFG00000003539,ENSCAFG00000020398,ENSCAFG00000016209,ENSCAFG00000017259,ENSCAFG00000018324,ENSCAFG00000002114,ENSCAFG00000013088,ENSCAFG00000006715,ENSCAFG00000009619,ENSCAFG00000017405,ENSCAFG00000009818,ENSCAFG00000005535,ENSCAFG00000019291,ENSCAFG00000010709,ENSCAFG00000008921,ENSCAFG00000016583,…
GO:0031331	positive regulation of cellular catabolic process	biological_process	0.016657	39	3789	170	17684	ENSCAFG00000013327,ENSCAFG00000018282,ENSCAFG00000032187,ENSCAFG00000004617,ENSCAFG00000024867,ENSCAFG00000004080,ENSCAFG00000013306,ENSCAFG00000017140,ENSCAFG00000019275,ENSCAFG00000000640,ENSCAFG00000000641,ENSCAFG00000018622,ENSCAFG00000005469,ENSCAFG00000025460,ENSCAFG00000000769,ENSCAFG00000018007,ENSCAFG00000006975,ENSCAFG00000024645,ENSCAFG00000019825,ENSCAFG00000007528,ENSCAFG00000010404,…
GO:0052803	imidazole-containing compound metabolic process	biological_process	0.016744	4	3789	7	17684	ENSCAFG00000006406,ENSCAFG00000006412,ENSCAFG00000007892,ENSCAFG00000015072
GO:0006498	N-terminal protein lipidation	biological_process	0.016795	3	3789	4	17684	ENSCAFG00000005358,ENSCAFG00000013869,ENSCAFG00000015603
GO:0006839	mitochondrial transport	biological_process	0.016844	28	3789	116	17684	ENSCAFG00000018443,ENSCAFG00000015836,ENSCAFG00000011516,ENSCAFG00000008288,ENSCAFG00000007514,ENSCAFG00000013332,ENSCAFG00000015358,ENSCAFG00000013800,ENSCAFG00000003893,ENSCAFG00000002161,ENSCAFG00000019647,ENSCAFG00000004620,ENSCAFG00000005445,ENSCAFG00000029477,ENSCAFG00000005812,ENSCAFG00000014979,ENSCAFG00000009061,ENSCAFG00000003867,ENSCAFG00000024645,ENSCAFG00000000274,ENSCAFG00000009857,…
GO:0097157	pre-mRNA intronic binding	molecular_function	0.016865	4	3789	7	17684	ENSCAFG00000019972,ENSCAFG00000002885,ENSCAFG00000012388,ENSCAFG00000005652
GO:0002374	cytokine secretion involved in immune response	biological_process	0.016958	6	3789	14	17684	ENSCAFG00000001378,ENSCAFG00000012886,ENSCAFG00000013320,ENSCAFG00000009818,ENSCAFG00000008351,ENSCAFG00000003701
GO:0043553	negative regulation of phosphatidylinositol 3-kinase activity	biological_process	0.017	3	3789	4	17684	ENSCAFG00000020290,ENSCAFG00000012767,ENSCAFG00000015743
GO:0060590	ATPase regulator activity	molecular_function	0.017082	10	3789	30	17684	ENSCAFG00000015223,ENSCAFG00000015827,ENSCAFG00000002605,ENSCAFG00000006560,ENSCAFG00000012199,ENSCAFG00000016703,ENSCAFG00000029355,ENSCAFG00000008700,ENSCAFG00000006390,ENSCAFG00000012665
GO:0009744	response to sucrose stimulus	biological_process	0.017138	3	3789	4	17684	ENSCAFG00000004673,ENSCAFG00000014737,ENSCAFG00000003858
GO:0034285	response to disaccharide stimulus	biological_process	0.017138	3	3789	4	17684	ENSCAFG00000004673,ENSCAFG00000014737,ENSCAFG00000003858
GO:0046974	histone methyltransferase activity (H3-K9 specific)	molecular_function	0.017143	3	3789	4	17684	ENSCAFG00000004341,ENSCAFG00000000669,ENSCAFG00000015545
GO:0051414	response to cortisol stimulus	biological_process	0.017172	3	3789	4	17684	ENSCAFG00000017027,ENSCAFG00000001867,ENSCAFG00000004767
GO:0006547	histidine metabolic process	biological_process	0.017172	3	3789	4	17684	ENSCAFG00000015072,ENSCAFG00000006406,ENSCAFG00000006412
GO:0006548	histidine catabolic process	biological_process	0.017172	3	3789	4	17684	ENSCAFG00000015072,ENSCAFG00000006406,ENSCAFG00000006412
GO:0038044	transforming growth factor-beta secretion	biological_process	0.017172	3	3789	4	17684	ENSCAFG00000009877,ENSCAFG00000014597,ENSCAFG00000014345
GO:0044710	single-organism metabolic process	biological_process	0.017198	477	3789	2684	17684	ENSCAFG00000019766,ENSCAFG00000018600,ENSCAFG00000000658,ENSCAFG00000019812,ENSCAFG00000006412,ENSCAFG00000003963,ENSCAFG00000005905,ENSCAFG00000009449,ENSCAFG00000001529,ENSCAFG00000032720,ENSCAFG00000004617,ENSCAFG00000008262,ENSCAFG00000003370,ENSCAFG00000002994,ENSCAFG00000000564,ENSCAFG00000013314,ENSCAFG00000019606,ENSCAFG00000010540,ENSCAFG00000006968,ENSCAFG00000006020,ENSCAFG00000014707,…
GO:0019882	antigen processing and presentation	biological_process	0.017242	17	3789	62	17684	ENSCAFG00000010925,ENSCAFG00000000900,ENSCAFG00000000803,ENSCAFG00000000812,ENSCAFG00000032102,ENSCAFG00000000896,ENSCAFG00000015519,ENSCAFG00000003074,ENSCAFG00000000848,ENSCAFG00000015743,ENSCAFG00000004597,ENSCAFG00000003790,ENSCAFG00000016983,ENSCAFG00000000806,ENSCAFG00000012878,ENSCAFG00000003701,ENSCAFG00000007008
GO:0050776	regulation of immune response	biological_process	0.01738	103	3789	516	17684	ENSCAFG00000030055,ENSCAFG00000010188,ENSCAFG00000015519,ENSCAFG00000017521,ENSCAFG00000004938,ENSCAFG00000017382,ENSCAFG00000011787,ENSCAFG00000005402,ENSCAFG00000016097,ENSCAFG00000013139,ENSCAFG00000014951,ENSCAFG00000009003,ENSCAFG00000013904,ENSCAFG00000011698,ENSCAFG00000000797,ENSCAFG00000014220,ENSCAFG00000032358,ENSCAFG00000013547,ENSCAFG00000000444,ENSCAFG00000018598,ENSCAFG00000007350,…
GO:0008320	protein transmembrane transporter activity	molecular_function	0.017391	6	3789	14	17684	ENSCAFG00000004620,ENSCAFG00000012902,ENSCAFG00000011516,ENSCAFG00000003459,ENSCAFG00000032738,ENSCAFG00000029477
GO:0071824	protein-DNA complex subunit organization	biological_process	0.017509	45	3789	213	17684	ENSCAFG00000029451,ENSCAFG00000007717,ENSCAFG00000003254,ENSCAFG00000029066,ENSCAFG00000024350,ENSCAFG00000006114,ENSCAFG00000028899,ENSCAFG00000009335,ENSCAFG00000009084,ENSCAFG00000008306,ENSCAFG00000004119,ENSCAFG00000004517,ENSCAFG00000029110,ENSCAFG00000014571,ENSCAFG00000029335,ENSCAFG00000010932,ENSCAFG00000002711,ENSCAFG00000016714,ENSCAFG00000024333,ENSCAFG00000006183,ENSCAFG00000031940,…
GO:0031210	phosphatidylcholine binding	molecular_function	0.017519	8	3789	22	17684	ENSCAFG00000012967,ENSCAFG00000011830,ENSCAFG00000009837,ENSCAFG00000013306,ENSCAFG00000012886,ENSCAFG00000011451,ENSCAFG00000000108,ENSCAFG00000013327
GO:0010507	negative regulation of autophagy	biological_process	0.017677	12	3789	38	17684	ENSCAFG00000018600,ENSCAFG00000012767,ENSCAFG00000000774,ENSCAFG00000012687,ENSCAFG00000001405,ENSCAFG00000030330,ENSCAFG00000000111,ENSCAFG00000016648,ENSCAFG00000015743,ENSCAFG00000018183,ENSCAFG00000029387,ENSCAFG00000005638
GO:0015918	sterol transport	biological_process	0.017803	20	3789	75	17684	ENSCAFG00000005707,ENSCAFG00000002114,ENSCAFG00000030762,ENSCAFG00000018183,ENSCAFG00000003887,ENSCAFG00000000079,ENSCAFG00000004615,ENSCAFG00000013694,ENSCAFG00000009638,ENSCAFG00000008230,ENSCAFG00000003849,ENSCAFG00000006968,ENSCAFG00000012886,ENSCAFG00000004617,ENSCAFG00000000931,ENSCAFG00000013327,ENSCAFG00000013322,ENSCAFG00000009837,ENSCAFG00000013320,ENSCAFG00000013306
GO:0022627	cytosolic small ribosomal subunit	cellular_component	0.017805	18	3789	75	17684	ENSCAFG00000032295,ENSCAFG00000019472,ENSCAFG00000023247,ENSCAFG00000005402,ENSCAFG00000007757,ENSCAFG00000024818,ENSCAFG00000004800,ENSCAFG00000012234,ENSCAFG00000018545,ENSCAFG00000005501,ENSCAFG00000017386,ENSCAFG00000008174,ENSCAFG00000003263,ENSCAFG00000011435,ENSCAFG00000007171,ENSCAFG00000001928,ENSCAFG00000018018,ENSCAFG00000010261
GO:0039530	MDA-5 signaling pathway	biological_process	0.017889	4	3789	7	17684	ENSCAFG00000009003,ENSCAFG00000002998,ENSCAFG00000018201,ENSCAFG00000010438
GO:0061136	regulation of proteasomal protein catabolic process	biological_process	0.017943	31	3789	130	17684	ENSCAFG00000020290,ENSCAFG00000001981,ENSCAFG00000019674,ENSCAFG00000023443,ENSCAFG00000015223,ENSCAFG00000005638,ENSCAFG00000000641,ENSCAFG00000000640,ENSCAFG00000031251,ENSCAFG00000000395,ENSCAFG00000024818,ENSCAFG00000003246,ENSCAFG00000031099,ENSCAFG00000018622,ENSCAFG00000006407,ENSCAFG00000014586,ENSCAFG00000016988,ENSCAFG00000023602,ENSCAFG00000006553,ENSCAFG00000002605,ENSCAFG00000005343,…
GO:0051325	interphase	biological_process	0.018148	30	3789	124	17684	ENSCAFG00000009579,ENSCAFG00000006290,ENSCAFG00000006143,ENSCAFG00000008729,ENSCAFG00000017366,ENSCAFG00000017252,ENSCAFG00000000951,ENSCAFG00000004125,ENSCAFG00000009595,ENSCAFG00000018492,ENSCAFG00000018537,ENSCAFG00000031691,ENSCAFG00000014273,ENSCAFG00000012687,ENSCAFG00000002998,ENSCAFG00000013244,ENSCAFG00000015381,ENSCAFG00000011370,ENSCAFG00000002753,ENSCAFG00000006498,ENSCAFG00000014571,…
GO:0080182	histone H3-K4 trimethylation	biological_process	0.0182	6	3789	14	17684	ENSCAFG00000006878,ENSCAFG00000008728,ENSCAFG00000009882,ENSCAFG00000007638,ENSCAFG00000010923,ENSCAFG00000009848
GO:0035095	behavioral response to nicotine	biological_process	0.018311	4	3789	7	17684	ENSCAFG00000023904,ENSCAFG00000016315,ENSCAFG00000001745,ENSCAFG00000001710
GO:0017169	CDP-alcohol phosphatidyltransferase activity	molecular_function	0.01835	4	3789	7	17684	ENSCAFG00000005550,ENSCAFG00000032759,ENSCAFG00000019766,ENSCAFG00000004334
GO:2000696	regulation of epithelial cell differentiation involved in kidney development	biological_process	0.018468	6	3789	14	17684	ENSCAFG00000009797,ENSCAFG00000003775,ENSCAFG00000007239,ENSCAFG00000015233,ENSCAFG00000013694,ENSCAFG00000031728
GO:0072160	nephron tubule epithelial cell differentiation	biological_process	0.018551	6	3789	14	17684	ENSCAFG00000009797,ENSCAFG00000003775,ENSCAFG00000031728,ENSCAFG00000015233,ENSCAFG00000007239,ENSCAFG00000001050
GO:0043488	regulation of mRNA stability	biological_process	0.018588	15	3789	52	17684	ENSCAFG00000005568,ENSCAFG00000001051,ENSCAFG00000005530,ENSCAFG00000017415,ENSCAFG00000006269,ENSCAFG00000015835,ENSCAFG00000016685,ENSCAFG00000016497,ENSCAFG00000012344,ENSCAFG00000010019,ENSCAFG00000008473,ENSCAFG00000003389,ENSCAFG00000013121,ENSCAFG00000016759,ENSCAFG00000019003
GO:0046501	protoporphyrinogen IX metabolic process	biological_process	0.018601	4	3789	7	17684	ENSCAFG00000012811,ENSCAFG00000015665,ENSCAFG00000014308,ENSCAFG00000001766
GO:0002525	acute inflammatory response to non-antigenic stimulus	biological_process	0.018626	2	3789	2	17684	ENSCAFG00000007029,ENSCAFG00000007027
GO:0002877	regulation of acute inflammatory response to non-antigenic stimulus	biological_process	0.018626	2	3789	2	17684	ENSCAFG00000007027,ENSCAFG00000007029
GO:0002879	positive regulation of acute inflammatory response to non-antigenic stimulus	biological_process	0.018626	2	3789	2	17684	ENSCAFG00000007029,ENSCAFG00000007027
GO:0045833	negative regulation of lipid metabolic process	biological_process	0.018776	15	3789	53	17684	ENSCAFG00000006211,ENSCAFG00000008487,ENSCAFG00000015315,ENSCAFG00000015743,ENSCAFG00000004617,ENSCAFG00000005081,ENSCAFG00000020290,ENSCAFG00000014661,ENSCAFG00000012886,ENSCAFG00000030843,ENSCAFG00000013322,ENSCAFG00000010840,ENSCAFG00000012767,ENSCAFG00000031622,ENSCAFG00000004615
GO:0000050	urea cycle	biological_process	0.018907	4	3789	7	17684	ENSCAFG00000019945,ENSCAFG00000013966,ENSCAFG00000004767,ENSCAFG00000010332
GO:0005185	neurohypophyseal hormone activity	molecular_function	0.018928	2	3789	2	17684	ENSCAFG00000006437,ENSCAFG00000006432
GO:0004703	G-protein coupled receptor kinase activity	molecular_function	0.018938	4	3789	7	17684	ENSCAFG00000012129,ENSCAFG00000007702,ENSCAFG00000006393,ENSCAFG00000016388
GO:0022600	digestive system process	biological_process	0.019292	16	3789	58	17684	ENSCAFG00000008230,ENSCAFG00000001766,ENSCAFG00000006968,ENSCAFG00000012886,ENSCAFG00000005129,ENSCAFG00000013602,ENSCAFG00000009818,ENSCAFG00000016718,ENSCAFG00000028917,ENSCAFG00000013306,ENSCAFG00000013320,ENSCAFG00000023567,ENSCAFG00000023201,ENSCAFG00000013327,ENSCAFG00000018004,ENSCAFG00000004723
GO:0016604	nuclear body	cellular_component	0.019653	111	3789	556	17684	ENSCAFG00000003389,ENSCAFG00000004038,ENSCAFG00000015521,ENSCAFG00000001048,ENSCAFG00000018892,ENSCAFG00000012129,ENSCAFG00000012372,ENSCAFG00000017252,ENSCAFG00000014477,ENSCAFG00000000442,ENSCAFG00000009247,ENSCAFG00000008992,ENSCAFG00000000612,ENSCAFG00000005415,ENSCAFG00000016983,ENSCAFG00000009004,ENSCAFG00000016958,ENSCAFG00000019293,ENSCAFG00000007155,ENSCAFG00000012405,ENSCAFG00000014696,…
GO:0043551	regulation of phosphatidylinositol 3-kinase activity	biological_process	0.019665	12	3789	39	17684	ENSCAFG00000020290,ENSCAFG00000010293,ENSCAFG00000017387,ENSCAFG00000014707,ENSCAFG00000012767,ENSCAFG00000006701,ENSCAFG00000007626,ENSCAFG00000008573,ENSCAFG00000014993,ENSCAFG00000017382,ENSCAFG00000015743,ENSCAFG00000006180
GO:0030017	sarcomere	cellular_component	0.019792	29	3789	120	17684	ENSCAFG00000032562,ENSCAFG00000010513,ENSCAFG00000006531,ENSCAFG00000032415,ENSCAFG00000005776,ENSCAFG00000005343,ENSCAFG00000008540,ENSCAFG00000001140,ENSCAFG00000012470,ENSCAFG00000005810,ENSCAFG00000005717,ENSCAFG00000012504,ENSCAFG00000028609,ENSCAFG00000018478,ENSCAFG00000009564,ENSCAFG00000009362,ENSCAFG00000002618,ENSCAFG00000012305,ENSCAFG00000013042,ENSCAFG00000024992,ENSCAFG00000012199,…
GO:0050778	positive regulation of immune response	biological_process	0.01981	76	3789	371	17684	ENSCAFG00000012878,ENSCAFG00000004817,ENSCAFG00000005773,ENSCAFG00000023498,ENSCAFG00000002147,ENSCAFG00000009818,ENSCAFG00000002998,ENSCAFG00000016175,ENSCAFG00000005759,ENSCAFG00000000792,ENSCAFG00000013599,ENSCAFG00000020290,ENSCAFG00000018448,ENSCAFG00000010281,ENSCAFG00000019674,ENSCAFG00000006323,ENSCAFG00000011265,ENSCAFG00000024148,ENSCAFG00000018201,ENSCAFG00000023201,ENSCAFG00000006413,…
GO:0060621	negative regulation of cholesterol import	biological_process	0.01984	2	3789	2	17684	ENSCAFG00000012886,ENSCAFG00000013322
GO:2000910	negative regulation of sterol import	biological_process	0.01984	2	3789	2	17684	ENSCAFG00000013322,ENSCAFG00000012886
GO:2000045	regulation of G1/S transition of mitotic cell cycle	biological_process	0.019952	19	3789	71	17684	ENSCAFG00000018537,ENSCAFG00000031691,ENSCAFG00000014273,ENSCAFG00000009595,ENSCAFG00000004125,ENSCAFG00000000951,ENSCAFG00000006290,ENSCAFG00000017366,ENSCAFG00000019424,ENSCAFG00000003382,ENSCAFG00000014463,ENSCAFG00000009860,ENSCAFG00000016714,ENSCAFG00000002998,ENSCAFG00000012687,ENSCAFG00000002753,ENSCAFG00000011370,ENSCAFG00000014571,ENSCAFG00000015381
GO:1901990	regulation of mitotic cell cycle phase transition	biological_process	0.019989	44	3789	196	17684	ENSCAFG00000004080,ENSCAFG00000007837,ENSCAFG00000031020,ENSCAFG00000019424,ENSCAFG00000003539,ENSCAFG00000016714,ENSCAFG00000009860,ENSCAFG00000012687,ENSCAFG00000011961,ENSCAFG00000011370,ENSCAFG00000014571,ENSCAFG00000000491,ENSCAFG00000003889,ENSCAFG00000018537,ENSCAFG00000031691,ENSCAFG00000005878,ENSCAFG00000014273,ENSCAFG00000009595,ENSCAFG00000024992,ENSCAFG00000001220,ENSCAFG00000004125,…
GO:0006996	organelle organization	biological_process	0.020018	508	3789	2877	17684	ENSCAFG00000004488,ENSCAFG00000014273,ENSCAFG00000010380,ENSCAFG00000008691,ENSCAFG00000029474,ENSCAFG00000016696,ENSCAFG00000009882,ENSCAFG00000006502,ENSCAFG00000013341,ENSCAFG00000005810,ENSCAFG00000031940,ENSCAFG00000012234,ENSCAFG00000016452,ENSCAFG00000019424,ENSCAFG00000023072,ENSCAFG00000005118,ENSCAFG00000020104,ENSCAFG00000019835,ENSCAFG00000000491,ENSCAFG00000013302,ENSCAFG00000019275,…
GO:0032799	low-density lipoprotein receptor particle metabolic process	biological_process	0.020119	5	3789	11	17684	ENSCAFG00000004617,ENSCAFG00000014597,ENSCAFG00000001034,ENSCAFG00000000118,ENSCAFG00000013694
GO:2001235	positive regulation of apoptotic signaling pathway	biological_process	0.020199	23	3789	91	17684	ENSCAFG00000012475,ENSCAFG00000011265,ENSCAFG00000009321,ENSCAFG00000016714,ENSCAFG00000011618,ENSCAFG00000003867,ENSCAFG00000016064,ENSCAFG00000000245,ENSCAFG00000014719,ENSCAFG00000003263,ENSCAFG00000013800,ENSCAFG00000000395,ENSCAFG00000024818,ENSCAFG00000005402,ENSCAFG00000031691,ENSCAFG00000013088,ENSCAFG00000020290,ENSCAFG00000015383,ENSCAFG00000000257,ENSCAFG00000023443,ENSCAFG00000004599,…
GO:0010927	cellular component assembly involved in morphogenesis	biological_process	0.020234	34	3789	144	17684	ENSCAFG00000001924,ENSCAFG00000028865,ENSCAFG00000004626,ENSCAFG00000012470,ENSCAFG00000032415,ENSCAFG00000032562,ENSCAFG00000001108,ENSCAFG00000013541,ENSCAFG00000018316,ENSCAFG00000009827,ENSCAFG00000015148,ENSCAFG00000012730,ENSCAFG00000002620,ENSCAFG00000018478,ENSCAFG00000009362,ENSCAFG00000001338,ENSCAFG00000013042,ENSCAFG00000012305,ENSCAFG00000009802,ENSCAFG00000024992,ENSCAFG00000005717,…
GO:0042790	transcription of nuclear large rRNA transcript from RNA polymerase I promoter	biological_process	0.020373	6	3789	14	17684	ENSCAFG00000015707,ENSCAFG00000011500,ENSCAFG00000004080,ENSCAFG00000002293,ENSCAFG00000012746,ENSCAFG00000016648
GO:0045859	regulation of protein kinase activity	biological_process	0.02045	107	3789	540	17684	ENSCAFG00000007705,ENSCAFG00000017883,ENSCAFG00000008921,ENSCAFG00000023165,ENSCAFG00000000777,ENSCAFG00000004651,ENSCAFG00000019264,ENSCAFG00000008353,ENSCAFG00000013539,ENSCAFG00000000387,ENSCAFG00000018007,ENSCAFG00000007750,ENSCAFG00000004528,ENSCAFG00000016648,ENSCAFG00000003372,ENSCAFG00000005767,ENSCAFG00000012873,ENSCAFG00000019674,ENSCAFG00000000627,ENSCAFG00000004599,ENSCAFG00000019676,…
GO:0035354	Toll-like receptor 1-Toll-like receptor 2 protein complex	cellular_component	0.020504	2	3789	2	17684	ENSCAFG00000024010,ENSCAFG00000008351
GO:0042495	detection of triacyl bacterial lipopeptide	biological_process	0.020504	2	3789	2	17684	ENSCAFG00000008351,ENSCAFG00000024010
GO:0071725	response to triacyl bacterial lipopeptide	biological_process	0.020504	2	3789	2	17684	ENSCAFG00000024010,ENSCAFG00000008351
GO:0071727	cellular response to triacyl bacterial lipopeptide	biological_process	0.020504	2	3789	2	17684	ENSCAFG00000024010,ENSCAFG00000008351
GO:0042496	detection of diacyl bacterial lipopeptide	biological_process	0.02052	2	3789	2	17684	ENSCAFG00000016172,ENSCAFG00000008351
GO:0007243	intracellular protein kinase cascade	biological_process	0.020635	166	3789	873	17684	ENSCAFG00000017232,ENSCAFG00000015383,ENSCAFG00000006051,ENSCAFG00000010815,ENSCAFG00000002588,ENSCAFG00000018478,ENSCAFG00000009802,ENSCAFG00000023029,ENSCAFG00000017389,ENSCAFG00000015747,ENSCAFG00000006100,ENSCAFG00000029553,ENSCAFG00000007571,ENSCAFG00000016497,ENSCAFG00000019438,ENSCAFG00000009797,ENSCAFG00000008557,ENSCAFG00000007239,ENSCAFG00000018606,ENSCAFG00000018638,ENSCAFG00000024818,…
GO:0004702	receptor signaling protein serine/threonine kinase activity	molecular_function	0.020934	12	3789	39	17684	ENSCAFG00000013774,ENSCAFG00000001338,ENSCAFG00000000395,ENSCAFG00000001382,ENSCAFG00000009321,ENSCAFG00000016679,ENSCAFG00000013140,ENSCAFG00000017039,ENSCAFG00000001378,ENSCAFG00000013415,ENSCAFG00000018898,ENSCAFG00000010239
GO:0006525	arginine metabolic process	biological_process	0.021104	7	3789	18	17684	ENSCAFG00000000617,ENSCAFG00000009564,ENSCAFG00000018642,ENSCAFG00000019945,ENSCAFG00000013966,ENSCAFG00000010332,ENSCAFG00000004767
GO:0048867	stem cell fate determination	biological_process	0.021372	2	3789	2	17684	ENSCAFG00000003838,ENSCAFG00000007324
GO:0009925	basal plasma membrane	cellular_component	0.021382	7	3789	18	17684	ENSCAFG00000006042,ENSCAFG00000009595,ENSCAFG00000000156,ENSCAFG00000003406,ENSCAFG00000013006,ENSCAFG00000005686,ENSCAFG00000004820
GO:0003727	single-stranded RNA binding	molecular_function	0.021385	19	3789	72	17684	ENSCAFG00000009922,ENSCAFG00000005819,ENSCAFG00000008174,ENSCAFG00000023498,ENSCAFG00000015485,ENSCAFG00000015835,ENSCAFG00000024682,ENSCAFG00000007350,ENSCAFG00000011698,ENSCAFG00000019528,ENSCAFG00000010438,ENSCAFG00000024306,ENSCAFG00000015707,ENSCAFG00000009003,ENSCAFG00000016759,ENSCAFG00000020235,ENSCAFG00000017415,ENSCAFG00000003443,ENSCAFG00000007868
GO:0005488	binding	molecular_function	0.021769	1721	3789	10267	17684	ENSCAFG00000001417,ENSCAFG00000003895,ENSCAFG00000017094,ENSCAFG00000016722,ENSCAFG00000013333,ENSCAFG00000011221,ENSCAFG00000003384,ENSCAFG00000030845,ENSCAFG00000024173,ENSCAFG00000009769,ENSCAFG00000031204,ENSCAFG00000011849,ENSCAFG00000006224,ENSCAFG00000006450,ENSCAFG00000012792,ENSCAFG00000013224,ENSCAFG00000019291,ENSCAFG00000018346,ENSCAFG00000005535,ENSCAFG00000004516,ENSCAFG00000008921,…
GO:0008887	glycerate kinase activity	molecular_function	0.021819	2	3789	2	17684	ENSCAFG00000009779,ENSCAFG00000031148
GO:0006464	cellular protein modification process	biological_process	0.021848	501	3789	2813	17684	ENSCAFG00000013540,ENSCAFG00000004475,ENSCAFG00000010870,ENSCAFG00000004617,ENSCAFG00000000374,ENSCAFG00000013831,ENSCAFG00000032187,ENSCAFG00000010144,ENSCAFG00000007268,ENSCAFG00000018965,ENSCAFG00000009391,ENSCAFG00000004923,ENSCAFG00000003980,ENSCAFG00000016708,ENSCAFG00000001145,ENSCAFG00000031449,ENSCAFG00000003481,ENSCAFG00000018622,ENSCAFG00000008996,ENSCAFG00000007179,ENSCAFG00000004844,…
GO:0036211	protein modification process	biological_process	0.021848	501	3789	2813	17684	ENSCAFG00000014018,ENSCAFG00000017387,ENSCAFG00000013244,ENSCAFG00000030380,ENSCAFG00000012405,ENSCAFG00000004953,ENSCAFG00000016628,ENSCAFG00000009321,ENSCAFG00000002572,ENSCAFG00000018577,ENSCAFG00000009004,ENSCAFG00000010908,ENSCAFG00000003510,ENSCAFG00000005415,ENSCAFG00000000609,ENSCAFG00000032025,ENSCAFG00000009279,ENSCAFG00000000107,ENSCAFG00000006488,ENSCAFG00000005031,ENSCAFG00000001179,…
GO:2001244	positive regulation of intrinsic apoptotic signaling pathway	biological_process	0.021898	12	3789	40	17684	ENSCAFG00000016714,ENSCAFG00000013800,ENSCAFG00000024818,ENSCAFG00000005402,ENSCAFG00000011618,ENSCAFG00000000257,ENSCAFG00000003867,ENSCAFG00000019674,ENSCAFG00000000245,ENSCAFG00000003263,ENSCAFG00000004599,ENSCAFG00000023443
GO:0030239	myofibril assembly	biological_process	0.021987	17	3789	62	17684	ENSCAFG00000009362,ENSCAFG00000018478,ENSCAFG00000024992,ENSCAFG00000013042,ENSCAFG00000012305,ENSCAFG00000002620,ENSCAFG00000016534,ENSCAFG00000013541,ENSCAFG00000007134,ENSCAFG00000015528,ENSCAFG00000032562,ENSCAFG00000006531,ENSCAFG00000032415,ENSCAFG00000010775,ENSCAFG00000012470,ENSCAFG00000005717,ENSCAFG00000016966
GO:0030299	intestinal cholesterol absorption	biological_process	0.021989	5	3789	11	17684	ENSCAFG00000008230,ENSCAFG00000012886,ENSCAFG00000013306,ENSCAFG00000013320,ENSCAFG00000013327
GO:0016538	cyclin-dependent protein serine/threonine kinase regulator activity	molecular_function	0.021997	13	3789	45	17684	ENSCAFG00000006595,ENSCAFG00000007750,ENSCAFG00000024148,ENSCAFG00000013831,ENSCAFG00000017831,ENSCAFG00000005810,ENSCAFG00000023165,ENSCAFG00000007705,ENSCAFG00000013539,ENSCAFG00000005031,ENSCAFG00000013244,ENSCAFG00000019264,ENSCAFG00000015381
GO:0043436	oxoacid metabolic process	biological_process	0.022204	137	3789	705	17684	ENSCAFG00000003532,ENSCAFG00000018642,ENSCAFG00000005859,ENSCAFG00000032036,ENSCAFG00000007662,ENSCAFG00000030843,ENSCAFG00000003901,ENSCAFG00000006406,ENSCAFG00000007661,ENSCAFG00000010174,ENSCAFG00000015315,ENSCAFG00000020132,ENSCAFG00000009768,ENSCAFG00000004615,ENSCAFG00000002370,ENSCAFG00000011597,ENSCAFG00000019030,ENSCAFG00000007624,ENSCAFG00000032720,ENSCAFG00000005905,ENSCAFG00000018442,…
GO:0007346	regulation of mitotic cell cycle	biological_process	0.022322	73	3789	353	17684	ENSCAFG00000004599,ENSCAFG00000017869,ENSCAFG00000011849,ENSCAFG00000018481,ENSCAFG00000019489,ENSCAFG00000007705,ENSCAFG00000019232,ENSCAFG00000018289,ENSCAFG00000008510,ENSCAFG00000002998,ENSCAFG00000020403,ENSCAFG00000002753,ENSCAFG00000006975,ENSCAFG00000003382,ENSCAFG00000002868,ENSCAFG00000001220,ENSCAFG00000001922,ENSCAFG00000018537,ENSCAFG00000006595,ENSCAFG00000031691,ENSCAFG00000005878,…
GO:0001890	placenta development	biological_process	0.022366	28	3789	117	17684	ENSCAFG00000031326,ENSCAFG00000016497,ENSCAFG00000030192,ENSCAFG00000013132,ENSCAFG00000016944,ENSCAFG00000023029,ENSCAFG00000032267,ENSCAFG00000001981,ENSCAFG00000009595,ENSCAFG00000005129,ENSCAFG00000017411,ENSCAFG00000019528,ENSCAFG00000003875,ENSCAFG00000004075,ENSCAFG00000006916,ENSCAFG00000001378,ENSCAFG00000001597,ENSCAFG00000009619,ENSCAFG00000001067,ENSCAFG00000013244,ENSCAFG00000003694,…
GO:0015701	bicarbonate transport	biological_process	0.022396	8	3789	22	17684	ENSCAFG00000002939,ENSCAFG00000010242,ENSCAFG00000016706,ENSCAFG00000006389,ENSCAFG00000008684,ENSCAFG00000003853,ENSCAFG00000003891,ENSCAFG00000001376
GO:0006282	regulation of DNA repair	biological_process	0.022486	21	3789	81	17684	ENSCAFG00000016583,ENSCAFG00000008034,ENSCAFG00000007291,ENSCAFG00000007405,ENSCAFG00000009119,ENSCAFG00000015454,ENSCAFG00000006448,ENSCAFG00000015707,ENSCAFG00000029387,ENSCAFG00000018420,ENSCAFG00000017914,ENSCAFG00000005402,ENSCAFG00000010184,ENSCAFG00000006030,ENSCAFG00000014951,ENSCAFG00000016097,ENSCAFG00000006290,ENSCAFG00000016722,ENSCAFG00000005470,ENSCAFG00000000378,ENSCAFG00000006764
GO:0031126	snoRNA 3'-end processing	biological_process	0.02253	5	3789	11	17684	ENSCAFG00000003375,ENSCAFG00000001521,ENSCAFG00000009311,ENSCAFG00000009938,ENSCAFG00000019941
GO:0001893	maternal placenta development	biological_process	0.022599	8	3789	23	17684	ENSCAFG00000012746,ENSCAFG00000015376,ENSCAFG00000005129,ENSCAFG00000017411,ENSCAFG00000019528,ENSCAFG00000016944,ENSCAFG00000003694,ENSCAFG00000030192
GO:0002396	MHC protein complex assembly	biological_process	0.022609	2	3789	2	17684	ENSCAFG00000000803,ENSCAFG00000000848
GO:0002399	MHC class II protein complex assembly	biological_process	0.022609	2	3789	2	17684	ENSCAFG00000000848,ENSCAFG00000000803
GO:0002501	peptide antigen assembly with MHC protein complex	biological_process	0.022609	2	3789	2	17684	ENSCAFG00000000848,ENSCAFG00000000803
GO:0002503	peptide antigen assembly with MHC class II protein complex	biological_process	0.022609	2	3789	2	17684	ENSCAFG00000000848,ENSCAFG00000000803
GO:0032097	positive regulation of response to food	biological_process	0.022681	2	3789	2	17684	ENSCAFG00000005129,ENSCAFG00000015376
GO:0032100	positive regulation of appetite	biological_process	0.022681	2	3789	2	17684	ENSCAFG00000005129,ENSCAFG00000015376
GO:0047408	alkenylglycerophosphocholine hydrolase activity	molecular_function	0.02273	2	3789	2	17684	ENSCAFG00000002609,ENSCAFG00000031339
GO:0047409	alkenylglycerophosphoethanolamine hydrolase activity	molecular_function	0.02273	2	3789	2	17684	ENSCAFG00000031339,ENSCAFG00000002609
GO:0060628	regulation of ER to Golgi vesicle-mediated transport	biological_process	0.022731	5	3789	11	17684	ENSCAFG00000001338,ENSCAFG00000005081,ENSCAFG00000031992,ENSCAFG00000029985,ENSCAFG00000004688
GO:0008028	monocarboxylic acid transmembrane transporter activity	molecular_function	0.022731	11	3789	35	17684	ENSCAFG00000015358,ENSCAFG00000013356,ENSCAFG00000005437,ENSCAFG00000000316,ENSCAFG00000012955,ENSCAFG00000006695,ENSCAFG00000011980,ENSCAFG00000012368,ENSCAFG00000012373,ENSCAFG00000003892,ENSCAFG00000012377
GO:0018916	nitrobenzene metabolic process	biological_process	0.022756	2	3789	2	17684	ENSCAFG00000019809,ENSCAFG00000019812
GO:0002712	regulation of B cell mediated immunity	biological_process	0.022824	13	3789	44	17684	ENSCAFG00000018324,ENSCAFG00000030055,ENSCAFG00000025093,ENSCAFG00000014463,ENSCAFG00000018481,ENSCAFG00000014951,ENSCAFG00000004626,ENSCAFG00000016097,ENSCAFG00000012878,ENSCAFG00000024982,ENSCAFG00000011265,ENSCAFG00000016583,ENSCAFG00000013904
GO:0002889	regulation of immunoglobulin mediated immune response	biological_process	0.022824	13	3789	44	17684	ENSCAFG00000030055,ENSCAFG00000018324,ENSCAFG00000025093,ENSCAFG00000004626,ENSCAFG00000014951,ENSCAFG00000016097,ENSCAFG00000018481,ENSCAFG00000014463,ENSCAFG00000013904,ENSCAFG00000016583,ENSCAFG00000011265,ENSCAFG00000012878,ENSCAFG00000024982
GO:0003729	mRNA binding	molecular_function	0.022972	49	3789	230	17684	ENSCAFG00000002766,ENSCAFG00000010866,ENSCAFG00000016761,ENSCAFG00000009004,ENSCAFG00000005530,ENSCAFG00000001892,ENSCAFG00000015835,ENSCAFG00000009602,ENSCAFG00000005402,ENSCAFG00000019263,ENSCAFG00000018962,ENSCAFG00000016759,ENSCAFG00000012057,ENSCAFG00000019528,ENSCAFG00000019003,ENSCAFG00000031698,ENSCAFG00000004069,ENSCAFG00000013497,ENSCAFG00000017415,ENSCAFG00000019674,ENSCAFG00000016685,…
GO:1990072	TRAPPIII protein complex	cellular_component	0.023138	2	3789	2	17684	ENSCAFG00000018024,ENSCAFG00000024217
GO:0065004	protein-DNA complex assembly	biological_process	0.023205	39	3789	185	17684	ENSCAFG00000024309,ENSCAFG00000019962,ENSCAFG00000004085,ENSCAFG00000030845,ENSCAFG00000002377,ENSCAFG00000010923,ENSCAFG00000017252,ENSCAFG00000014619,ENSCAFG00000024336,ENSCAFG00000009340,ENSCAFG00000029173,ENSCAFG00000029382,ENSCAFG00000024703,ENSCAFG00000007822,ENSCAFG00000029032,ENSCAFG00000030380,ENSCAFG00000032188,ENSCAFG00000024677,ENSCAFG00000018019,ENSCAFG00000028899,ENSCAFG00000004119,…
GO:0019767	IgE receptor activity	molecular_function	0.023274	2	3789	2	17684	ENSCAFG00000012878,ENSCAFG00000013015
GO:0042632	cholesterol homeostasis	biological_process	0.023338	16	3789	58	17684	ENSCAFG00000010540,ENSCAFG00000012886,ENSCAFG00000006968,ENSCAFG00000008230,ENSCAFG00000005081,ENSCAFG00000003887,ENSCAFG00000018183,ENSCAFG00000013306,ENSCAFG00000013320,ENSCAFG00000018798,ENSCAFG00000001034,ENSCAFG00000013322,ENSCAFG00000013327,ENSCAFG00000000931,ENSCAFG00000004617,ENSCAFG00000009671
GO:0031981	nuclear lumen	cellular_component	0.023395	542	3789	3061	17684	ENSCAFG00000012767,ENSCAFG00000002897,ENSCAFG00000023165,ENSCAFG00000014085,ENSCAFG00000018289,ENSCAFG00000005819,ENSCAFG00000016583,ENSCAFG00000006384,ENSCAFG00000012773,ENSCAFG00000003384,ENSCAFG00000017094,ENSCAFG00000016944,ENSCAFG00000016722,ENSCAFG00000002594,ENSCAFG00000016161,ENSCAFG00000013710,ENSCAFG00000012792,ENSCAFG00000013224,ENSCAFG00000006224,ENSCAFG00000007694,ENSCAFG00000014836,…
GO:0045717	negative regulation of fatty acid biosynthetic process	biological_process	0.023401	5	3789	11	17684	ENSCAFG00000030843,ENSCAFG00000006211,ENSCAFG00000005081,ENSCAFG00000004615,ENSCAFG00000013322
GO:0051006	positive regulation of lipoprotein lipase activity	biological_process	0.023675	4	3789	8	17684	ENSCAFG00000011281,ENSCAFG00000004610,ENSCAFG00000013306,ENSCAFG00000013327
GO:0006082	organic acid metabolic process	biological_process	0.023687	140	3789	723	17684	ENSCAFG00000007661,ENSCAFG00000010174,ENSCAFG00000020132,ENSCAFG00000015315,ENSCAFG00000009768,ENSCAFG00000004615,ENSCAFG00000002370,ENSCAFG00000019030,ENSCAFG00000017976,ENSCAFG00000011597,ENSCAFG00000007624,ENSCAFG00000018642,ENSCAFG00000003532,ENSCAFG00000005859,ENSCAFG00000030843,ENSCAFG00000007662,ENSCAFG00000032036,ENSCAFG00000006406,ENSCAFG00000003901,ENSCAFG00000000617,ENSCAFG00000017673,…
GO:0005719	nuclear euchromatin	cellular_component	0.023724	8	3789	24	17684	ENSCAFG00000016136,ENSCAFG00000010923,ENSCAFG00000003844,ENSCAFG00000002897,ENSCAFG00000024309,ENSCAFG00000004119,ENSCAFG00000018962,ENSCAFG00000016532
GO:0043086	negative regulation of catalytic activity	biological_process	0.023816	104	3789	531	17684	ENSCAFG00000005150,ENSCAFG00000012840,ENSCAFG00000004615,ENSCAFG00000008557,ENSCAFG00000030576,ENSCAFG00000024818,ENSCAFG00000016970,ENSCAFG00000013320,ENSCAFG00000023317,ENSCAFG00000015835,ENSCAFG00000028728,ENSCAFG00000013244,ENSCAFG00000018880,ENSCAFG00000013568,ENSCAFG00000005029,ENSCAFG00000005415,ENSCAFG00000018577,ENSCAFG00000009279,ENSCAFG00000003303,ENSCAFG00000014463,ENSCAFG00000012886,…
GO:2001273	regulation of glucose import in response to insulin stimulus	biological_process	0.023897	6	3789	15	17684	ENSCAFG00000013121,ENSCAFG00000005693,ENSCAFG00000007626,ENSCAFG00000001425,ENSCAFG00000007029,ENSCAFG00000019913
GO:0048342	paraxial mesodermal cell differentiation	biological_process	0.023901	2	3789	2	17684	ENSCAFG00000001179,ENSCAFG00000019916
GO:0048343	paraxial mesodermal cell fate commitment	biological_process	0.023901	2	3789	2	17684	ENSCAFG00000001179,ENSCAFG00000019916
GO:0043380	regulation of memory T cell differentiation	biological_process	0.023999	2	3789	2	17684	ENSCAFG00000000120,ENSCAFG00000013904
GO:0008064	regulation of actin polymerization or depolymerization	biological_process	0.024006	33	3789	144	17684	ENSCAFG00000006531,ENSCAFG00000024150,ENSCAFG00000031185,ENSCAFG00000000387,ENSCAFG00000016648,ENSCAFG00000023309,ENSCAFG00000011565,ENSCAFG00000015519,ENSCAFG00000016400,ENSCAFG00000003408,ENSCAFG00000015528,ENSCAFG00000015094,ENSCAFG00000015152,ENSCAFG00000032562,ENSCAFG00000015827,ENSCAFG00000016261,ENSCAFG00000013662,ENSCAFG00000015081,ENSCAFG00000015743,ENSCAFG00000006413,ENSCAFG00000016125,…
GO:0030832	regulation of actin filament length	biological_process	0.024006	33	3789	144	17684	ENSCAFG00000019811,ENSCAFG00000009720,ENSCAFG00000009293,ENSCAFG00000011261,ENSCAFG00000012306,ENSCAFG00000030508,ENSCAFG00000012817,ENSCAFG00000005521,ENSCAFG00000008230,ENSCAFG00000024992,ENSCAFG00000016125,ENSCAFG00000013341,ENSCAFG00000018965,ENSCAFG00000015743,ENSCAFG00000006413,ENSCAFG00000013662,ENSCAFG00000015081,ENSCAFG00000015094,ENSCAFG00000015152,ENSCAFG00000015827,ENSCAFG00000032562,…
GO:0010877	lipid transport involved in lipid storage	biological_process	0.024109	2	3789	2	17684	ENSCAFG00000030762,ENSCAFG00000004617
GO:2001274	negative regulation of glucose import in response to insulin stimulus	biological_process	0.024182	2	3789	2	17684	ENSCAFG00000019913,ENSCAFG00000005693
GO:0030016	myofibril	cellular_component	0.024188	33	3789	142	17684	ENSCAFG00000002620,ENSCAFG00000014818,ENSCAFG00000009362,ENSCAFG00000009564,ENSCAFG00000018478,ENSCAFG00000024992,ENSCAFG00000013042,ENSCAFG00000012305,ENSCAFG00000013541,ENSCAFG00000032415,ENSCAFG00000010513,ENSCAFG00000032562,ENSCAFG00000012504,ENSCAFG00000005810,ENSCAFG00000008540,ENSCAFG00000012470,ENSCAFG00000012199,ENSCAFG00000002618,ENSCAFG00000013875,ENSCAFG00000015528,ENSCAFG00000031099,…
GO:0039532	negative regulation of viral-induced cytoplasmic pattern recognition receptor signaling pathway	biological_process	0.024213	5	3789	11	17684	ENSCAFG00000017521,ENSCAFG00000031870,ENSCAFG00000018201,ENSCAFG00000005759,ENSCAFG00000014596
GO:1901800	positive regulation of proteasomal protein catabolic process	biological_process	0.024386	20	3789	78	17684	ENSCAFG00000018007,ENSCAFG00000004080,ENSCAFG00000000769,ENSCAFG00000019275,ENSCAFG00000010404,ENSCAFG00000002605,ENSCAFG00000002288,ENSCAFG00000006407,ENSCAFG00000018622,ENSCAFG00000014586,ENSCAFG00000023602,ENSCAFG00000016988,ENSCAFG00000000640,ENSCAFG00000005638,ENSCAFG00000000641,ENSCAFG00000031099,ENSCAFG00000024818,ENSCAFG00000000395,ENSCAFG00000015223,ENSCAFG00000020290
GO:0035278	negative regulation of translation involved in gene silencing by miRNA	biological_process	0.024393	5	3789	11	17684	ENSCAFG00000003443,ENSCAFG00000005530,ENSCAFG00000012388,ENSCAFG00000024682,ENSCAFG00000024306
GO:0040033	negative regulation of translation, ncRNA-mediated	biological_process	0.024393	5	3789	11	17684	ENSCAFG00000005530,ENSCAFG00000012388,ENSCAFG00000003443,ENSCAFG00000024306,ENSCAFG00000024682
GO:0045974	regulation of translation, ncRNA-mediated	biological_process	0.024393	5	3789	11	17684	ENSCAFG00000024682,ENSCAFG00000024306,ENSCAFG00000003443,ENSCAFG00000005530,ENSCAFG00000012388
GO:0034314	Arp2/3 complex-mediated actin nucleation	biological_process	0.024466	9	3789	27	17684	ENSCAFG00000012817,ENSCAFG00000009293,ENSCAFG00000015743,ENSCAFG00000009720,ENSCAFG00000013341,ENSCAFG00000015094,ENSCAFG00000015081,ENSCAFG00000015519,ENSCAFG00000011565
GO:0000082	G1/S transition of mitotic cell cycle	biological_process	0.024635	27	3789	112	17684	ENSCAFG00000016714,ENSCAFG00000009860,ENSCAFG00000023799,ENSCAFG00000031562,ENSCAFG00000000387,ENSCAFG00000014463,ENSCAFG00000019424,ENSCAFG00000003382,ENSCAFG00000006975,ENSCAFG00000015381,ENSCAFG00000002753,ENSCAFG00000011370,ENSCAFG00000006498,ENSCAFG00000014571,ENSCAFG00000012687,ENSCAFG00000013244,ENSCAFG00000002998,ENSCAFG00000009595,ENSCAFG00000014273,ENSCAFG00000018492,ENSCAFG00000031691,…
GO:0051329	interphase of mitotic cell cycle	biological_process	0.024635	27	3789	112	17684	ENSCAFG00000004125,ENSCAFG00000000951,ENSCAFG00000008729,ENSCAFG00000006290,ENSCAFG00000017366,ENSCAFG00000018537,ENSCAFG00000031691,ENSCAFG00000018492,ENSCAFG00000014273,ENSCAFG00000009595,ENSCAFG00000013244,ENSCAFG00000002998,ENSCAFG00000012687,ENSCAFG00000011370,ENSCAFG00000002753,ENSCAFG00000014571,ENSCAFG00000006498,ENSCAFG00000015381,ENSCAFG00000006975,ENSCAFG00000003382,ENSCAFG00000019424,…
GO:0003824	catalytic activity	molecular_function	0.024666	886	3789	5119	17684	ENSCAFG00000010193,ENSCAFG00000016969,ENSCAFG00000015182,ENSCAFG00000001068,ENSCAFG00000006478,ENSCAFG00000019219,ENSCAFG00000006563,ENSCAFG00000000427,ENSCAFG00000019967,ENSCAFG00000007379,ENSCAFG00000018201,ENSCAFG00000000414,ENSCAFG00000006862,ENSCAFG00000010185,ENSCAFG00000006199,ENSCAFG00000013713,ENSCAFG00000014184,ENSCAFG00000001910,ENSCAFG00000018673,ENSCAFG00000004827,ENSCAFG00000002635,…
GO:0023014	signal transduction by phosphorylation	biological_process	0.024684	16	3789	57	17684	ENSCAFG00000031522,ENSCAFG00000018898,ENSCAFG00000010516,ENSCAFG00000004528,ENSCAFG00000017039,ENSCAFG00000005038,ENSCAFG00000025442,ENSCAFG00000002572,ENSCAFG00000017883,ENSCAFG00000003775,ENSCAFG00000008921,ENSCAFG00000002162,ENSCAFG00000003980,ENSCAFG00000013774,ENSCAFG00000013032,ENSCAFG00000010815
GO:0045322	unmethylated CpG binding	molecular_function	0.024702	2	3789	2	17684	ENSCAFG00000023201,ENSCAFG00000018892
GO:1901681	sulfur compound binding	molecular_function	0.024748	28	3789	117	17684	ENSCAFG00000025529,ENSCAFG00000017017,ENSCAFG00000002753,ENSCAFG00000031231,ENSCAFG00000011265,ENSCAFG00000012862,ENSCAFG00000019812,ENSCAFG00000014923,ENSCAFG00000013327,ENSCAFG00000014027,ENSCAFG00000019593,ENSCAFG00000004617,ENSCAFG00000004665,ENSCAFG00000013599,ENSCAFG00000008557,ENSCAFG00000011281,ENSCAFG00000005949,ENSCAFG00000002301,ENSCAFG00000007915,ENSCAFG00000017958,ENSCAFG00000003887,…
GO:0070868	heterochromatin organization involved in chromatin silencing	biological_process	0.024749	2	3789	2	17684	ENSCAFG00000018420,ENSCAFG00000030380
GO:0008637	apoptotic mitochondrial changes	biological_process	0.024853	19	3789	75	17684	ENSCAFG00000013333,ENSCAFG00000013332,ENSCAFG00000020126,ENSCAFG00000015383,ENSCAFG00000018443,ENSCAFG00000006432,ENSCAFG00000005445,ENSCAFG00000016443,ENSCAFG00000019647,ENSCAFG00000032043,ENSCAFG00000013800,ENSCAFG00000024645,ENSCAFG00000003867,ENSCAFG00000002288,ENSCAFG00000006453,ENSCAFG00000018007,ENSCAFG00000012966,ENSCAFG00000016714,ENSCAFG00000000769
GO:0032763	regulation of mast cell cytokine production	biological_process	0.025012	2	3789	2	17684	ENSCAFG00000012878,ENSCAFG00000013904
GO:2001182	regulation of interleukin-12 secretion	biological_process	0.025146	2	3789	2	17684	ENSCAFG00000023498,ENSCAFG00000001378
GO:0044267	cellular protein metabolic process	biological_process	0.025503	665	3789	3855	17684	ENSCAFG00000008700,ENSCAFG00000002721,ENSCAFG00000005038,ENSCAFG00000009860,ENSCAFG00000001997,ENSCAFG00000010920,ENSCAFG00000004872,ENSCAFG00000013002,ENSCAFG00000003263,ENSCAFG00000003889,ENSCAFG00000010261,ENSCAFG00000016008,ENSCAFG00000010151,ENSCAFG00000015545,ENSCAFG00000006102,ENSCAFG00000010925,ENSCAFG00000001220,ENSCAFG00000001043,ENSCAFG00000015603,ENSCAFG00000007514,ENSCAFG00000032095,…
GO:0001694	histamine biosynthetic process	biological_process	0.025516	2	3789	2	17684	ENSCAFG00000015072,ENSCAFG00000007892
GO:0010269	response to selenium ion	biological_process	0.025576	3	3789	5	17684	ENSCAFG00000004074,ENSCAFG00000005439,ENSCAFG00000028589
GO:0004103	choline kinase activity	molecular_function	0.025614	2	3789	2	17684	ENSCAFG00000000579,ENSCAFG00000010937
GO:0000812	Swr1 complex	cellular_component	0.025623	5	3789	11	17684	ENSCAFG00000013299,ENSCAFG00000001186,ENSCAFG00000011748,ENSCAFG00000003844,ENSCAFG00000003481
GO:0072164	mesonephric tubule development	biological_process	0.025633	5	3789	11	17684	ENSCAFG00000014661,ENSCAFG00000009595,ENSCAFG00000019424,ENSCAFG00000018254,ENSCAFG00000003775
GO:0071901	negative regulation of protein serine/threonine kinase activity	biological_process	0.025962	22	3789	89	17684	ENSCAFG00000013540,ENSCAFG00000007750,ENSCAFG00000016425,ENSCAFG00000004617,ENSCAFG00000014463,ENSCAFG00000000387,ENSCAFG00000024148,ENSCAFG00000000374,ENSCAFG00000013831,ENSCAFG00000005810,ENSCAFG00000023165,ENSCAFG00000006100,ENSCAFG00000008353,ENSCAFG00000013244,ENSCAFG00000023317,ENSCAFG00000003889,ENSCAFG00000032027,ENSCAFG00000004651,ENSCAFG00000016988,ENSCAFG00000031149,ENSCAFG00000020290,…
GO:2001032	regulation of double-strand break repair via nonhomologous end joining	biological_process	0.026113	6	3789	15	17684	ENSCAFG00000010184,ENSCAFG00000016722,ENSCAFG00000016097,ENSCAFG00000014951,ENSCAFG00000018420,ENSCAFG00000016583
GO:0002700	regulation of production of molecular mediator of immune response	biological_process	0.026136	25	3789	103	17684	ENSCAFG00000001602,ENSCAFG00000023201,ENSCAFG00000016583,ENSCAFG00000007303,ENSCAFG00000012878,ENSCAFG00000000374,ENSCAFG00000011265,ENSCAFG00000003701,ENSCAFG00000013547,ENSCAFG00000013320,ENSCAFG00000002147,ENSCAFG00000018481,ENSCAFG00000007406,ENSCAFG00000005693,ENSCAFG00000016097,ENSCAFG00000014951,ENSCAFG00000007027,ENSCAFG00000013904,ENSCAFG00000007029,ENSCAFG00000001378,ENSCAFG00000018945,…
GO:0001836	release of cytochrome c from mitochondria	biological_process	0.026188	11	3789	37	17684	ENSCAFG00000032043,ENSCAFG00000013800,ENSCAFG00000000769,ENSCAFG00000016714,ENSCAFG00000005445,ENSCAFG00000016443,ENSCAFG00000018007,ENSCAFG00000006432,ENSCAFG00000015383,ENSCAFG00000024645,ENSCAFG00000003867
GO:0005581	collagen	cellular_component	0.026251	14	3789	49	17684	ENSCAFG00000000896,ENSCAFG00000004662,ENSCAFG00000018825,ENSCAFG00000018016,ENSCAFG00000010426,ENSCAFG00000013694,ENSCAFG00000000848,ENSCAFG00000010547,ENSCAFG00000006069,ENSCAFG00000017958,ENSCAFG00000003265,ENSCAFG00000000903,ENSCAFG00000003327,ENSCAFG00000032454
GO:0045414	regulation of interleukin-8 biosynthetic process	biological_process	0.026379	5	3789	12	17684	ENSCAFG00000007892,ENSCAFG00000023201,ENSCAFG00000012886,ENSCAFG00000011698,ENSCAFG00000023498
GO:0045737	positive regulation of cyclin-dependent protein kinase activity	biological_process	0.026462	9	3789	27	17684	ENSCAFG00000019424,ENSCAFG00000018007,ENSCAFG00000009595,ENSCAFG00000017831,ENSCAFG00000004627,ENSCAFG00000005031,ENSCAFG00000013539,ENSCAFG00000013244,ENSCAFG00000019264
GO:0009083	branched-chain amino acid catabolic process	biological_process	0.026593	5	3789	11	17684	ENSCAFG00000002977,ENSCAFG00000003901,ENSCAFG00000013085,ENSCAFG00000007887,ENSCAFG00000002341
GO:0016035	zeta DNA polymerase complex	cellular_component	0.026753	2	3789	2	17684	ENSCAFG00000016583,ENSCAFG00000003942
GO:0002625	regulation of T cell antigen processing and presentation	biological_process	0.026795	2	3789	2	17684	ENSCAFG00000010925,ENSCAFG00000015519
GO:0006778	porphyrin-containing compound metabolic process	biological_process	0.026807	8	3789	23	17684	ENSCAFG00000015130,ENSCAFG00000001766,ENSCAFG00000014308,ENSCAFG00000015665,ENSCAFG00000012866,ENSCAFG00000009881,ENSCAFG00000003246,ENSCAFG00000012811
GO:0051536	iron-sulfur cluster binding	molecular_function	0.02687	14	3789	50	17684	ENSCAFG00000001766,ENSCAFG00000019618,ENSCAFG00000011083,ENSCAFG00000013333,ENSCAFG00000008681,ENSCAFG00000010226,ENSCAFG00000013144,ENSCAFG00000019529,ENSCAFG00000014236,ENSCAFG00000011109,ENSCAFG00000007913,ENSCAFG00000015991,ENSCAFG00000019439,ENSCAFG00000001075
GO:0051540	metal cluster binding	molecular_function	0.02687	14	3789	50	17684	ENSCAFG00000001075,ENSCAFG00000019439,ENSCAFG00000015991,ENSCAFG00000014236,ENSCAFG00000011109,ENSCAFG00000007913,ENSCAFG00000019529,ENSCAFG00000013144,ENSCAFG00000013333,ENSCAFG00000008681,ENSCAFG00000010226,ENSCAFG00000011083,ENSCAFG00000019618,ENSCAFG00000001766
GO:0016410	N-acyltransferase activity	molecular_function	0.026884	20	3789	78	17684	ENSCAFG00000014308,ENSCAFG00000013654,ENSCAFG00000006498,ENSCAFG00000017385,ENSCAFG00000010694,ENSCAFG00000023863,ENSCAFG00000011826,ENSCAFG00000014913,ENSCAFG00000005810,ENSCAFG00000008262,ENSCAFG00000032025,ENSCAFG00000019830,ENSCAFG00000013299,ENSCAFG00000016670,ENSCAFG00000013332,ENSCAFG00000000414,ENSCAFG00000013869,ENSCAFG00000009881,ENSCAFG00000018249,ENSCAFG00000003481
GO:0030337	DNA polymerase processivity factor activity	molecular_function	0.026936	2	3789	2	17684	ENSCAFG00000018475,ENSCAFG00000006030
GO:0050994	regulation of lipid catabolic process	biological_process	0.027014	11	3789	37	17684	ENSCAFG00000004615,ENSCAFG00000029553,ENSCAFG00000004610,ENSCAFG00000013322,ENSCAFG00000010840,ENSCAFG00000012886,ENSCAFG00000013306,ENSCAFG00000006968,ENSCAFG00000018798,ENSCAFG00000008487,ENSCAFG00000013327
GO:0045350	interferon-beta biosynthetic process	biological_process	0.027136	4	3789	8	17684	ENSCAFG00000023498,ENSCAFG00000007406,ENSCAFG00000011698,ENSCAFG00000023201
GO:0045357	regulation of interferon-beta biosynthetic process	biological_process	0.027136	4	3789	8	17684	ENSCAFG00000023498,ENSCAFG00000007406,ENSCAFG00000011698,ENSCAFG00000023201
GO:0006779	porphyrin-containing compound biosynthetic process	biological_process	0.027151	6	3789	15	17684	ENSCAFG00000012866,ENSCAFG00000012811,ENSCAFG00000003246,ENSCAFG00000015130,ENSCAFG00000001766,ENSCAFG00000014308
GO:0002367	cytokine production involved in immune response	biological_process	0.027177	18	3789	69	17684	ENSCAFG00000010815,ENSCAFG00000012886,ENSCAFG00000007027,ENSCAFG00000007406,ENSCAFG00000008351,ENSCAFG00000010925,ENSCAFG00000001378,ENSCAFG00000013904,ENSCAFG00000007029,ENSCAFG00000003701,ENSCAFG00000013547,ENSCAFG00000002147,ENSCAFG00000009818,ENSCAFG00000013320,ENSCAFG00000012878,ENSCAFG00000006888,ENSCAFG00000000374,ENSCAFG00000023201
GO:0042054	histone methyltransferase activity	molecular_function	0.027193	14	3789	49	17684	ENSCAFG00000018498,ENSCAFG00000014951,ENSCAFG00000010920,ENSCAFG00000016473,ENSCAFG00000018892,ENSCAFG00000006878,ENSCAFG00000015545,ENSCAFG00000016944,ENSCAFG00000017821,ENSCAFG00000009848,ENSCAFG00000002594,ENSCAFG00000004341,ENSCAFG00000000669,ENSCAFG00000019830
GO:0017126	nucleologenesis	biological_process	0.02722	2	3789	2	17684	ENSCAFG00000007174,ENSCAFG00000014424
GO:0016840	carbon-nitrogen lyase activity	molecular_function	0.027354	4	3789	8	17684	ENSCAFG00000004322,ENSCAFG00000009097,ENSCAFG00000006412,ENSCAFG00000010332
GO:0055092	sterol homeostasis	biological_process	0.02736	16	3789	59	17684	ENSCAFG00000013327,ENSCAFG00000000931,ENSCAFG00000004617,ENSCAFG00000009671,ENSCAFG00000013320,ENSCAFG00000013306,ENSCAFG00000018798,ENSCAFG00000001034,ENSCAFG00000013322,ENSCAFG00000003887,ENSCAFG00000018183,ENSCAFG00000006968,ENSCAFG00000012886,ENSCAFG00000010540,ENSCAFG00000008230,ENSCAFG00000005081
GO:0052815	medium-chain acyl-CoA hydrolase activity	molecular_function	0.027412	2	3789	2	17684	ENSCAFG00000009768,ENSCAFG00000023863
GO:0042799	histone methyltransferase activity (H4-K20 specific)	molecular_function	0.027504	2	3789	2	17684	ENSCAFG00000010920,ENSCAFG00000002594
GO:2000781	positive regulation of double-strand break repair	biological_process	0.02754	6	3789	15	17684	ENSCAFG00000016722,ENSCAFG00000008034,ENSCAFG00000016097,ENSCAFG00000015707,ENSCAFG00000018420,ENSCAFG00000016583
GO:0022403	cell cycle phase	biological_process	0.027596	30	3789	128	17684	ENSCAFG00000017366,ENSCAFG00000009579,ENSCAFG00000006290,ENSCAFG00000006143,ENSCAFG00000008729,ENSCAFG00000000951,ENSCAFG00000004125,ENSCAFG00000017252,ENSCAFG00000009595,ENSCAFG00000014273,ENSCAFG00000018492,ENSCAFG00000031691,ENSCAFG00000018537,ENSCAFG00000015381,ENSCAFG00000014571,ENSCAFG00000011370,ENSCAFG00000006498,ENSCAFG00000002753,ENSCAFG00000012687,ENSCAFG00000013244,ENSCAFG00000002998,…
GO:0004821	histidine-tRNA ligase activity	molecular_function	0.027603	2	3789	2	17684	ENSCAFG00000005899,ENSCAFG00000005905
GO:0006427	histidyl-tRNA aminoacylation	biological_process	0.027603	2	3789	2	17684	ENSCAFG00000005905,ENSCAFG00000005899
GO:0016881	acid-amino acid ligase activity	molecular_function	0.027796	52	3789	241	17684	ENSCAFG00000001068,ENSCAFG00000007652,ENSCAFG00000009745,ENSCAFG00000007694,ENSCAFG00000014541,ENSCAFG00000019581,ENSCAFG00000009863,ENSCAFG00000019248,ENSCAFG00000007258,ENSCAFG00000015133,ENSCAFG00000032187,ENSCAFG00000006425,ENSCAFG00000010870,ENSCAFG00000032095,ENSCAFG00000020126,ENSCAFG00000009771,ENSCAFG00000029790,ENSCAFG00000019463,ENSCAFG00000019467,ENSCAFG00000015105,ENSCAFG00000023029,…
GO:1900271	regulation of long-term synaptic potentiation	biological_process	0.027899	7	3789	19	17684	ENSCAFG00000000360,ENSCAFG00000000777,ENSCAFG00000009015,ENSCAFG00000004617,ENSCAFG00000031150,ENSCAFG00000032489,ENSCAFG00000008557
GO:0003407	neural retina development	biological_process	0.027977	12	3789	41	17684	ENSCAFG00000009015,ENSCAFG00000019823,ENSCAFG00000015233,ENSCAFG00000004368,ENSCAFG00000009111,ENSCAFG00000011547,ENSCAFG00000002635,ENSCAFG00000003472,ENSCAFG00000004038,ENSCAFG00000008497,ENSCAFG00000013555,ENSCAFG00000024167
GO:0072208	metanephric smooth muscle tissue development	biological_process	0.028095	2	3789	2	17684	ENSCAFG00000003775,ENSCAFG00000009595
GO:0072183	negative regulation of nephron tubule epithelial cell differentiation	biological_process	0.028095	2	3789	2	17684	ENSCAFG00000009797,ENSCAFG00000003775
GO:2000697	negative regulation of epithelial cell differentiation involved in kidney development	biological_process	0.028095	2	3789	2	17684	ENSCAFG00000009797,ENSCAFG00000003775
GO:0008520	L-ascorbate:sodium symporter activity	molecular_function	0.028102	2	3789	2	17684	ENSCAFG00000005686,ENSCAFG00000006042
GO:0015229	L-ascorbic acid transporter activity	molecular_function	0.028102	2	3789	2	17684	ENSCAFG00000006042,ENSCAFG00000005686
GO:0015882	L-ascorbic acid transport	biological_process	0.028102	2	3789	2	17684	ENSCAFG00000005686,ENSCAFG00000006042
GO:0070890	sodium-dependent L-ascorbate transmembrane transporter activity	molecular_function	0.028102	2	3789	2	17684	ENSCAFG00000006042,ENSCAFG00000005686
GO:0070904	transepithelial L-ascorbic acid transport	biological_process	0.028102	2	3789	2	17684	ENSCAFG00000005686,ENSCAFG00000006042
GO:0006359	regulation of transcription from RNA polymerase III promoter	biological_process	0.028158	6	3789	15	17684	ENSCAFG00000016648,ENSCAFG00000000160,ENSCAFG00000007155,ENSCAFG00000004119,ENSCAFG00000007822,ENSCAFG00000006183
GO:0004615	phosphomannomutase activity	molecular_function	0.028284	2	3789	2	17684	ENSCAFG00000019010,ENSCAFG00000001049
GO:0007616	long-term memory	biological_process	0.028347	7	3789	19	17684	ENSCAFG00000015381,ENSCAFG00000007379,ENSCAFG00000009015,ENSCAFG00000019499,ENSCAFG00000004617,ENSCAFG00000016425,ENSCAFG00000003838
GO:0070286	axonemal dynein complex assembly	biological_process	0.028395	8	3789	23	17684	ENSCAFG00000019964,ENSCAFG00000002615,ENSCAFG00000010384,ENSCAFG00000017400,ENSCAFG00000014201,ENSCAFG00000004346,ENSCAFG00000001108,ENSCAFG00000011540
GO:0051258	protein polymerization	biological_process	0.028546	43	3789	198	17684	ENSCAFG00000015519,ENSCAFG00000016400,ENSCAFG00000011565,ENSCAFG00000003408,ENSCAFG00000005402,ENSCAFG00000015528,ENSCAFG00000006531,ENSCAFG00000014001,ENSCAFG00000013244,ENSCAFG00000031185,ENSCAFG00000024150,ENSCAFG00000016648,ENSCAFG00000000387,ENSCAFG00000031146,ENSCAFG00000023309,ENSCAFG00000000769,ENSCAFG00000009128,ENSCAFG00000003406,ENSCAFG00000007270,ENSCAFG00000024992,ENSCAFG00000005521,…
GO:0006776	vitamin A metabolic process	biological_process	0.028557	2	3789	2	17684	ENSCAFG00000030403,ENSCAFG00000032569
GO:0032722	positive regulation of chemokine production	biological_process	0.028561	9	3789	28	17684	ENSCAFG00000007029,ENSCAFG00000011698,ENSCAFG00000008351,ENSCAFG00000007406,ENSCAFG00000007027,ENSCAFG00000000777,ENSCAFG00000013694,ENSCAFG00000006051,ENSCAFG00000002142
GO:0045715	negative regulation of low-density lipoprotein particle receptor biosynthetic process	biological_process	0.028562	2	3789	2	17684	ENSCAFG00000013694,ENSCAFG00000014597
GO:0005057	receptor signaling protein activity	molecular_function	0.028569	13	3789	45	17684	ENSCAFG00000001338,ENSCAFG00000013774,ENSCAFG00000018898,ENSCAFG00000010239,ENSCAFG00000017567,ENSCAFG00000013415,ENSCAFG00000016679,ENSCAFG00000009321,ENSCAFG00000013140,ENSCAFG00000017039,ENSCAFG00000001378,ENSCAFG00000001382,ENSCAFG00000000395
GO:0030162	regulation of proteolysis	biological_process	0.028578	44	3789	203	17684	ENSCAFG00000020290,ENSCAFG00000015223,ENSCAFG00000000627,ENSCAFG00000001981,ENSCAFG00000019674,ENSCAFG00000031099,ENSCAFG00000000395,ENSCAFG00000024818,ENSCAFG00000005638,ENSCAFG00000016988,ENSCAFG00000023602,ENSCAFG00000004038,ENSCAFG00000006407,ENSCAFG00000014586,ENSCAFG00000005343,ENSCAFG00000010404,ENSCAFG00000002288,ENSCAFG00000002605,ENSCAFG00000006553,ENSCAFG00000010840,ENSCAFG00000002792,…
GO:0000164	protein phosphatase type 1 complex	cellular_component	0.028637	4	3789	8	17684	ENSCAFG00000010831,ENSCAFG00000006673,ENSCAFG00000030576,ENSCAFG00000011565
GO:0042360	vitamin E metabolic process	biological_process	0.02865	2	3789	2	17684	ENSCAFG00000028514,ENSCAFG00000009837
GO:0019538	protein metabolic process	biological_process	0.028663	767	3789	4471	17684	ENSCAFG00000004615,ENSCAFG00000001176,ENSCAFG00000005358,ENSCAFG00000008992,ENSCAFG00000009855,ENSCAFG00000017402,ENSCAFG00000023602,ENSCAFG00000013060,ENSCAFG00000015315,ENSCAFG00000002152,ENSCAFG00000004341,ENSCAFG00000015665,ENSCAFG00000012715,ENSCAFG00000012360,ENSCAFG00000011590,ENSCAFG00000014029,ENSCAFG00000011850,ENSCAFG00000012400,ENSCAFG00000012950,ENSCAFG00000018642,ENSCAFG00000002124,…
GO:0032025	response to cobalt ion	biological_process	0.028695	2	3789	2	17684	ENSCAFG00000029387,ENSCAFG00000024645
GO:0071279	cellular response to cobalt ion	biological_process	0.028695	2	3789	2	17684	ENSCAFG00000029387,ENSCAFG00000024645
GO:0015935	small ribosomal subunit	cellular_component	0.028707	22	3789	99	17684	ENSCAFG00000007171,ENSCAFG00000011435,ENSCAFG00000003263,ENSCAFG00000018018,ENSCAFG00000010261,ENSCAFG00000001928,ENSCAFG00000018545,ENSCAFG00000012234,ENSCAFG00000004800,ENSCAFG00000008174,ENSCAFG00000017386,ENSCAFG00000005501,ENSCAFG00000030390,ENSCAFG00000011810,ENSCAFG00000000411,ENSCAFG00000005402,ENSCAFG00000007757,ENSCAFG00000023247,ENSCAFG00000019472,ENSCAFG00000032295,ENSCAFG00000005623,…
GO:0051568	histone H3-K4 methylation	biological_process	0.028781	14	3789	50	17684	ENSCAFG00000018892,ENSCAFG00000009882,ENSCAFG00000007268,ENSCAFG00000006878,ENSCAFG00000016976,ENSCAFG00000010414,ENSCAFG00000019830,ENSCAFG00000008728,ENSCAFG00000017821,ENSCAFG00000009848,ENSCAFG00000016944,ENSCAFG00000017252,ENSCAFG00000010923,ENSCAFG00000007638
GO:0004357	glutamate-cysteine ligase activity	molecular_function	0.028866	2	3789	2	17684	ENSCAFG00000002288,ENSCAFG00000020126
GO:0017109	glutamate-cysteine ligase complex	cellular_component	0.028866	2	3789	2	17684	ENSCAFG00000002288,ENSCAFG00000020126
GO:0030450	regulation of complement activation, classical pathway	biological_process	0.028885	2	3789	2	17684	ENSCAFG00000024982,ENSCAFG00000025093
GO:0045959	negative regulation of complement activation, classical pathway	biological_process	0.028885	2	3789	2	17684	ENSCAFG00000025093,ENSCAFG00000024982
GO:0031074	nucleocytoplasmic shuttling complex	cellular_component	0.028906	2	3789	2	17684	ENSCAFG00000015266,ENSCAFG00000001892
GO:0033565	ESCRT-0 complex	cellular_component	0.028921	2	3789	2	17684	ENSCAFG00000004516,ENSCAFG00000005789
GO:0050254	rhodopsin kinase activity	molecular_function	0.028924	2	3789	2	17684	ENSCAFG00000006393,ENSCAFG00000007702
GO:0036363	transforming growth factor beta activation	biological_process	0.028925	2	3789	2	17684	ENSCAFG00000013500,ENSCAFG00000001981
GO:0051697	protein delipidation	biological_process	0.02893	2	3789	2	17684	ENSCAFG00000013054,ENSCAFG00000018009
GO:0003870	5-aminolevulinate synthase activity	molecular_function	0.028937	2	3789	2	17684	ENSCAFG00000014308,ENSCAFG00000009881
GO:0016749	N-succinyltransferase activity	molecular_function	0.028937	2	3789	2	17684	ENSCAFG00000009881,ENSCAFG00000014308
GO:0002133	polycystin complex	cellular_component	0.028937	2	3789	2	17684	ENSCAFG00000009595,ENSCAFG00000019424
GO:0003884	D-amino-acid oxidase activity	molecular_function	0.028937	2	3789	2	17684	ENSCAFG00000011224,ENSCAFG00000003882
GO:0004704	NF-kappaB-inducing kinase activity	molecular_function	0.028937	2	3789	2	17684	ENSCAFG00000010239,ENSCAFG00000013774
GO:0004909	interleukin-1, Type I, activating receptor activity	molecular_function	0.028937	2	3789	2	17684	ENSCAFG00000002147,ENSCAFG00000002145
GO:0006578	amino-acid betaine biosynthetic process	biological_process	0.028937	2	3789	2	17684	ENSCAFG00000010174,ENSCAFG00000019642
GO:0008355	olfactory learning	biological_process	0.028937	2	3789	2	17684	ENSCAFG00000019499,ENSCAFG00000004090
GO:0019478	D-amino acid catabolic process	biological_process	0.028937	2	3789	2	17684	ENSCAFG00000011224,ENSCAFG00000003882
GO:0019556	histidine catabolic process to glutamate and formamide	biological_process	0.028937	2	3789	2	17684	ENSCAFG00000006412,ENSCAFG00000006406
GO:0019781	NEDD8 activating enzyme activity	molecular_function	0.028937	2	3789	2	17684	ENSCAFG00000006548,ENSCAFG00000020403
GO:0034685	alphav-beta6 integrin complex	cellular_component	0.028937	2	3789	2	17684	ENSCAFG00000014597,ENSCAFG00000009877
GO:0043378	positive regulation of CD8-positive, alpha-beta T cell differentiation	biological_process	0.028937	2	3789	2	17684	ENSCAFG00000006413,ENSCAFG00000020389
GO:0043606	formamide metabolic process	biological_process	0.028937	2	3789	2	17684	ENSCAFG00000006412,ENSCAFG00000006406
GO:0045329	carnitine biosynthetic process	biological_process	0.028937	2	3789	2	17684	ENSCAFG00000019642,ENSCAFG00000010174
GO:0046836	glycolipid transport	biological_process	0.028937	2	3789	2	17684	ENSCAFG00000008732,ENSCAFG00000003056
GO:0050649	testosterone 6-beta-hydroxylase activity	molecular_function	0.028937	2	3789	2	17684	ENSCAFG00000014942,ENSCAFG00000014877
GO:0051599	response to hydrostatic pressure	biological_process	0.028937	2	3789	2	17684	ENSCAFG00000009595,ENSCAFG00000009564
GO:0090204	protein localization to nuclear pore	biological_process	0.028937	2	3789	2	17684	ENSCAFG00000005707,ENSCAFG00000012431
GO:0097343	ripoptosome assembly	biological_process	0.028937	2	3789	2	17684	ENSCAFG00000009802,ENSCAFG00000009321
GO:1901026	ripoptosome assembly involved in necroptosis	biological_process	0.028937	2	3789	2	17684	ENSCAFG00000009802,ENSCAFG00000009321
GO:0004070	aspartate carbamoyltransferase activity	molecular_function	0.028937	2	3789	2	17684	ENSCAFG00000013966,ENSCAFG00000004767
GO:0004087	carbamoyl-phosphate synthase (ammonia) activity	molecular_function	0.028937	2	3789	2	17684	ENSCAFG00000004767,ENSCAFG00000013966
GO:0004088	carbamoyl-phosphate synthase (glutamine-hydrolyzing) activity	molecular_function	0.028937	2	3789	2	17684	ENSCAFG00000013966,ENSCAFG00000004767
GO:0004151	dihydroorotase activity	molecular_function	0.028937	2	3789	2	17684	ENSCAFG00000013966,ENSCAFG00000004767
GO:0016586	RSC complex	cellular_component	0.028937	2	3789	2	17684	ENSCAFG00000018498,ENSCAFG00000009084
GO:0070408	carbamoyl phosphate metabolic process	biological_process	0.028937	2	3789	2	17684	ENSCAFG00000004767,ENSCAFG00000013966
GO:0070409	carbamoyl phosphate biosynthetic process	biological_process	0.028937	2	3789	2	17684	ENSCAFG00000013966,ENSCAFG00000004767
GO:0052746	inositol phosphorylation	biological_process	0.028937	2	3789	2	17684	ENSCAFG00000002293,ENSCAFG00000011056
GO:0004419	hydroxymethylglutaryl-CoA lyase activity	molecular_function	0.028937	2	3789	2	17684	ENSCAFG00000013085,ENSCAFG00000002341
GO:0047696	beta-adrenergic receptor kinase activity	molecular_function	0.028937	2	3789	2	17684	ENSCAFG00000016388,ENSCAFG00000012129
GO:0005759	mitochondrial matrix	cellular_component	0.0291	42	3789	196	17684	ENSCAFG00000006450,ENSCAFG00000030257,ENSCAFG00000005402,ENSCAFG00000013710,ENSCAFG00000011810,ENSCAFG00000007868,ENSCAFG00000019674,ENSCAFG00000009881,ENSCAFG00000001176,ENSCAFG00000000411,ENSCAFG00000013966,ENSCAFG00000019971,ENSCAFG00000006589,ENSCAFG00000014614,ENSCAFG00000018475,ENSCAFG00000018346,ENSCAFG00000000115,ENSCAFG00000020119,ENSCAFG00000007887,ENSCAFG00000005623,ENSCAFG00000032043,…
GO:0043274	phospholipase binding	molecular_function	0.029105	4	3789	8	17684	ENSCAFG00000016708,ENSCAFG00000004610,ENSCAFG00000015519,ENSCAFG00000000769
GO:0051654	establishment of mitochondrion localization	biological_process	0.029226	4	3789	8	17684	ENSCAFG00000018443,ENSCAFG00000019647,ENSCAFG00000023443,ENSCAFG00000004626
GO:0050857	positive regulation of antigen receptor-mediated signaling pathway	biological_process	0.029308	7	3789	19	17684	ENSCAFG00000011265,ENSCAFG00000010142,ENSCAFG00000004723,ENSCAFG00000009802,ENSCAFG00000005402,ENSCAFG00000020416,ENSCAFG00000004626
GO:0006479	protein methylation	biological_process	0.029357	32	3789	138	17684	ENSCAFG00000010414,ENSCAFG00000009616,ENSCAFG00000011439,ENSCAFG00000002594,ENSCAFG00000016944,ENSCAFG00000017252,ENSCAFG00000007638,ENSCAFG00000010923,ENSCAFG00000016558,ENSCAFG00000018892,ENSCAFG00000016473,ENSCAFG00000014951,ENSCAFG00000008728,ENSCAFG00000000669,ENSCAFG00000004341,ENSCAFG00000006096,ENSCAFG00000018498,ENSCAFG00000006743,ENSCAFG00000019830,ENSCAFG00000018517,ENSCAFG00000017821,…
GO:0008213	protein alkylation	biological_process	0.029357	32	3789	138	17684	ENSCAFG00000017821,ENSCAFG00000006743,ENSCAFG00000019830,ENSCAFG00000018517,ENSCAFG00000015545,ENSCAFG00000010296,ENSCAFG00000009848,ENSCAFG00000003790,ENSCAFG00000016976,ENSCAFG00000004475,ENSCAFG00000006878,ENSCAFG00000007268,ENSCAFG00000017438,ENSCAFG00000010920,ENSCAFG00000009882,ENSCAFG00000011439,ENSCAFG00000002594,ENSCAFG00000016944,ENSCAFG00000017252,ENSCAFG00000007638,ENSCAFG00000010923,…
GO:0055088	lipid homeostasis	biological_process	0.029574	23	3789	94	17684	ENSCAFG00000015430,ENSCAFG00000031622,ENSCAFG00000006968,ENSCAFG00000012886,ENSCAFG00000010540,ENSCAFG00000008230,ENSCAFG00000005081,ENSCAFG00000017534,ENSCAFG00000007054,ENSCAFG00000003887,ENSCAFG00000004989,ENSCAFG00000017996,ENSCAFG00000018183,ENSCAFG00000001034,ENSCAFG00000013322,ENSCAFG00000013320,ENSCAFG00000013306,ENSCAFG00000018798,ENSCAFG00000004617,ENSCAFG00000009671,ENSCAFG00000004614,…
GO:1901987	regulation of cell cycle phase transition	biological_process	0.029748	53	3789	249	17684	ENSCAFG00000013216,ENSCAFG00000006447,ENSCAFG00000006269,ENSCAFG00000001922,ENSCAFG00000013332,ENSCAFG00000017366,ENSCAFG00000001220,ENSCAFG00000018324,ENSCAFG00000024992,ENSCAFG00000004125,ENSCAFG00000009595,ENSCAFG00000009119,ENSCAFG00000018537,ENSCAFG00000031691,ENSCAFG00000005878,ENSCAFG00000014273,ENSCAFG00000012687,ENSCAFG00000003889,ENSCAFG00000000491,ENSCAFG00000011961,ENSCAFG00000014571,…
GO:0045010	actin nucleation	biological_process	0.02983	12	3789	41	17684	ENSCAFG00000006531,ENSCAFG00000015094,ENSCAFG00000015081,ENSCAFG00000015519,ENSCAFG00000011565,ENSCAFG00000012817,ENSCAFG00000015743,ENSCAFG00000009293,ENSCAFG00000009720,ENSCAFG00000019811,ENSCAFG00000013341,ENSCAFG00000016125
GO:1900364	negative regulation of mRNA polyadenylation	biological_process	0.029885	4	3789	8	17684	ENSCAFG00000017415,ENSCAFG00000005469,ENSCAFG00000007638,ENSCAFG00000000690
GO:0008429	phosphatidylethanolamine binding	molecular_function	0.029897	4	3789	8	17684	ENSCAFG00000000108,ENSCAFG00000009837,ENSCAFG00000007559,ENSCAFG00000015737
GO:0006520	cellular amino acid metabolic process	biological_process	0.03015	64	3789	308	17684	ENSCAFG00000009292,ENSCAFG00000017058,ENSCAFG00000001128,ENSCAFG00000011224,ENSCAFG00000017673,ENSCAFG00000002722,ENSCAFG00000000617,ENSCAFG00000016095,ENSCAFG00000001416,ENSCAFG00000009917,ENSCAFG00000023863,ENSCAFG00000006176,ENSCAFG00000007203,ENSCAFG00000004767,ENSCAFG00000015072,ENSCAFG00000005905,ENSCAFG00000019812,ENSCAFG00000007310,ENSCAFG00000006412,ENSCAFG00000000636,ENSCAFG00000019030,…
GO:0030643	cellular phosphate ion homeostasis	biological_process	0.030157	4	3789	8	17684	ENSCAFG00000016412,ENSCAFG00000019464,ENSCAFG00000015365,ENSCAFG00000004599
GO:0072502	cellular trivalent inorganic anion homeostasis	biological_process	0.030157	4	3789	8	17684	ENSCAFG00000015365,ENSCAFG00000016412,ENSCAFG00000019464,ENSCAFG00000004599
GO:0001817	regulation of cytokine production	biological_process	0.030184	88	3789	443	17684	ENSCAFG00000012878,ENSCAFG00000004817,ENSCAFG00000023498,ENSCAFG00000002998,ENSCAFG00000009818,ENSCAFG00000006553,ENSCAFG00000002147,ENSCAFG00000002753,ENSCAFG00000000777,ENSCAFG00000003701,ENSCAFG00000016175,ENSCAFG00000018462,ENSCAFG00000018945,ENSCAFG00000005129,ENSCAFG00000001378,ENSCAFG00000007029,ENSCAFG00000016988,ENSCAFG00000005759,ENSCAFG00000013299,ENSCAFG00000007626,ENSCAFG00000001981,…
GO:0043462	regulation of ATPase activity	biological_process	0.030361	12	3789	42	17684	ENSCAFG00000012665,ENSCAFG00000032043,ENSCAFG00000006390,ENSCAFG00000029355,ENSCAFG00000002598,ENSCAFG00000016703,ENSCAFG00000012431,ENSCAFG00000006560,ENSCAFG00000031007,ENSCAFG00000015827,ENSCAFG00000002618,ENSCAFG00000015223
GO:0050748	negative regulation of lipoprotein metabolic process	biological_process	0.030573	3	3789	5	17684	ENSCAFG00000005358,ENSCAFG00000013306,ENSCAFG00000014597
GO:0009996	negative regulation of cell fate specification	biological_process	0.030597	3	3789	5	17684	ENSCAFG00000001179,ENSCAFG00000008353,ENSCAFG00000030023
GO:0097361	CIA complex	cellular_component	0.030663	3	3789	5	17684	ENSCAFG00000019618,ENSCAFG00000020394,ENSCAFG00000006776
GO:0032757	positive regulation of interleukin-8 production	biological_process	0.030746	7	3789	20	17684	ENSCAFG00000019674,ENSCAFG00000007406,ENSCAFG00000011698,ENSCAFG00000009321,ENSCAFG00000009818,ENSCAFG00000013694,ENSCAFG00000008351
GO:0035014	phosphatidylinositol 3-kinase regulator activity	molecular_function	0.030807	6	3789	16	17684	ENSCAFG00000008573,ENSCAFG00000017387,ENSCAFG00000010293,ENSCAFG00000007626,ENSCAFG00000006180,ENSCAFG00000017382
GO:0008216	spermidine metabolic process	biological_process	0.030811	3	3789	5	17684	ENSCAFG00000017385,ENSCAFG00000032626,ENSCAFG00000016670
GO:0007289	spermatid nucleus differentiation	biological_process	0.030823	6	3789	16	17684	ENSCAFG00000009705,ENSCAFG00000004626,ENSCAFG00000000928,ENSCAFG00000006553,ENSCAFG00000002729,ENSCAFG00000010465
GO:0015248	sterol transporter activity	molecular_function	0.031422	9	3789	28	17684	ENSCAFG00000003887,ENSCAFG00000013327,ENSCAFG00000030762,ENSCAFG00000004617,ENSCAFG00000005707,ENSCAFG00000013320,ENSCAFG00000003849,ENSCAFG00000012886,ENSCAFG00000013306
GO:0072528	pyrimidine-containing compound biosynthetic process	biological_process	0.031502	10	3789	33	17684	ENSCAFG00000025529,ENSCAFG00000004767,ENSCAFG00000001186,ENSCAFG00000010362,ENSCAFG00000013966,ENSCAFG00000023628,ENSCAFG00000004030,ENSCAFG00000032389,ENSCAFG00000016648,ENSCAFG00000013076
GO:0043023	ribosomal large subunit binding	molecular_function	0.03161	5	3789	12	17684	ENSCAFG00000014352,ENSCAFG00000015485,ENSCAFG00000014226,ENSCAFG00000002755,ENSCAFG00000013178
GO:0060192	negative regulation of lipase activity	biological_process	0.031616	5	3789	12	17684	ENSCAFG00000018798,ENSCAFG00000012886,ENSCAFG00000019835,ENSCAFG00000013322,ENSCAFG00000004615
GO:0022892	substrate-specific transporter activity	molecular_function	0.031722	192	3789	1038	17684	ENSCAFG00000029658,ENSCAFG00000030359,ENSCAFG00000029471,ENSCAFG00000009061,ENSCAFG00000014737,ENSCAFG00000014979,ENSCAFG00000032738,ENSCAFG00000004543,ENSCAFG00000005773,ENSCAFG00000003372,ENSCAFG00000025442,ENSCAFG00000018831,ENSCAFG00000008684,ENSCAFG00000005437,ENSCAFG00000015600,ENSCAFG00000015048,ENSCAFG00000007200,ENSCAFG00000012764,ENSCAFG00000006372,ENSCAFG00000002939,ENSCAFG00000016572,…
GO:0070979	protein K11-linked ubiquitination	biological_process	0.03174	8	3789	24	17684	ENSCAFG00000019483,ENSCAFG00000000769,ENSCAFG00000029379,ENSCAFG00000031041,ENSCAFG00000016439,ENSCAFG00000031020,ENSCAFG00000009745,ENSCAFG00000001209
GO:0006829	zinc ion transport	biological_process	0.031754	8	3789	24	17684	ENSCAFG00000019998,ENSCAFG00000005438,ENSCAFG00000017398,ENSCAFG00000004488,ENSCAFG00000007670,ENSCAFG00000001798,ENSCAFG00000000112,ENSCAFG00000010142
GO:0015850	organic hydroxy compound transport	biological_process	0.031796	35	3789	157	17684	ENSCAFG00000030762,ENSCAFG00000005129,ENSCAFG00000000079,ENSCAFG00000005707,ENSCAFG00000024864,ENSCAFG00000004615,ENSCAFG00000019674,ENSCAFG00000000931,ENSCAFG00000002613,ENSCAFG00000009837,ENSCAFG00000006553,ENSCAFG00000013320,ENSCAFG00000016726,ENSCAFG00000009569,ENSCAFG00000002114,ENSCAFG00000018183,ENSCAFG00000003887,ENSCAFG00000009638,ENSCAFG00000013694,ENSCAFG00000008230,ENSCAFG00000000316,…
GO:0008298	intracellular mRNA localization	biological_process	0.031861	4	3789	8	17684	ENSCAFG00000016721,ENSCAFG00000006269,ENSCAFG00000019941,ENSCAFG00000029158
GO:0050918	positive chemotaxis	biological_process	0.032022	12	3789	42	17684	ENSCAFG00000006257,ENSCAFG00000000777,ENSCAFG00000029553,ENSCAFG00000009135,ENSCAFG00000015206,ENSCAFG00000015205,ENSCAFG00000014923,ENSCAFG00000003406,ENSCAFG00000013833,ENSCAFG00000001372,ENSCAFG00000019974,ENSCAFG00000001938
GO:0033138	positive regulation of peptidyl-serine phosphorylation	biological_process	0.032041	19	3789	75	17684	ENSCAFG00000018765,ENSCAFG00000029553,ENSCAFG00000016261,ENSCAFG00000008353,ENSCAFG00000012687,ENSCAFG00000008700,ENSCAFG00000000387,ENSCAFG00000016583,ENSCAFG00000007954,ENSCAFG00000005415,ENSCAFG00000009564,ENSCAFG00000019674,ENSCAFG00000001981,ENSCAFG00000002588,ENSCAFG00000008557,ENSCAFG00000001179,ENSCAFG00000010414,ENSCAFG00000006432,ENSCAFG00000001938
GO:0034770	histone H4-K20 methylation	biological_process	0.032147	4	3789	8	17684	ENSCAFG00000010920,ENSCAFG00000002594,ENSCAFG00000011439,ENSCAFG00000014951
GO:0030948	negative regulation of vascular endothelial growth factor receptor signaling pathway	biological_process	0.032232	4	3789	8	17684	ENSCAFG00000005789,ENSCAFG00000004662,ENSCAFG00000016086,ENSCAFG00000020290
GO:0034643	establishment of mitochondrion localization, microtubule-mediated	biological_process	0.032248	3	3789	5	17684	ENSCAFG00000019647,ENSCAFG00000018443,ENSCAFG00000023443
GO:0047497	mitochondrion transport along microtubule	biological_process	0.032248	3	3789	5	17684	ENSCAFG00000023443,ENSCAFG00000018443,ENSCAFG00000019647
GO:0002697	regulation of immune effector process	biological_process	0.032291	53	3789	252	17684	ENSCAFG00000012886,ENSCAFG00000010815,ENSCAFG00000000120,ENSCAFG00000014818,ENSCAFG00000014596,ENSCAFG00000018324,ENSCAFG00000010925,ENSCAFG00000007406,ENSCAFG00000007027,ENSCAFG00000031870,ENSCAFG00000025093,ENSCAFG00000019918,ENSCAFG00000023201,ENSCAFG00000030335,ENSCAFG00000007303,ENSCAFG00000018201,ENSCAFG00000024982,ENSCAFG00000000374,ENSCAFG00000011265,ENSCAFG00000006323,ENSCAFG00000004626,…
GO:0031334	positive regulation of protein complex assembly	biological_process	0.032324	37	3789	168	17684	ENSCAFG00000015081,ENSCAFG00000013662,ENSCAFG00000003867,ENSCAFG00000016261,ENSCAFG00000015094,ENSCAFG00000015827,ENSCAFG00000000245,ENSCAFG00000016714,ENSCAFG00000016125,ENSCAFG00000005474,ENSCAFG00000013341,ENSCAFG00000006413,ENSCAFG00000008034,ENSCAFG00000015743,ENSCAFG00000008700,ENSCAFG00000000414,ENSCAFG00000004032,ENSCAFG00000009720,ENSCAFG00000019811,ENSCAFG00000012817,ENSCAFG00000009293,…
GO:0072177	mesonephric duct development	biological_process	0.032433	4	3789	8	17684	ENSCAFG00000019424,ENSCAFG00000003775,ENSCAFG00000018254,ENSCAFG00000009595
GO:0004812	aminoacyl-tRNA ligase activity	molecular_function	0.032434	12	3789	41	17684	ENSCAFG00000017058,ENSCAFG00000006082,ENSCAFG00000019492,ENSCAFG00000005899,ENSCAFG00000003086,ENSCAFG00000001989,ENSCAFG00000017673,ENSCAFG00000005905,ENSCAFG00000010481,ENSCAFG00000005629,ENSCAFG00000000636,ENSCAFG00000020132
GO:0016875	ligase activity, forming carbon-oxygen bonds	molecular_function	0.032434	12	3789	41	17684	ENSCAFG00000017673,ENSCAFG00000001989,ENSCAFG00000005905,ENSCAFG00000010481,ENSCAFG00000005629,ENSCAFG00000020132,ENSCAFG00000000636,ENSCAFG00000017058,ENSCAFG00000006082,ENSCAFG00000019492,ENSCAFG00000005899,ENSCAFG00000003086
GO:0016876	ligase activity, forming aminoacyl-tRNA and related compounds	molecular_function	0.032434	12	3789	41	17684	ENSCAFG00000020132,ENSCAFG00000000636,ENSCAFG00000005629,ENSCAFG00000005905,ENSCAFG00000010481,ENSCAFG00000017673,ENSCAFG00000001989,ENSCAFG00000005899,ENSCAFG00000003086,ENSCAFG00000019492,ENSCAFG00000006082,ENSCAFG00000017058
GO:0051409	response to nitrosative stress	biological_process	0.032534	3	3789	5	17684	ENSCAFG00000003701,ENSCAFG00000019809,ENSCAFG00000006100
GO:0003725	double-stranded RNA binding	molecular_function	0.03272	18	3789	69	17684	ENSCAFG00000019959,ENSCAFG00000019460,ENSCAFG00000023498,ENSCAFG00000024682,ENSCAFG00000015835,ENSCAFG00000001812,ENSCAFG00000007350,ENSCAFG00000016632,ENSCAFG00000024306,ENSCAFG00000009003,ENSCAFG00000010438,ENSCAFG00000011698,ENSCAFG00000016534,ENSCAFG00000007406,ENSCAFG00000006051,ENSCAFG00000020235,ENSCAFG00000003443,ENSCAFG00000001981
GO:0008154	actin polymerization or depolymerization	biological_process	0.032737	37	3789	169	17684	ENSCAFG00000015094,ENSCAFG00000015152,ENSCAFG00000015827,ENSCAFG00000032562,ENSCAFG00000024955,ENSCAFG00000016261,ENSCAFG00000013662,ENSCAFG00000015081,ENSCAFG00000015743,ENSCAFG00000015376,ENSCAFG00000006413,ENSCAFG00000016125,ENSCAFG00000013341,ENSCAFG00000018965,ENSCAFG00000024992,ENSCAFG00000005521,ENSCAFG00000008230,ENSCAFG00000009293,ENSCAFG00000011261,ENSCAFG00000012306,ENSCAFG00000030508,…
GO:0019627	urea metabolic process	biological_process	0.032786	4	3789	8	17684	ENSCAFG00000010332,ENSCAFG00000004767,ENSCAFG00000019945,ENSCAFG00000013966
GO:0018022	peptidyl-lysine methylation	biological_process	0.032837	13	3789	46	17684	ENSCAFG00000004475,ENSCAFG00000006878,ENSCAFG00000010920,ENSCAFG00000009882,ENSCAFG00000002594,ENSCAFG00000011439,ENSCAFG00000017252,ENSCAFG00000007638,ENSCAFG00000010923,ENSCAFG00000017821,ENSCAFG00000009848,ENSCAFG00000008728,ENSCAFG00000009616
GO:0090407	organophosphate biosynthetic process	biological_process	0.0329	79	3789	403	17684	ENSCAFG00000009702,ENSCAFG00000018265,ENSCAFG00000013713,ENSCAFG00000005550,ENSCAFG00000016539,ENSCAFG00000031781,ENSCAFG00000009913,ENSCAFG00000009619,ENSCAFG00000000083,ENSCAFG00000019219,ENSCAFG00000030749,ENSCAFG00000012967,ENSCAFG00000032759,ENSCAFG00000000771,ENSCAFG00000013746,ENSCAFG00000012249,ENSCAFG00000029810,ENSCAFG00000014303,ENSCAFG00000001997,ENSCAFG00000030018,ENSCAFG00000002293,…
GO:0004197	cysteine-type endopeptidase activity	molecular_function	0.032918	22	3789	90	17684	ENSCAFG00000020373,ENSCAFG00000014207,ENSCAFG00000025044,ENSCAFG00000001609,ENSCAFG00000018009,ENSCAFG00000018993,ENSCAFG00000014825,ENSCAFG00000002711,ENSCAFG00000007750,ENSCAFG00000005681,ENSCAFG00000008215,ENSCAFG00000012434,ENSCAFG00000016279,ENSCAFG00000013054,ENSCAFG00000015684,ENSCAFG00000019667,ENSCAFG00000011165,ENSCAFG00000013168,ENSCAFG00000001960,ENSCAFG00000003007,ENSCAFG00000000323,…
GO:0051186	cofactor metabolic process	biological_process	0.032947	44	3789	202	17684	ENSCAFG00000010834,ENSCAFG00000014308,ENSCAFG00000019219,ENSCAFG00000007203,ENSCAFG00000002590,ENSCAFG00000023863,ENSCAFG00000018546,ENSCAFG00000013438,ENSCAFG00000004360,ENSCAFG00000016885,ENSCAFG00000029573,ENSCAFG00000007987,ENSCAFG00000003837,ENSCAFG00000017049,ENSCAFG00000032388,ENSCAFG00000003963,ENSCAFG00000012906,ENSCAFG00000015991,ENSCAFG00000001766,ENSCAFG00000006076,ENSCAFG00000010185,…
GO:0043295	glutathione binding	molecular_function	0.033041	3	3789	5	17684	ENSCAFG00000019812,ENSCAFG00000019809,ENSCAFG00000014027
GO:1900750	oligopeptide binding	molecular_function	0.033041	3	3789	5	17684	ENSCAFG00000019812,ENSCAFG00000014027,ENSCAFG00000019809
GO:0060158	phospholipase C-activating dopamine receptor signaling pathway	biological_process	0.033153	3	3789	5	17684	ENSCAFG00000016726,ENSCAFG00000004599,ENSCAFG00000019279
GO:0090080	positive regulation of MAPKKK cascade by fibroblast growth factor receptor signaling pathway	biological_process	0.033268	3	3789	5	17684	ENSCAFG00000003904,ENSCAFG00000016022,ENSCAFG00000015365
GO:0043407	negative regulation of MAP kinase activity	biological_process	0.03335	14	3789	52	17684	ENSCAFG00000014463,ENSCAFG00000016425,ENSCAFG00000004617,ENSCAFG00000013540,ENSCAFG00000016988,ENSCAFG00000031149,ENSCAFG00000000374,ENSCAFG00000006100,ENSCAFG00000032027,ENSCAFG00000004651,ENSCAFG00000023317,ENSCAFG00000013694,ENSCAFG00000020290,ENSCAFG00000008353
GO:0003400	regulation of COPII vesicle coating	biological_process	0.033393	3	3789	5	17684	ENSCAFG00000004688,ENSCAFG00000031992,ENSCAFG00000001338
GO:0090113	regulation of ER to Golgi vesicle-mediated transport by GTP hydrolysis	biological_process	0.033393	3	3789	5	17684	ENSCAFG00000004688,ENSCAFG00000031992,ENSCAFG00000001338
GO:0090162	establishment of epithelial cell polarity	biological_process	0.034004	8	3789	24	17684	ENSCAFG00000018917,ENSCAFG00000006521,ENSCAFG00000019918,ENSCAFG00000004599,ENSCAFG00000014707,ENSCAFG00000004968,ENSCAFG00000015701,ENSCAFG00000024150
GO:0032776	DNA methylation on cytosine	biological_process	0.03412	3	3789	5	17684	ENSCAFG00000007268,ENSCAFG00000000669,ENSCAFG00000017892
GO:0016571	histone methylation	biological_process	0.034143	26	3789	109	17684	ENSCAFG00000008728,ENSCAFG00000000669,ENSCAFG00000004341,ENSCAFG00000009848,ENSCAFG00000006878,ENSCAFG00000007268,ENSCAFG00000010920,ENSCAFG00000009882,ENSCAFG00000018498,ENSCAFG00000016976,ENSCAFG00000004475,ENSCAFG00000018517,ENSCAFG00000010414,ENSCAFG00000019830,ENSCAFG00000002594,ENSCAFG00000011439,ENSCAFG00000016944,ENSCAFG00000017252,ENSCAFG00000010923,ENSCAFG00000007638,ENSCAFG00000017821,…
GO:0071103	DNA conformation change	biological_process	0.03421	42	3789	203	17684	ENSCAFG00000028899,ENSCAFG00000004517,ENSCAFG00000029066,ENSCAFG00000006560,ENSCAFG00000029451,ENSCAFG00000000603,ENSCAFG00000000378,ENSCAFG00000024350,ENSCAFG00000001043,ENSCAFG00000016714,ENSCAFG00000031988,ENSCAFG00000031940,ENSCAFG00000024333,ENSCAFG00000000871,ENSCAFG00000014571,ENSCAFG00000029110,ENSCAFG00000029335,ENSCAFG00000010932,ENSCAFG00000024309,ENSCAFG00000018420,ENSCAFG00000013710,…
GO:0043021	ribonucleoprotein complex binding	molecular_function	0.034304	24	3789	100	17684	ENSCAFG00000016761,ENSCAFG00000015372,ENSCAFG00000000604,ENSCAFG00000013178,ENSCAFG00000016648,ENSCAFG00000008927,ENSCAFG00000032738,ENSCAFG00000015485,ENSCAFG00000015835,ENSCAFG00000014979,ENSCAFG00000007528,ENSCAFG00000018462,ENSCAFG00000014352,ENSCAFG00000024818,ENSCAFG00000012792,ENSCAFG00000005027,ENSCAFG00000002755,ENSCAFG00000010438,ENSCAFG00000016839,ENSCAFG00000005445,ENSCAFG00000013121,…
GO:0006650	glycerophospholipid metabolic process	biological_process	0.034397	44	3789	203	17684	ENSCAFG00000009702,ENSCAFG00000006968,ENSCAFG00000012886,ENSCAFG00000006020,ENSCAFG00000005550,ENSCAFG00000002114,ENSCAFG00000019662,ENSCAFG00000000579,ENSCAFG00000006915,ENSCAFG00000008573,ENSCAFG00000000083,ENSCAFG00000018690,ENSCAFG00000009619,ENSCAFG00000016708,ENSCAFG00000012967,ENSCAFG00000010293,ENSCAFG00000000771,ENSCAFG00000019766,ENSCAFG00000013306,ENSCAFG00000032759,ENSCAFG00000007571,…
GO:0050686	negative regulation of mRNA processing	biological_process	0.034441	7	3789	20	17684	ENSCAFG00000000690,ENSCAFG00000017140,ENSCAFG00000011669,ENSCAFG00000007638,ENSCAFG00000002885,ENSCAFG00000017415,ENSCAFG00000005469
GO:0031672	A band	cellular_component	0.034469	8	3789	24	17684	ENSCAFG00000005343,ENSCAFG00000018478,ENSCAFG00000009362,ENSCAFG00000013042,ENSCAFG00000012305,ENSCAFG00000006531,ENSCAFG00000005810,ENSCAFG00000007134
GO:0051248	negative regulation of protein metabolic process	biological_process	0.034499	102	3789	523	17684	ENSCAFG00000003246,ENSCAFG00000012575,ENSCAFG00000016708,ENSCAFG00000006051,ENSCAFG00000029474,ENSCAFG00000006114,ENSCAFG00000031150,ENSCAFG00000024982,ENSCAFG00000013831,ENSCAFG00000000374,ENSCAFG00000007268,ENSCAFG00000005810,ENSCAFG00000013490,ENSCAFG00000013540,ENSCAFG00000004617,ENSCAFG00000024682,ENSCAFG00000004611,ENSCAFG00000015485,ENSCAFG00000032027,ENSCAFG00000019275,ENSCAFG00000006100,…
GO:0042588	zymogen granule	cellular_component	0.03458	3	3789	5	17684	ENSCAFG00000017438,ENSCAFG00000018306,ENSCAFG00000016953
GO:0015301	anion:anion antiporter activity	molecular_function	0.034616	9	3789	28	17684	ENSCAFG00000015836,ENSCAFG00000001376,ENSCAFG00000003891,ENSCAFG00000006389,ENSCAFG00000008684,ENSCAFG00000003853,ENSCAFG00000002939,ENSCAFG00000010242,ENSCAFG00000016706
GO:0032077	positive regulation of deoxyribonuclease activity	biological_process	0.034769	3	3789	5	17684	ENSCAFG00000015707,ENSCAFG00000006030,ENSCAFG00000005402
GO:0060501	positive regulation of epithelial cell proliferation involved in lung morphogenesis	biological_process	0.034858	3	3789	5	17684	ENSCAFG00000014923,ENSCAFG00000014707,ENSCAFG00000032267
GO:0031145	anaphase-promoting complex-dependent proteasomal ubiquitin-dependent protein catabolic process	biological_process	0.034895	5	3789	12	17684	ENSCAFG00000009745,ENSCAFG00000029379,ENSCAFG00000016439,ENSCAFG00000031020,ENSCAFG00000005259
GO:0072182	regulation of nephron tubule epithelial cell differentiation	biological_process	0.03492	5	3789	12	17684	ENSCAFG00000009797,ENSCAFG00000003775,ENSCAFG00000007239,ENSCAFG00000015233,ENSCAFG00000031728
GO:0050750	low-density lipoprotein particle receptor binding	molecular_function	0.034945	6	3789	16	17684	ENSCAFG00000004899,ENSCAFG00000011787,ENSCAFG00000014027,ENSCAFG00000004617,ENSCAFG00000013327,ENSCAFG00000003887
GO:0046983	protein dimerization activity	molecular_function	0.035091	178	3789	967	17684	ENSCAFG00000014893,ENSCAFG00000016341,ENSCAFG00000031754,ENSCAFG00000005695,ENSCAFG00000002118,ENSCAFG00000024677,ENSCAFG00000008510,ENSCAFG00000006496,ENSCAFG00000005776,ENSCAFG00000029382,ENSCAFG00000009445,ENSCAFG00000002613,ENSCAFG00000012878,ENSCAFG00000007626,ENSCAFG00000019674,ENSCAFG00000001981,ENSCAFG00000013085,ENSCAFG00000000627,ENSCAFG00000002746,ENSCAFG00000003086,ENSCAFG00000030192,…
GO:0019903	protein phosphatase binding	molecular_function	0.035689	23	3789	94	17684	ENSCAFG00000009564,ENSCAFG00000007626,ENSCAFG00000029146,ENSCAFG00000009809,ENSCAFG00000016756,ENSCAFG00000020290,ENSCAFG00000014818,ENSCAFG00000013276,ENSCAFG00000016439,ENSCAFG00000016970,ENSCAFG00000002608,ENSCAFG00000024818,ENSCAFG00000016839,ENSCAFG00000030576,ENSCAFG00000001378,ENSCAFG00000004630,ENSCAFG00000018115,ENSCAFG00000013244,ENSCAFG00000011793,ENSCAFG00000004723,ENSCAFG00000010831,…
GO:0004869	cysteine-type endopeptidase inhibitor activity	molecular_function	0.03575	12	3789	43	17684	ENSCAFG00000013568,ENSCAFG00000030335,ENSCAFG00000005415,ENSCAFG00000018577,ENSCAFG00000004318,ENSCAFG00000006432,ENSCAFG00000013625,ENSCAFG00000013599,ENSCAFG00000015105,ENSCAFG00000023029,ENSCAFG00000013078,ENSCAFG00000013591
GO:0032785	negative regulation of DNA-dependent transcription, elongation	biological_process	0.035924	5	3789	12	17684	ENSCAFG00000000690,ENSCAFG00000015835,ENSCAFG00000014927,ENSCAFG00000019450,ENSCAFG00000005469
GO:0071033	nuclear retention of pre-mRNA at the site of transcription	biological_process	0.036082	3	3789	5	17684	ENSCAFG00000016721,ENSCAFG00000006269,ENSCAFG00000019941
GO:0032135	DNA insertion or deletion binding	molecular_function	0.036177	3	3789	5	17684	ENSCAFG00000015559,ENSCAFG00000006030,ENSCAFG00000008788
GO:0043486	histone exchange	biological_process	0.036321	6	3789	16	17684	ENSCAFG00000009340,ENSCAFG00000002729,ENSCAFG00000011748,ENSCAFG00000030380,ENSCAFG00000004517,ENSCAFG00000024350
GO:0032781	positive regulation of ATPase activity	biological_process	0.036367	9	3789	29	17684	ENSCAFG00000006390,ENSCAFG00000002598,ENSCAFG00000029355,ENSCAFG00000012665,ENSCAFG00000015827,ENSCAFG00000015223,ENSCAFG00000016703,ENSCAFG00000006560,ENSCAFG00000012431
GO:0034383	low-density lipoprotein particle clearance	biological_process	0.036457	6	3789	16	17684	ENSCAFG00000006968,ENSCAFG00000003887,ENSCAFG00000000118,ENSCAFG00000013694,ENSCAFG00000015743,ENSCAFG00000013322
GO:0033211	adiponectin-mediated signaling pathway	biological_process	0.036569	3	3789	5	17684	ENSCAFG00000015315,ENSCAFG00000007662,ENSCAFG00000000604
GO:0016567	protein ubiquitination	biological_process	0.036643	104	3789	534	17684	ENSCAFG00000015133,ENSCAFG00000032187,ENSCAFG00000006177,ENSCAFG00000019248,ENSCAFG00000010870,ENSCAFG00000012692,ENSCAFG00000006425,ENSCAFG00000020389,ENSCAFG00000010293,ENSCAFG00000030544,ENSCAFG00000009745,ENSCAFG00000018318,ENSCAFG00000020048,ENSCAFG00000029379,ENSCAFG00000009827,ENSCAFG00000001435,ENSCAFG00000000116,ENSCAFG00000001145,ENSCAFG00000001381,ENSCAFG00000031041,ENSCAFG00000029790,…
GO:0031952	regulation of protein autophosphorylation	biological_process	0.036689	10	3789	33	17684	ENSCAFG00000013694,ENSCAFG00000008992,ENSCAFG00000019676,ENSCAFG00000002753,ENSCAFG00000016970,ENSCAFG00000001938,ENSCAFG00000017716,ENSCAFG00000011265,ENSCAFG00000007954,ENSCAFG00000002926
GO:0050997	quaternary ammonium group binding	molecular_function	0.036742	9	3789	29	17684	ENSCAFG00000012886,ENSCAFG00000013306,ENSCAFG00000012967,ENSCAFG00000011830,ENSCAFG00000009837,ENSCAFG00000011451,ENSCAFG00000013327,ENSCAFG00000000108,ENSCAFG00000016315
GO:0006782	protoporphyrinogen IX biosynthetic process	biological_process	0.036783	3	3789	5	17684	ENSCAFG00000012811,ENSCAFG00000014308,ENSCAFG00000001766
GO:0015693	magnesium ion transport	biological_process	0.036964	5	3789	12	17684	ENSCAFG00000009750,ENSCAFG00000031803,ENSCAFG00000009743,ENSCAFG00000010310,ENSCAFG00000012956
GO:0044429	mitochondrial part	cellular_component	0.036965	111	3789	596	17684	ENSCAFG00000000940,ENSCAFG00000002755,ENSCAFG00000031781,ENSCAFG00000032043,ENSCAFG00000005623,ENSCAFG00000001167,ENSCAFG00000012811,ENSCAFG00000007887,ENSCAFG00000016443,ENSCAFG00000018265,ENSCAFG00000007514,ENSCAFG00000004267,ENSCAFG00000004360,ENSCAFG00000019259,ENSCAFG00000007172,ENSCAFG00000012850,ENSCAFG00000011109,ENSCAFG00000016996,ENSCAFG00000010239,ENSCAFG00000028721,ENSCAFG00000028802,…
GO:0016879	ligase activity, forming carbon-nitrogen bonds	molecular_function	0.03702	57	3789	272	17684	ENSCAFG00000023029,ENSCAFG00000015105,ENSCAFG00000019463,ENSCAFG00000019467,ENSCAFG00000029790,ENSCAFG00000009771,ENSCAFG00000032095,ENSCAFG00000020126,ENSCAFG00000001145,ENSCAFG00000001381,ENSCAFG00000031449,ENSCAFG00000005878,ENSCAFG00000031041,ENSCAFG00000029379,ENSCAFG00000010151,ENSCAFG00000000116,ENSCAFG00000014541,ENSCAFG00000007694,ENSCAFG00000004767,ENSCAFG00000007652,ENSCAFG00000019945,…
GO:2000042	negative regulation of double-strand break repair via homologous recombination	biological_process	0.037022	6	3789	16	17684	ENSCAFG00000017914,ENSCAFG00000007291,ENSCAFG00000000378,ENSCAFG00000016097,ENSCAFG00000018420,ENSCAFG00000016583
GO:0071005	U2-type precatalytic spliceosome	cellular_component	0.037033	7	3789	20	17684	ENSCAFG00000011820,ENSCAFG00000013103,ENSCAFG00000000008,ENSCAFG00000003224,ENSCAFG00000005907,ENSCAFG00000004805,ENSCAFG00000001836
GO:0071011	precatalytic spliceosome	cellular_component	0.037033	7	3789	20	17684	ENSCAFG00000001836,ENSCAFG00000004805,ENSCAFG00000013103,ENSCAFG00000000008,ENSCAFG00000005907,ENSCAFG00000003224,ENSCAFG00000011820
GO:0044322	endoplasmic reticulum quality control compartment	cellular_component	0.037065	3	3789	5	17684	ENSCAFG00000000348,ENSCAFG00000005608,ENSCAFG00000029614
GO:2000378	negative regulation of reactive oxygen species metabolic process	biological_process	0.037199	7	3789	20	17684	ENSCAFG00000017869,ENSCAFG00000003701,ENSCAFG00000029387,ENSCAFG00000024645,ENSCAFG00000002118,ENSCAFG00000005638,ENSCAFG00000000769
GO:0090219	negative regulation of lipid kinase activity	biological_process	0.037224	3	3789	5	17684	ENSCAFG00000020290,ENSCAFG00000012767,ENSCAFG00000015743
GO:0033630	positive regulation of cell adhesion mediated by integrin	biological_process	0.037285	7	3789	20	17684	ENSCAFG00000019916,ENSCAFG00000010815,ENSCAFG00000001179,ENSCAFG00000000444,ENSCAFG00000014463,ENSCAFG00000011524,ENSCAFG00000006413
GO:0030865	cortical cytoskeleton organization	biological_process	0.037423	10	3789	33	17684	ENSCAFG00000018575,ENSCAFG00000017389,ENSCAFG00000013819,ENSCAFG00000011677,ENSCAFG00000015519,ENSCAFG00000024150,ENSCAFG00000006413,ENSCAFG00000018282,ENSCAFG00000016125,ENSCAFG00000004095
GO:0046975	histone methyltransferase activity (H3-K36 specific)	molecular_function	0.03751	3	3789	5	17684	ENSCAFG00000017821,ENSCAFG00000016944,ENSCAFG00000016473
GO:0070444	oligodendrocyte progenitor proliferation	biological_process	0.03751	3	3789	5	17684	ENSCAFG00000003510,ENSCAFG00000000860,ENSCAFG00000018115
GO:0070445	regulation of oligodendrocyte progenitor proliferation	biological_process	0.03751	3	3789	5	17684	ENSCAFG00000018115,ENSCAFG00000000860,ENSCAFG00000003510
GO:0030056	hemidesmosome	cellular_component	0.03751	3	3789	5	17684	ENSCAFG00000010547,ENSCAFG00000013006,ENSCAFG00000001433
GO:0004331	fructose-2,6-bisphosphate 2-phosphatase activity	molecular_function	0.03751	3	3789	5	17684	ENSCAFG00000029387,ENSCAFG00000016476,ENSCAFG00000011550
GO:0006003	fructose 2,6-bisphosphate metabolic process	biological_process	0.03751	3	3789	5	17684	ENSCAFG00000011550,ENSCAFG00000016476,ENSCAFG00000029387
GO:0052805	imidazole-containing compound catabolic process	biological_process	0.03751	3	3789	5	17684	ENSCAFG00000015072,ENSCAFG00000006406,ENSCAFG00000006412
GO:0043252	sodium-independent organic anion transport	biological_process	0.037522	5	3789	12	17684	ENSCAFG00000012377,ENSCAFG00000006695,ENSCAFG00000012373,ENSCAFG00000012368,ENSCAFG00000005437
GO:0044380	protein localization to cytoskeleton	biological_process	0.037767	9	3789	29	17684	ENSCAFG00000007306,ENSCAFG00000015422,ENSCAFG00000004627,ENSCAFG00000019275,ENSCAFG00000018880,ENSCAFG00000017992,ENSCAFG00000004031,ENSCAFG00000028917,ENSCAFG00000032391
GO:0005739	mitochondrion	cellular_component	0.037892	212	3789	1175	17684	ENSCAFG00000005629,ENSCAFG00000006842,ENSCAFG00000019256,ENSCAFG00000002161,ENSCAFG00000005638,ENSCAFG00000005445,ENSCAFG00000011516,ENSCAFG00000003086,ENSCAFG00000015358,ENSCAFG00000013085,ENSCAFG00000011810,ENSCAFG00000000644,ENSCAFG00000009881,ENSCAFG00000019674,ENSCAFG00000018330,ENSCAFG00000014913,ENSCAFG00000014968,ENSCAFG00000009460,ENSCAFG00000010919,ENSCAFG00000003701,ENSCAFG00000032043,…
GO:0009303	rRNA transcription	biological_process	0.037899	7	3789	20	17684	ENSCAFG00000011500,ENSCAFG00000002293,ENSCAFG00000004080,ENSCAFG00000012746,ENSCAFG00000016648,ENSCAFG00000007174,ENSCAFG00000015707
GO:0044242	cellular lipid catabolic process	biological_process	0.037914	33	3789	146	17684	ENSCAFG00000004617,ENSCAFG00000013327,ENSCAFG00000018442,ENSCAFG00000013322,ENSCAFG00000029553,ENSCAFG00000005455,ENSCAFG00000004678,ENSCAFG00000013306,ENSCAFG00000004989,ENSCAFG00000003887,ENSCAFG00000029395,ENSCAFG00000005949,ENSCAFG00000013694,ENSCAFG00000018143,ENSCAFG00000004267,ENSCAFG00000006968,ENSCAFG00000012886,ENSCAFG00000003621,ENSCAFG00000014064,ENSCAFG00000018243,ENSCAFG00000000642,…
GO:0072163	mesonephric epithelium development	biological_process	0.038075	5	3789	12	17684	ENSCAFG00000009595,ENSCAFG00000014661,ENSCAFG00000003775,ENSCAFG00000018254,ENSCAFG00000019424
GO:0031434	mitogen-activated protein kinase kinase binding	molecular_function	0.038651	5	3789	12	17684	ENSCAFG00000017039,ENSCAFG00000005415,ENSCAFG00000016756,ENSCAFG00000020290,ENSCAFG00000018638
GO:0015740	C4-dicarboxylate transport	biological_process	0.038819	6	3789	16	17684	ENSCAFG00000024246,ENSCAFG00000002161,ENSCAFG00000015368,ENSCAFG00000016143,ENSCAFG00000018322,ENSCAFG00000005812
GO:0008202	steroid metabolic process	biological_process	0.038833	39	3789	180	17684	ENSCAFG00000004615,ENSCAFG00000003895,ENSCAFG00000008557,ENSCAFG00000011805,ENSCAFG00000015048,ENSCAFG00000014661,ENSCAFG00000017955,ENSCAFG00000005081,ENSCAFG00000030762,ENSCAFG00000019596,ENSCAFG00000031099,ENSCAFG00000013320,ENSCAFG00000030843,ENSCAFG00000018798,ENSCAFG00000013674,ENSCAFG00000014877,ENSCAFG00000004337,ENSCAFG00000029613,ENSCAFG00000008504,ENSCAFG00000029395,ENSCAFG00000006968,…
GO:0001726	ruffle	cellular_component	0.038927	23	3789	95	17684	ENSCAFG00000008230,ENSCAFG00000001406,ENSCAFG00000002628,ENSCAFG00000012916,ENSCAFG00000019805,ENSCAFG00000000644,ENSCAFG00000005814,ENSCAFG00000004855,ENSCAFG00000016534,ENSCAFG00000012547,ENSCAFG00000005402,ENSCAFG00000005642,ENSCAFG00000014597,ENSCAFG00000014273,ENSCAFG00000006491,ENSCAFG00000024150,ENSCAFG00000015701,ENSCAFG00000012360,ENSCAFG00000001444,ENSCAFG00000006521,ENSCAFG00000018282,…
GO:0046112	nucleobase biosynthetic process	biological_process	0.039225	6	3789	16	17684	ENSCAFG00000013966,ENSCAFG00000009235,ENSCAFG00000004767,ENSCAFG00000016648,ENSCAFG00000017976,ENSCAFG00000004030
GO:0015347	sodium-independent organic anion transmembrane transporter activity	molecular_function	0.039275	5	3789	12	17684	ENSCAFG00000006695,ENSCAFG00000012377,ENSCAFG00000012373,ENSCAFG00000012368,ENSCAFG00000005437
GO:0030833	regulation of actin filament polymerization	biological_process	0.039322	29	3789	129	17684	ENSCAFG00000015081,ENSCAFG00000024150,ENSCAFG00000031185,ENSCAFG00000013662,ENSCAFG00000016261,ENSCAFG00000006531,ENSCAFG00000015827,ENSCAFG00000015094,ENSCAFG00000015152,ENSCAFG00000023309,ENSCAFG00000013341,ENSCAFG00000016125,ENSCAFG00000006413,ENSCAFG00000016648,ENSCAFG00000000387,ENSCAFG00000015743,ENSCAFG00000016400,ENSCAFG00000015519,ENSCAFG00000011565,ENSCAFG00000005521,ENSCAFG00000024992,…
GO:0006497	protein lipidation	biological_process	0.039509	19	3789	77	17684	ENSCAFG00000012950,ENSCAFG00000001997,ENSCAFG00000029810,ENSCAFG00000007571,ENSCAFG00000015435,ENSCAFG00000013002,ENSCAFG00000001523,ENSCAFG00000003701,ENSCAFG00000011865,ENSCAFG00000007179,ENSCAFG00000012576,ENSCAFG00000010960,ENSCAFG00000000083,ENSCAFG00000019662,ENSCAFG00000013869,ENSCAFG00000015603,ENSCAFG00000010540,ENSCAFG00000005358,ENSCAFG00000009702
GO:1901890	positive regulation of cell junction assembly	biological_process	0.03955	7	3789	20	17684	ENSCAFG00000013599,ENSCAFG00000004855,ENSCAFG00000018282,ENSCAFG00000014661,ENSCAFG00000003372,ENSCAFG00000001938,ENSCAFG00000000444
GO:0008272	sulfate transport	biological_process	0.039702	6	3789	16	17684	ENSCAFG00000001376,ENSCAFG00000008340,ENSCAFG00000003853,ENSCAFG00000005812,ENSCAFG00000016706,ENSCAFG00000003891
GO:0044455	mitochondrial membrane part	cellular_component	0.040094	46	3789	232	17684	ENSCAFG00000000644,ENSCAFG00000019529,ENSCAFG00000019674,ENSCAFG00000015358,ENSCAFG00000013333,ENSCAFG00000011516,ENSCAFG00000000348,ENSCAFG00000019476,ENSCAFG00000029477,ENSCAFG00000013366,ENSCAFG00000028661,ENSCAFG00000005445,ENSCAFG00000004620,ENSCAFG00000019647,ENSCAFG00000001605,ENSCAFG00000003893,ENSCAFG00000013800,ENSCAFG00000005861,ENSCAFG00000003701,ENSCAFG00000001045,ENSCAFG00000008681,…
GO:1900117	regulation of execution phase of apoptosis	biological_process	0.040206	6	3789	16	17684	ENSCAFG00000016714,ENSCAFG00000005638,ENSCAFG00000010414,ENSCAFG00000005402,ENSCAFG00000010387,ENSCAFG00000018318
GO:0051052	regulation of DNA metabolic process	biological_process	0.040855	56	3789	269	17684	ENSCAFG00000006030,ENSCAFG00000018249,ENSCAFG00000009938,ENSCAFG00000029387,ENSCAFG00000009119,ENSCAFG00000006448,ENSCAFG00000001338,ENSCAFG00000005470,ENSCAFG00000000378,ENSCAFG00000008788,ENSCAFG00000018324,ENSCAFG00000013694,ENSCAFG00000008034,ENSCAFG00000007664,ENSCAFG00000011265,ENSCAFG00000018587,ENSCAFG00000000406,ENSCAFG00000010932,ENSCAFG00000010177,ENSCAFG00000016826,ENSCAFG00000011961,…
GO:0065005	protein-lipid complex assembly	biological_process	0.040913	6	3789	17	17684	ENSCAFG00000000627,ENSCAFG00000004617,ENSCAFG00000013306,ENSCAFG00000012886,ENSCAFG00000013320,ENSCAFG00000013327
GO:0090199	regulation of release of cytochrome c from mitochondria	biological_process	0.040988	9	3789	30	17684	ENSCAFG00000015383,ENSCAFG00000003867,ENSCAFG00000024645,ENSCAFG00000032043,ENSCAFG00000000769,ENSCAFG00000016714,ENSCAFG00000016443,ENSCAFG00000018007,ENSCAFG00000006432
GO:0009055	electron carrier activity	molecular_function	0.041145	11	3789	39	17684	ENSCAFG00000002856,ENSCAFG00000013333,ENSCAFG00000008681,ENSCAFG00000009314,ENSCAFG00000006478,ENSCAFG00000018143,ENSCAFG00000001529,ENSCAFG00000019501,ENSCAFG00000007905,ENSCAFG00000003837,ENSCAFG00000014236
GO:0019637	organophosphate metabolic process	biological_process	0.041243	188	3789	1021	17684	ENSCAFG00000019815,ENSCAFG00000015387,ENSCAFG00000012360,ENSCAFG00000008340,ENSCAFG00000012431,ENSCAFG00000002742,ENSCAFG00000006180,ENSCAFG00000011934,ENSCAFG00000020380,ENSCAFG00000029355,ENSCAFG00000000612,ENSCAFG00000005029,ENSCAFG00000004615,ENSCAFG00000010937,ENSCAFG00000017976,ENSCAFG00000023628,ENSCAFG00000015223,ENSCAFG00000007624,ENSCAFG00000008288,ENSCAFG00000013366,ENSCAFG00000019010,…
GO:0032934	sterol binding	molecular_function	0.041623	12	3789	43	17684	ENSCAFG00000012884,ENSCAFG00000012886,ENSCAFG00000013306,ENSCAFG00000003849,ENSCAFG00000013320,ENSCAFG00000018183,ENSCAFG00000030762,ENSCAFG00000006211,ENSCAFG00000015233,ENSCAFG00000013327,ENSCAFG00000005707,ENSCAFG00000004617
GO:0032273	positive regulation of protein polymerization	biological_process	0.041655	23	3789	98	17684	ENSCAFG00000015519,ENSCAFG00000011565,ENSCAFG00000012817,ENSCAFG00000005402,ENSCAFG00000009293,ENSCAFG00000009720,ENSCAFG00000019811,ENSCAFG00000006531,ENSCAFG00000016261,ENSCAFG00000015827,ENSCAFG00000015094,ENSCAFG00000013244,ENSCAFG00000015081,ENSCAFG00000014001,ENSCAFG00000024150,ENSCAFG00000013662,ENSCAFG00000006413,ENSCAFG00000016648,ENSCAFG00000015743,ENSCAFG00000013341,ENSCAFG00000016125,…
GO:0010771	negative regulation of cell morphogenesis involved in differentiation	biological_process	0.041663	9	3789	29	17684	ENSCAFG00000010692,ENSCAFG00000000804,ENSCAFG00000016583,ENSCAFG00000013602,ENSCAFG00000003372,ENSCAFG00000005776,ENSCAFG00000008353,ENSCAFG00000020290,ENSCAFG00000009797
GO:0050995	negative regulation of lipid catabolic process	biological_process	0.041768	5	3789	13	17684	ENSCAFG00000012886,ENSCAFG00000008487,ENSCAFG00000004615,ENSCAFG00000013322,ENSCAFG00000010840
GO:0032271	regulation of protein polymerization	biological_process	0.04198	36	3789	166	17684	ENSCAFG00000016648,ENSCAFG00000000387,ENSCAFG00000023309,ENSCAFG00000003406,ENSCAFG00000006531,ENSCAFG00000014001,ENSCAFG00000013244,ENSCAFG00000031185,ENSCAFG00000024150,ENSCAFG00000003408,ENSCAFG00000005402,ENSCAFG00000015528,ENSCAFG00000015519,ENSCAFG00000016400,ENSCAFG00000011565,ENSCAFG00000006413,ENSCAFG00000015743,ENSCAFG00000016125,ENSCAFG00000005474,ENSCAFG00000013341,ENSCAFG00000016261,…
GO:0031625	ubiquitin protein ligase binding	molecular_function	0.042002	48	3789	228	17684	ENSCAFG00000031099,ENSCAFG00000019483,ENSCAFG00000016839,ENSCAFG00000005759,ENSCAFG00000006290,ENSCAFG00000000443,ENSCAFG00000032184,ENSCAFG00000000627,ENSCAFG00000016722,ENSCAFG00000001981,ENSCAFG00000005415,ENSCAFG00000000769,ENSCAFG00000005704,ENSCAFG00000002124,ENSCAFG00000009321,ENSCAFG00000011526,ENSCAFG00000025442,ENSCAFG00000017567,ENSCAFG00000008215,ENSCAFG00000009279,ENSCAFG00000002605,…
GO:0017148	negative regulation of translation	biological_process	0.042256	19	3789	77	17684	ENSCAFG00000003443,ENSCAFG00000031150,ENSCAFG00000016685,ENSCAFG00000006051,ENSCAFG00000001766,ENSCAFG00000005402,ENSCAFG00000000940,ENSCAFG00000002755,ENSCAFG00000007892,ENSCAFG00000024306,ENSCAFG00000005530,ENSCAFG00000012388,ENSCAFG00000005568,ENSCAFG00000015485,ENSCAFG00000017140,ENSCAFG00000024682,ENSCAFG00000029985,ENSCAFG00000015372,ENSCAFG00000016761
GO:0016071	mRNA metabolic process	biological_process	0.042731	82	3789	420	17684	ENSCAFG00000019972,ENSCAFG00000005469,ENSCAFG00000023172,ENSCAFG00000019941,ENSCAFG00000019266,ENSCAFG00000005333,ENSCAFG00000013121,ENSCAFG00000013546,ENSCAFG00000005547,ENSCAFG00000000008,ENSCAFG00000015065,ENSCAFG00000012388,ENSCAFG00000005568,ENSCAFG00000012378,ENSCAFG00000005520,ENSCAFG00000017381,ENSCAFG00000017140,ENSCAFG00000000427,ENSCAFG00000014041,ENSCAFG00000019254,ENSCAFG00000010127,…
GO:0006301	postreplication repair	biological_process	0.042801	9	3789	31	17684	ENSCAFG00000020048,ENSCAFG00000007746,ENSCAFG00000006177,ENSCAFG00000003942,ENSCAFG00000001910,ENSCAFG00000006030,ENSCAFG00000032244,ENSCAFG00000030087,ENSCAFG00000014903
GO:0048037	cofactor binding	molecular_function	0.042923	53	3789	255	17684	ENSCAFG00000009314,ENSCAFG00000006176,ENSCAFG00000014308,ENSCAFG00000006478,ENSCAFG00000018546,ENSCAFG00000010177,ENSCAFG00000016885,ENSCAFG00000029573,ENSCAFG00000007987,ENSCAFG00000012850,ENSCAFG00000011109,ENSCAFG00000003837,ENSCAFG00000004665,ENSCAFG00000015072,ENSCAFG00000003963,ENSCAFG00000018143,ENSCAFG00000011314,ENSCAFG00000007127,ENSCAFG00000009633,ENSCAFG00000000414,ENSCAFG00000011224,…
GO:0044238	primary metabolic process	biological_process	0.04294	1468	3789	8772	17684	ENSCAFG00000005623,ENSCAFG00000005547,ENSCAFG00000031149,ENSCAFG00000003265,ENSCAFG00000000940,ENSCAFG00000019809,ENSCAFG00000009293,ENSCAFG00000005752,ENSCAFG00000014424,ENSCAFG00000013121,ENSCAFG00000002331,ENSCAFG00000032463,ENSCAFG00000029600,ENSCAFG00000030965,ENSCAFG00000017821,ENSCAFG00000008504,ENSCAFG00000005550,ENSCAFG00000005469,ENSCAFG00000019959,ENSCAFG00000001161,ENSCAFG00000007954,…
GO:0016074	snoRNA metabolic process	biological_process	0.042964	5	3789	13	17684	ENSCAFG00000019941,ENSCAFG00000009938,ENSCAFG00000003375,ENSCAFG00000009311,ENSCAFG00000001521
GO:0043144	snoRNA processing	biological_process	0.042964	5	3789	13	17684	ENSCAFG00000009938,ENSCAFG00000019941,ENSCAFG00000003375,ENSCAFG00000001521,ENSCAFG00000009311
GO:0005310	dicarboxylic acid transmembrane transporter activity	molecular_function	0.043162	9	3789	29	17684	ENSCAFG00000016143,ENSCAFG00000005812,ENSCAFG00000016706,ENSCAFG00000003853,ENSCAFG00000002161,ENSCAFG00000003891,ENSCAFG00000001376,ENSCAFG00000015368,ENSCAFG00000015836
GO:0032368	regulation of lipid transport	biological_process	0.043234	17	3789	68	17684	ENSCAFG00000004615,ENSCAFG00000013694,ENSCAFG00000012886,ENSCAFG00000016443,ENSCAFG00000030403,ENSCAFG00000014597,ENSCAFG00000005129,ENSCAFG00000002114,ENSCAFG00000009569,ENSCAFG00000013322,ENSCAFG00000006553,ENSCAFG00000009837,ENSCAFG00000013306,ENSCAFG00000013320,ENSCAFG00000004617,ENSCAFG00000000931,ENSCAFG00000013327
GO:0090201	negative regulation of release of cytochrome c from mitochondria	biological_process	0.043288	5	3789	13	17684	ENSCAFG00000000769,ENSCAFG00000032043,ENSCAFG00000006432,ENSCAFG00000018007,ENSCAFG00000016443
GO:0001965	G-protein alpha-subunit binding	molecular_function	0.043297	5	3789	13	17684	ENSCAFG00000016425,ENSCAFG00000016726,ENSCAFG00000019880,ENSCAFG00000006439,ENSCAFG00000031204
GO:0001696	gastric acid secretion	biological_process	0.043317	4	3789	9	17684	ENSCAFG00000023567,ENSCAFG00000016718,ENSCAFG00000028917,ENSCAFG00000005129
GO:2000380	regulation of mesoderm development	biological_process	0.043368	5	3789	13	17684	ENSCAFG00000001179,ENSCAFG00000008353,ENSCAFG00000006916,ENSCAFG00000030023,ENSCAFG00000017567
GO:0002718	regulation of cytokine production involved in immune response	biological_process	0.043369	15	3789	58	17684	ENSCAFG00000013547,ENSCAFG00000003701,ENSCAFG00000012886,ENSCAFG00000013320,ENSCAFG00000002147,ENSCAFG00000010815,ENSCAFG00000007406,ENSCAFG00000007027,ENSCAFG00000013904,ENSCAFG00000007029,ENSCAFG00000001378,ENSCAFG00000023201,ENSCAFG00000010925,ENSCAFG00000000374,ENSCAFG00000012878
GO:0009636	response to toxic substance	biological_process	0.04339	17	3789	68	17684	ENSCAFG00000019809,ENSCAFG00000005686,ENSCAFG00000002114,ENSCAFG00000014853,ENSCAFG00000018440,ENSCAFG00000019674,ENSCAFG00000006051,ENSCAFG00000002123,ENSCAFG00000004665,ENSCAFG00000000769,ENSCAFG00000016714,ENSCAFG00000009110,ENSCAFG00000007155,ENSCAFG00000013244,ENSCAFG00000006453,ENSCAFG00000002118,ENSCAFG00000003867
GO:0050892	intestinal absorption	biological_process	0.043465	7	3789	21	17684	ENSCAFG00000013306,ENSCAFG00000012886,ENSCAFG00000006968,ENSCAFG00000013327,ENSCAFG00000013320,ENSCAFG00000008230,ENSCAFG00000001766
GO:0046323	glucose import	biological_process	0.044049	15	3789	58	17684	ENSCAFG00000016726,ENSCAFG00000007626,ENSCAFG00000013694,ENSCAFG00000010775,ENSCAFG00000003904,ENSCAFG00000019835,ENSCAFG00000005707,ENSCAFG00000001425,ENSCAFG00000013121,ENSCAFG00000005693,ENSCAFG00000012475,ENSCAFG00000019913,ENSCAFG00000013506,ENSCAFG00000007029,ENSCAFG00000001378
GO:0043412	macromolecule modification	biological_process	0.044122	522	3789	2972	17684	ENSCAFG00000005499,ENSCAFG00000006100,ENSCAFG00000007571,ENSCAFG00000006878,ENSCAFG00000007375,ENSCAFG00000010815,ENSCAFG00000015200,ENSCAFG00000001386,ENSCAFG00000012886,ENSCAFG00000023443,ENSCAFG00000019662,ENSCAFG00000003007,ENSCAFG00000024725,ENSCAFG00000023317,ENSCAFG00000001536,ENSCAFG00000029357,ENSCAFG00000013320,ENSCAFG00000002162,ENSCAFG00000010840,ENSCAFG00000016064,ENSCAFG00000001609,…
GO:0043487	regulation of RNA stability	biological_process	0.044237	17	3789	67	17684	ENSCAFG00000003389,ENSCAFG00000013121,ENSCAFG00000008473,ENSCAFG00000016839,ENSCAFG00000019003,ENSCAFG00000016759,ENSCAFG00000017415,ENSCAFG00000016497,ENSCAFG00000013276,ENSCAFG00000006269,ENSCAFG00000016685,ENSCAFG00000012344,ENSCAFG00000010019,ENSCAFG00000005568,ENSCAFG00000005530,ENSCAFG00000001051,ENSCAFG00000015835
GO:0044381	glucose import in response to insulin stimulus	biological_process	0.044687	6	3789	17	17684	ENSCAFG00000005693,ENSCAFG00000013121,ENSCAFG00000007626,ENSCAFG00000001425,ENSCAFG00000007029,ENSCAFG00000019913
GO:0019433	triglyceride catabolic process	biological_process	0.044694	6	3789	17	17684	ENSCAFG00000013322,ENSCAFG00000004617,ENSCAFG00000013306,ENSCAFG00000013966,ENSCAFG00000013327,ENSCAFG00000003887
GO:0031953	negative regulation of protein autophosphorylation	biological_process	0.044862	4	3789	9	17684	ENSCAFG00000019676,ENSCAFG00000013694,ENSCAFG00000011265,ENSCAFG00000016970
GO:0043085	positive regulation of catalytic activity	biological_process	0.045027	167	3789	895	17684	ENSCAFG00000003867,ENSCAFG00000013306,ENSCAFG00000016703,ENSCAFG00000012716,ENSCAFG00000018466,ENSCAFG00000001444,ENSCAFG00000012423,ENSCAFG00000004627,ENSCAFG00000030429,ENSCAFG00000002926,ENSCAFG00000006413,ENSCAFG00000015365,ENSCAFG00000003074,ENSCAFG00000032463,ENSCAFG00000002331,ENSCAFG00000000120,ENSCAFG00000009564,ENSCAFG00000000804,ENSCAFG00000006439,ENSCAFG00000013063,ENSCAFG00000016443,…
GO:0030317	sperm motility	biological_process	0.045196	15	3789	57	17684	ENSCAFG00000001376,ENSCAFG00000013539,ENSCAFG00000009837,ENSCAFG00000013070,ENSCAFG00000019802,ENSCAFG00000006553,ENSCAFG00000009564,ENSCAFG00000004090,ENSCAFG00000010932,ENSCAFG00000016944,ENSCAFG00000001108,ENSCAFG00000003887,ENSCAFG00000001987,ENSCAFG00000025205,ENSCAFG00000003892
GO:0006953	acute-phase response	biological_process	0.045284	6	3789	17	17684	ENSCAFG00000007245,ENSCAFG00000009135,ENSCAFG00000029553,ENSCAFG00000015205,ENSCAFG00000015206,ENSCAFG00000013568
GO:0031994	insulin-like growth factor I binding	molecular_function	0.045558	4	3789	9	17684	ENSCAFG00000012294,ENSCAFG00000013006,ENSCAFG00000014597,ENSCAFG00000012272
GO:0045837	negative regulation of membrane potential	biological_process	0.045982	4	3789	9	17684	ENSCAFG00000000274,ENSCAFG00000016443,ENSCAFG00000006541,ENSCAFG00000024645
GO:0090208	positive regulation of triglyceride metabolic process	biological_process	0.045985	5	3789	13	17684	ENSCAFG00000029605,ENSCAFG00000013327,ENSCAFG00000013306,ENSCAFG00000015315,ENSCAFG00000006968
GO:0071702	organic substance transport	biological_process	0.046044	312	3789	1739	17684	ENSCAFG00000015326,ENSCAFG00000014029,ENSCAFG00000007008,ENSCAFG00000016983,ENSCAFG00000004723,ENSCAFG00000012950,ENSCAFG00000018642,ENSCAFG00000012199,ENSCAFG00000004615,ENSCAFG00000013054,ENSCAFG00000002152,ENSCAFG00000015315,ENSCAFG00000000079,ENSCAFG00000019968,ENSCAFG00000013474,ENSCAFG00000001425,ENSCAFG00000005812,ENSCAFG00000010960,ENSCAFG00000005118,ENSCAFG00000019835,ENSCAFG00000013322,…
GO:0008509	anion transmembrane transporter activity	molecular_function	0.04631	55	3789	265	17684	ENSCAFG00000010242,ENSCAFG00000011451,ENSCAFG00000007862,ENSCAFG00000005812,ENSCAFG00000005686,ENSCAFG00000012368,ENSCAFG00000002939,ENSCAFG00000006653,ENSCAFG00000019968,ENSCAFG00000002161,ENSCAFG00000005437,ENSCAFG00000015358,ENSCAFG00000016542,ENSCAFG00000001983,ENSCAFG00000015368,ENSCAFG00000007200,ENSCAFG00000012764,ENSCAFG00000006042,ENSCAFG00000016143,ENSCAFG00000011980,ENSCAFG00000003853,…
GO:0090207	regulation of triglyceride metabolic process	biological_process	0.04635	8	3789	26	17684	ENSCAFG00000014655,ENSCAFG00000006968,ENSCAFG00000013306,ENSCAFG00000013322,ENSCAFG00000029605,ENSCAFG00000013327,ENSCAFG00000015315,ENSCAFG00000004617
GO:0022900	electron transport chain	biological_process	0.046358	26	3789	119	17684	ENSCAFG00000018143,ENSCAFG00000032118,ENSCAFG00000008288,ENSCAFG00000011083,ENSCAFG00000013333,ENSCAFG00000014236,ENSCAFG00000002161,ENSCAFG00000019501,ENSCAFG00000024399,ENSCAFG00000015266,ENSCAFG00000006478,ENSCAFG00000012002,ENSCAFG00000009314,ENSCAFG00000008681,ENSCAFG00000001045,ENSCAFG00000002856,ENSCAFG00000003837,ENSCAFG00000012850,ENSCAFG00000011109,ENSCAFG00000007905,ENSCAFG00000024501,…
GO:0045786	negative regulation of cell cycle	biological_process	0.0464	41	3789	193	17684	ENSCAFG00000001381,ENSCAFG00000031691,ENSCAFG00000017831,ENSCAFG00000009595,ENSCAFG00000003290,ENSCAFG00000018324,ENSCAFG00000029474,ENSCAFG00000010815,ENSCAFG00000006269,ENSCAFG00000019424,ENSCAFG00000001372,ENSCAFG00000016714,ENSCAFG00000005810,ENSCAFG00000013831,ENSCAFG00000024148,ENSCAFG00000013285,ENSCAFG00000018924,ENSCAFG00000000491,ENSCAFG00000004923,ENSCAFG00000003889,ENSCAFG00000015830,…
GO:2001034	positive regulation of double-strand break repair via nonhomologous end joining	biological_process	0.0465	4	3789	9	17684	ENSCAFG00000016722,ENSCAFG00000016097,ENSCAFG00000016583,ENSCAFG00000018420
GO:0008053	mitochondrial fusion	biological_process	0.046621	6	3789	17	17684	ENSCAFG00000020368,ENSCAFG00000013800,ENSCAFG00000000769,ENSCAFG00000024645,ENSCAFG00000003867,ENSCAFG00000011165
GO:0008201	heparin binding	molecular_function	0.046633	22	3789	93	17684	ENSCAFG00000007915,ENSCAFG00000017958,ENSCAFG00000024309,ENSCAFG00000003887,ENSCAFG00000016699,ENSCAFG00000000751,ENSCAFG00000001067,ENSCAFG00000001938,ENSCAFG00000013599,ENSCAFG00000008557,ENSCAFG00000011281,ENSCAFG00000002301,ENSCAFG00000011265,ENSCAFG00000012862,ENSCAFG00000014923,ENSCAFG00000013327,ENSCAFG00000004617,ENSCAFG00000019593,ENSCAFG00000004665,ENSCAFG00000017017,ENSCAFG00000002753,…
GO:0051547	regulation of keratinocyte migration	biological_process	0.046704	4	3789	9	17684	ENSCAFG00000002847,ENSCAFG00000024150,ENSCAFG00000014923,ENSCAFG00000016648
GO:0051549	positive regulation of keratinocyte migration	biological_process	0.046704	4	3789	9	17684	ENSCAFG00000024150,ENSCAFG00000002847,ENSCAFG00000014923,ENSCAFG00000016648
GO:0032592	integral to mitochondrial membrane	cellular_component	0.046708	13	3789	49	17684	ENSCAFG00000024645,ENSCAFG00000009061,ENSCAFG00000015130,ENSCAFG00000011516,ENSCAFG00000018443,ENSCAFG00000015358,ENSCAFG00000008681,ENSCAFG00000009857,ENSCAFG00000004620,ENSCAFG00000019647,ENSCAFG00000003893,ENSCAFG00000013800,ENSCAFG00000029477
GO:0015810	aspartate transport	biological_process	0.047294	4	3789	9	17684	ENSCAFG00000002161,ENSCAFG00000024246,ENSCAFG00000018322,ENSCAFG00000016143
GO:0001671	ATPase activator activity	molecular_function	0.047328	6	3789	17	17684	ENSCAFG00000015223,ENSCAFG00000029355,ENSCAFG00000006390,ENSCAFG00000006560,ENSCAFG00000012665,ENSCAFG00000016703
GO:1900363	regulation of mRNA polyadenylation	biological_process	0.047348	4	3789	9	17684	ENSCAFG00000000690,ENSCAFG00000017415,ENSCAFG00000005469,ENSCAFG00000007638
GO:0008610	lipid biosynthetic process	biological_process	0.047418	80	3789	408	17684	ENSCAFG00000018243,ENSCAFG00000000354,ENSCAFG00000020139,ENSCAFG00000005245,ENSCAFG00000018037,ENSCAFG00000000931,ENSCAFG00000016648,ENSCAFG00000009472,ENSCAFG00000001523,ENSCAFG00000006842,ENSCAFG00000004334,ENSCAFG00000019596,ENSCAFG00000030762,ENSCAFG00000016988,ENSCAFG00000019971,ENSCAFG00000015843,ENSCAFG00000017955,ENSCAFG00000015048,ENSCAFG00000014661,ENSCAFG00000005081,ENSCAFG00000001997,…
GO:0071203	WASH complex	cellular_component	0.047496	4	3789	9	17684	ENSCAFG00000007270,ENSCAFG00000015743,ENSCAFG00000009266,ENSCAFG00000006847
GO:0031307	integral to mitochondrial outer membrane	cellular_component	0.047586	6	3789	17	17684	ENSCAFG00000024645,ENSCAFG00000019647,ENSCAFG00000015130,ENSCAFG00000011516,ENSCAFG00000018443,ENSCAFG00000013800
GO:0042089	cytokine biosynthetic process	biological_process	0.04761	18	3789	75	17684	ENSCAFG00000005530,ENSCAFG00000004390,ENSCAFG00000014029,ENSCAFG00000007245,ENSCAFG00000015376,ENSCAFG00000007405,ENSCAFG00000023498,ENSCAFG00000011265,ENSCAFG00000024010,ENSCAFG00000023201,ENSCAFG00000017931,ENSCAFG00000031326,ENSCAFG00000003074,ENSCAFG00000012886,ENSCAFG00000007406,ENSCAFG00000005129,ENSCAFG00000011698,ENSCAFG00000007892
GO:0010741	negative regulation of intracellular protein kinase cascade	biological_process	0.047736	38	3789	177	17684	ENSCAFG00000012547,ENSCAFG00000031149,ENSCAFG00000000804,ENSCAFG00000005461,ENSCAFG00000002770,ENSCAFG00000005789,ENSCAFG00000015603,ENSCAFG00000009802,ENSCAFG00000013694,ENSCAFG00000016425,ENSCAFG00000004617,ENSCAFG00000031524,ENSCAFG00000013540,ENSCAFG00000004080,ENSCAFG00000018201,ENSCAFG00000011265,ENSCAFG00000000374,ENSCAFG00000006100,ENSCAFG00000009853,ENSCAFG00000006468,ENSCAFG00000032027,…
GO:0019218	regulation of steroid metabolic process	biological_process	0.04817	15	3789	59	17684	ENSCAFG00000004617,ENSCAFG00000013674,ENSCAFG00000016708,ENSCAFG00000013327,ENSCAFG00000003887,ENSCAFG00000006211,ENSCAFG00000031099,ENSCAFG00000030762,ENSCAFG00000013320,ENSCAFG00000030843,ENSCAFG00000013306,ENSCAFG00000012886,ENSCAFG00000014661,ENSCAFG00000014655,ENSCAFG00000005081
GO:0007052	mitotic spindle organization	biological_process	0.048179	21	3789	87	17684	ENSCAFG00000018880,ENSCAFG00000011859,ENSCAFG00000008340,ENSCAFG00000000491,ENSCAFG00000015835,ENSCAFG00000023072,ENSCAFG00000004031,ENSCAFG00000008510,ENSCAFG00000019424,ENSCAFG00000006975,ENSCAFG00000005259,ENSCAFG00000011253,ENSCAFG00000012873,ENSCAFG00000018587,ENSCAFG00000006143,ENSCAFG00000009579,ENSCAFG00000019880,ENSCAFG00000010042,ENSCAFG00000000640,ENSCAFG00000000641,ENSCAFG00000015131
GO:0036376	sodium ion export from cell	biological_process	0.048246	4	3789	9	17684	ENSCAFG00000006390,ENSCAFG00000012174,ENSCAFG00000016703,ENSCAFG00000025205
GO:0071436	sodium ion export	biological_process	0.048246	4	3789	9	17684	ENSCAFG00000006390,ENSCAFG00000012174,ENSCAFG00000016703,ENSCAFG00000025205
GO:0043506	regulation of JUN kinase activity	biological_process	0.048468	15	3789	58	17684	ENSCAFG00000001444,ENSCAFG00000013547,ENSCAFG00000000777,ENSCAFG00000017265,ENSCAFG00000016172,ENSCAFG00000020290,ENSCAFG00000008353,ENSCAFG00000031522,ENSCAFG00000000751,ENSCAFG00000013415,ENSCAFG00000005402,ENSCAFG00000013540,ENSCAFG00000009321,ENSCAFG00000016679,ENSCAFG00000018945
GO:0051051	negative regulation of transport	biological_process	0.049263	53	3789	259	17684	ENSCAFG00000002863,ENSCAFG00000006541,ENSCAFG00000019918,ENSCAFG00000013322,ENSCAFG00000008318,ENSCAFG00000006176,ENSCAFG00000019424,ENSCAFG00000002573,ENSCAFG00000019670,ENSCAFG00000019913,ENSCAFG00000002588,ENSCAFG00000012886,ENSCAFG00000016209,ENSCAFG00000013694,ENSCAFG00000016172,ENSCAFG00000014597,ENSCAFG00000000116,ENSCAFG00000001435,ENSCAFG00000009595,ENSCAFG00000000928,ENSCAFG00000012767,…
GO:0051004	regulation of lipoprotein lipase activity	biological_process	0.049486	14	3789	55	17684	ENSCAFG00000018282,ENSCAFG00000030576,ENSCAFG00000000312,ENSCAFG00000013327,ENSCAFG00000006413,ENSCAFG00000009809,ENSCAFG00000018798,ENSCAFG00000013306,ENSCAFG00000019835,ENSCAFG00000013322,ENSCAFG00000011281,ENSCAFG00000001981,ENSCAFG00000004615,ENSCAFG00000004610
GO:0030947	regulation of vascular endothelial growth factor receptor signaling pathway	biological_process	0.04982	7	3789	21	17684	ENSCAFG00000001938,ENSCAFG00000005789,ENSCAFG00000004662,ENSCAFG00000006701,ENSCAFG00000029890,ENSCAFG00000016086,ENSCAFG00000020290
36 dpi
GO_accession	Description	Term_type	Over_represented_pValue	CAD_item	CAD_list	Bg_item	Bg_list	Gene_ids
GO:0044444	cytoplasmic part	cellular_component	1.1606e-08	0.00020592	1094	3525	6446	17684	ENSCAFG00000020432,ENSCAFG00000024581,ENSCAFG00000017948,ENSCAFG00000009564,ENSCAFG00000000782,ENSCAFG00000000563,ENSCAFG00000004827,ENSCAFG00000015611,ENSCAFG00000013332,ENSCAFG00000012120,ENSCAFG00000009033,ENSCAFG00000007326,ENSCAFG00000015056,ENSCAFG00000019847,ENSCAFG00000011224,ENSCAFG00000007626,ENSCAFG00000005700,ENSCAFG00000007203,ENSCAFG00000005180,ENSCAFG00000010481,ENSCAFG00000015978,…
GO:0043226	organelle	cellular_component	1.3233e-07	0.0010229	1597	3525	9857	17684	ENSCAFG00000014753,ENSCAFG00000019785,ENSCAFG00000031008,ENSCAFG00000000376,ENSCAFG00000023139,ENSCAFG00000010149,ENSCAFG00000019831,ENSCAFG00000017986,ENSCAFG00000010740,ENSCAFG00000003222,ENSCAFG00000005776,ENSCAFG00000010773,ENSCAFG00000010597,ENSCAFG00000010657,ENSCAFG00000006211,ENSCAFG00000024468,ENSCAFG00000031353,ENSCAFG00000005719,ENSCAFG00000005470,ENSCAFG00000018841,ENSCAFG00000009289,…
GO:0043229	intracellular organelle	cellular_component	1.7295e-07	0.0010229	1590	3525	9820	17684	ENSCAFG00000004119,ENSCAFG00000029906,ENSCAFG00000015750,ENSCAFG00000011197,ENSCAFG00000010511,ENSCAFG00000013216,ENSCAFG00000004759,ENSCAFG00000010892,ENSCAFG00000004710,ENSCAFG00000016279,ENSCAFG00000005212,ENSCAFG00000017311,ENSCAFG00000015345,ENSCAFG00000031336,ENSCAFG00000013717,ENSCAFG00000000131,ENSCAFG00000019020,ENSCAFG00000030762,ENSCAFG00000017740,ENSCAFG00000014625,ENSCAFG00000013739,…
GO:1900087	positive regulation of G1/S transition of mitotic cell cycle	biological_process	4.5552e-07	0.0013795	16	3525	28	17684	ENSCAFG00000030587,ENSCAFG00000015381,ENSCAFG00000002998,ENSCAFG00000014571,ENSCAFG00000010599,ENSCAFG00000032693,ENSCAFG00000003382,ENSCAFG00000009595,ENSCAFG00000012687,ENSCAFG00000014273,ENSCAFG00000004125,ENSCAFG00000014458,ENSCAFG00000018537,ENSCAFG00000000951,ENSCAFG00000010700,ENSCAFG00000008399
GO:0043227	membrane-bounded organelle	cellular_component	4.5848e-07	0.0013795	1423	3525	8674	17684	ENSCAFG00000010704,ENSCAFG00000023144,ENSCAFG00000008481,ENSCAFG00000030200,ENSCAFG00000003329,ENSCAFG00000009792,ENSCAFG00000007282,ENSCAFG00000012881,ENSCAFG00000002933,ENSCAFG00000003792,ENSCAFG00000015429,ENSCAFG00000009863,ENSCAFG00000001798,ENSCAFG00000016200,ENSCAFG00000005142,ENSCAFG00000011104,ENSCAFG00000025392,ENSCAFG00000008832,ENSCAFG00000010831,ENSCAFG00000010877,ENSCAFG00000013366,…
GO:0043231	intracellular membrane-bounded organelle	cellular_component	4.6648e-07	0.0013795	1419	3525	8649	17684	ENSCAFG00000029475,ENSCAFG00000010181,ENSCAFG00000007455,ENSCAFG00000016104,ENSCAFG00000004795,ENSCAFG00000003961,ENSCAFG00000028613,ENSCAFG00000012687,ENSCAFG00000009032,ENSCAFG00000014443,ENSCAFG00000005861,ENSCAFG00000013153,ENSCAFG00000020111,ENSCAFG00000005124,ENSCAFG00000009469,ENSCAFG00000017687,ENSCAFG00000014076,ENSCAFG00000024399,ENSCAFG00000016126,ENSCAFG00000000453,ENSCAFG00000028514,…
GO:0044424	intracellular part	cellular_component	8.969e-07	0.0022734	1824	3525	11436	17684	ENSCAFG00000003216,ENSCAFG00000011357,ENSCAFG00000003753,ENSCAFG00000009045,ENSCAFG00000006729,ENSCAFG00000019254,ENSCAFG00000020153,ENSCAFG00000002161,ENSCAFG00000030705,ENSCAFG00000015434,ENSCAFG00000029868,ENSCAFG00000000335,ENSCAFG00000012707,ENSCAFG00000012066,ENSCAFG00000013547,ENSCAFG00000007917,ENSCAFG00000023807,ENSCAFG00000029284,ENSCAFG00000009335,ENSCAFG00000009247,ENSCAFG00000015193,…
GO:0005737	cytoplasm	cellular_component	1.7141e-06	0.0038017	1336	3525	8146	17684	ENSCAFG00000010548,ENSCAFG00000029011,ENSCAFG00000017669,ENSCAFG00000015125,ENSCAFG00000003696,ENSCAFG00000016935,ENSCAFG00000020243,ENSCAFG00000006478,ENSCAFG00000023788,ENSCAFG00000015174,ENSCAFG00000012547,ENSCAFG00000015168,ENSCAFG00000013746,ENSCAFG00000003697,ENSCAFG00000007270,ENSCAFG00000015762,ENSCAFG00000011976,ENSCAFG00000015435,ENSCAFG00000005934,ENSCAFG00000018875,ENSCAFG00000010485,…
GO:0005622	intracellular	cellular_component	2.6318e-05	0.051884	1890	3525	11971	17684	ENSCAFG00000028686,ENSCAFG00000016752,ENSCAFG00000012261,ENSCAFG00000011273,ENSCAFG00000010367,ENSCAFG00000005819,ENSCAFG00000007604,ENSCAFG00000005434,ENSCAFG00000024784,ENSCAFG00000009568,ENSCAFG00000012681,ENSCAFG00000009771,ENSCAFG00000012770,ENSCAFG00000018024,ENSCAFG00000004116,ENSCAFG00000018924,ENSCAFG00000011849,ENSCAFG00000009569,ENSCAFG00000003574,ENSCAFG00000015817,ENSCAFG00000028645,…
GO:0006950	response to stress	biological_process	4.0456e-05	0.071782	430	3525	2402	17684	ENSCAFG00000023324,ENSCAFG00000024473,ENSCAFG00000003591,ENSCAFG00000011326,ENSCAFG00000002573,ENSCAFG00000009094,ENSCAFG00000000258,ENSCAFG00000005896,ENSCAFG00000015666,ENSCAFG00000008921,ENSCAFG00000009193,ENSCAFG00000013479,ENSCAFG00000015315,ENSCAFG00000030843,ENSCAFG00000001022,ENSCAFG00000003016,ENSCAFG00000017156,ENSCAFG00000023067,ENSCAFG00000015045,ENSCAFG00000011760,ENSCAFG00000001796,…
GO:0042730	fibrinolysis	biological_process	9.3934e-05	0.15152	10	3525	18	17684	ENSCAFG00000008440,ENSCAFG00000023178,ENSCAFG00000007348,ENSCAFG00000013909,ENSCAFG00000013599,ENSCAFG00000011281,ENSCAFG00000008424,ENSCAFG00000015190,ENSCAFG00000009122,ENSCAFG00000007364
GO:1901992	positive regulation of mitotic cell cycle phase transition	biological_process	0.00011894	0.16333	20	3525	55	17684	ENSCAFG00000018537,ENSCAFG00000014458,ENSCAFG00000008399,ENSCAFG00000010700,ENSCAFG00000016439,ENSCAFG00000000951,ENSCAFG00000014273,ENSCAFG00000012687,ENSCAFG00000009595,ENSCAFG00000003382,ENSCAFG00000004125,ENSCAFG00000001220,ENSCAFG00000013771,ENSCAFG00000014571,ENSCAFG00000032693,ENSCAFG00000010599,ENSCAFG00000030587,ENSCAFG00000002998,ENSCAFG00000005878,ENSCAFG00000015381
GO:0009185	ribonucleoside diphosphate metabolic process	biological_process	0.00011967	0.16333	9	3525	16	17684	ENSCAFG00000014488,ENSCAFG00000007562,ENSCAFG00000013746,ENSCAFG00000020105,ENSCAFG00000001174,ENSCAFG00000003835,ENSCAFG00000004794,ENSCAFG00000018611,ENSCAFG00000009667
GO:0004497	monooxygenase activity	molecular_function	0.00016256	0.20603	27	3525	86	17684	ENSCAFG00000023053,ENSCAFG00000004169,ENSCAFG00000007098,ENSCAFG00000023824,ENSCAFG00000014942,ENSCAFG00000010279,ENSCAFG00000032339,ENSCAFG00000010883,ENSCAFG00000023821,ENSCAFG00000003824,ENSCAFG00000013502,ENSCAFG00000014877,ENSCAFG00000014990,ENSCAFG00000017626,ENSCAFG00000017888,ENSCAFG00000007310,ENSCAFG00000023820,ENSCAFG00000023282,ENSCAFG00000015931,ENSCAFG00000031823,ENSCAFG00000023401,…
GO:0019825	oxygen binding	molecular_function	0.00019982	0.22275	8	3525	14	17684	ENSCAFG00000031055,ENSCAFG00000032615,ENSCAFG00000029904,ENSCAFG00000023821,ENSCAFG00000003016,ENSCAFG00000005079,ENSCAFG00000029224,ENSCAFG00000028569
GO:1901989	positive regulation of cell cycle phase transition	biological_process	0.00020087	0.22275	20	3525	57	17684	ENSCAFG00000004125,ENSCAFG00000001220,ENSCAFG00000009595,ENSCAFG00000003382,ENSCAFG00000012687,ENSCAFG00000014273,ENSCAFG00000016439,ENSCAFG00000000951,ENSCAFG00000008399,ENSCAFG00000010700,ENSCAFG00000018537,ENSCAFG00000014458,ENSCAFG00000015381,ENSCAFG00000005878,ENSCAFG00000002998,ENSCAFG00000030587,ENSCAFG00000032693,ENSCAFG00000010599,ENSCAFG00000014571,ENSCAFG00000013771
GO:0009135	purine nucleoside diphosphate metabolic process	biological_process	0.00022767	0.22442	8	3525	14	17684	ENSCAFG00000001174,ENSCAFG00000003835,ENSCAFG00000018611,ENSCAFG00000009667,ENSCAFG00000014488,ENSCAFG00000007562,ENSCAFG00000013746,ENSCAFG00000020105
GO:0009179	purine ribonucleoside diphosphate metabolic process	biological_process	0.00022767	0.22442	8	3525	14	17684	ENSCAFG00000001174,ENSCAFG00000003835,ENSCAFG00000009667,ENSCAFG00000018611,ENSCAFG00000014488,ENSCAFG00000013746,ENSCAFG00000007562,ENSCAFG00000020105
GO:0043933	macromolecular complex subunit organization	biological_process	0.00029644	0.27683	321	3525	1804	17684	ENSCAFG00000011850,ENSCAFG00000008456,ENSCAFG00000012741,ENSCAFG00000008410,ENSCAFG00000007667,ENSCAFG00000004057,ENSCAFG00000015827,ENSCAFG00000013800,ENSCAFG00000001909,ENSCAFG00000013810,ENSCAFG00000013413,ENSCAFG00000028645,ENSCAFG00000018419,ENSCAFG00000014025,ENSCAFG00000003574,ENSCAFG00000013042,ENSCAFG00000028857,ENSCAFG00000007350,ENSCAFG00000001741,ENSCAFG00000008440,ENSCAFG00000000907,…
GO:0065003	macromolecular complex assembly	biological_process	0.00034172	0.30315	262	3525	1452	17684	ENSCAFG00000007085,ENSCAFG00000030508,ENSCAFG00000017561,ENSCAFG00000014571,ENSCAFG00000014909,ENSCAFG00000015081,ENSCAFG00000018813,ENSCAFG00000007581,ENSCAFG00000020120,ENSCAFG00000005700,ENSCAFG00000009134,ENSCAFG00000028899,ENSCAFG00000031270,ENSCAFG00000012760,ENSCAFG00000003408,ENSCAFG00000010227,ENSCAFG00000015094,ENSCAFG00000003235,ENSCAFG00000003663,ENSCAFG00000016837,ENSCAFG00000031110,…
GO:0003730	mRNA 3'-UTR binding	molecular_function	0.00039368	0.33262	20	3525	60	17684	ENSCAFG00000030145,ENSCAFG00000019506,ENSCAFG00000003263,ENSCAFG00000000567,ENSCAFG00000010084,ENSCAFG00000000134,ENSCAFG00000016497,ENSCAFG00000029158,ENSCAFG00000005530,ENSCAFG00000001051,ENSCAFG00000015835,ENSCAFG00000014822,ENSCAFG00000015372,ENSCAFG00000019003,ENSCAFG00000002766,ENSCAFG00000015485,ENSCAFG00000002885,ENSCAFG00000025045,ENSCAFG00000019528,ENSCAFG00000017614
GO:0070586	cell-cell adhesion involved in gastrulation	biological_process	0.00045213	0.34258	10	3525	21	17684	ENSCAFG00000006439,ENSCAFG00000013694,ENSCAFG00000000517,ENSCAFG00000008424,ENSCAFG00000006889,ENSCAFG00000007277,ENSCAFG00000016837,ENSCAFG00000009680,ENSCAFG00000008440,ENSCAFG00000023178
GO:0034622	cellular macromolecular complex assembly	biological_process	0.00045528	0.34258	173	3525	930	17684	ENSCAFG00000015168,ENSCAFG00000017792,ENSCAFG00000008407,ENSCAFG00000002615,ENSCAFG00000012306,ENSCAFG00000001108,ENSCAFG00000000335,ENSCAFG00000013601,ENSCAFG00000007270,ENSCAFG00000005662,ENSCAFG00000001045,ENSCAFG00000003753,ENSCAFG00000030051,ENSCAFG00000003216,ENSCAFG00000001179,ENSCAFG00000024336,ENSCAFG00000005521,ENSCAFG00000004069,ENSCAFG00000006051,ENSCAFG00000016080,ENSCAFG00000011256,…
GO:1900101	regulation of endoplasmic reticulum unfolded protein response	biological_process	0.0004827	0.34258	4	3525	4	17684	ENSCAFG00000001022,ENSCAFG00000007626,ENSCAFG00000011784,ENSCAFG00000003867
GO:1900103	positive regulation of endoplasmic reticulum unfolded protein response	biological_process	0.0004827	0.34258	4	3525	4	17684	ENSCAFG00000001022,ENSCAFG00000007626,ENSCAFG00000011784,ENSCAFG00000003867
GO:0015020	glucuronosyltransferase activity	molecular_function	0.00064852	0.42685	9	3525	18	17684	ENSCAFG00000029232,ENSCAFG00000024836,ENSCAFG00000029376,ENSCAFG00000030088,ENSCAFG00000002836,ENSCAFG00000028888,ENSCAFG00000023144,ENSCAFG00000000831,ENSCAFG00000031254
GO:0005506	iron ion binding	molecular_function	0.00064955	0.42685	39	3525	155	17684	ENSCAFG00000031823,ENSCAFG00000023401,ENSCAFG00000023399,ENSCAFG00000005079,ENSCAFG00000023820,ENSCAFG00000014990,ENSCAFG00000007310,ENSCAFG00000017626,ENSCAFG00000014877,ENSCAFG00000013860,ENSCAFG00000008099,ENSCAFG00000007384,ENSCAFG00000004097,ENSCAFG00000031055,ENSCAFG00000028564,ENSCAFG00000025004,ENSCAFG00000011805,ENSCAFG00000007098,ENSCAFG00000004169,ENSCAFG00000023053,ENSCAFG00000029904,…
GO:0009056	catabolic process	biological_process	0.00070597	0.44736	356	3525	2001	17684	ENSCAFG00000007442,ENSCAFG00000011197,ENSCAFG00000001405,ENSCAFG00000002868,ENSCAFG00000029050,ENSCAFG00000013216,ENSCAFG00000010892,ENSCAFG00000003621,ENSCAFG00000020112,ENSCAFG00000024867,ENSCAFG00000008370,ENSCAFG00000004038,ENSCAFG00000009667,ENSCAFG00000013218,ENSCAFG00000000131,ENSCAFG00000008215,ENSCAFG00000019538,ENSCAFG00000013739,ENSCAFG00000015056,ENSCAFG00000011224,ENSCAFG00000016225,…
GO:0034116	positive regulation of heterotypic cell-cell adhesion	biological_process	0.00076596	0.46863	7	3525	12	17684	ENSCAFG00000006889,ENSCAFG00000016837,ENSCAFG00000009680,ENSCAFG00000000517,ENSCAFG00000008440,ENSCAFG00000008424,ENSCAFG00000023178
GO:0020037	heme binding	molecular_function	0.00086674	0.51262	32	3525	120	17684	ENSCAFG00000005750,ENSCAFG00000017888,ENSCAFG00000023282,ENSCAFG00000028569,ENSCAFG00000015931,ENSCAFG00000010279,ENSCAFG00000032339,ENSCAFG00000023824,ENSCAFG00000014942,ENSCAFG00000025004,ENSCAFG00000031055,ENSCAFG00000004097,ENSCAFG00000007384,ENSCAFG00000008099,ENSCAFG00000010539,ENSCAFG00000014877,ENSCAFG00000014990,ENSCAFG00000005748,ENSCAFG00000029224,ENSCAFG00000023820,ENSCAFG00000023399,…
GO:0030195	negative regulation of blood coagulation	biological_process	0.00094881	0.52609	12	3525	30	17684	ENSCAFG00000013599,ENSCAFG00000013625,ENSCAFG00000013909,ENSCAFG00000007348,ENSCAFG00000004493,ENSCAFG00000023178,ENSCAFG00000008440,ENSCAFG00000007364,ENSCAFG00000009122,ENSCAFG00000015190,ENSCAFG00000008424,ENSCAFG00000011281
GO:1900047	negative regulation of hemostasis	biological_process	0.00094881	0.52609	12	3525	30	17684	ENSCAFG00000008424,ENSCAFG00000011281,ENSCAFG00000015190,ENSCAFG00000009122,ENSCAFG00000007364,ENSCAFG00000023178,ENSCAFG00000008440,ENSCAFG00000013909,ENSCAFG00000007348,ENSCAFG00000013625,ENSCAFG00000013599,ENSCAFG00000004493
GO:0044248	cellular catabolic process	biological_process	0.0011338	0.53402	306	3525	1702	17684	ENSCAFG00000008436,ENSCAFG00000032339,ENSCAFG00000019851,ENSCAFG00000007504,ENSCAFG00000005651,ENSCAFG00000017113,ENSCAFG00000009247,ENSCAFG00000015282,ENSCAFG00000004839,ENSCAFG00000000788,ENSCAFG00000015168,ENSCAFG00000001905,ENSCAFG00000012707,ENSCAFG00000031083,ENSCAFG00000018332,ENSCAFG00000009045,ENSCAFG00000012434,ENSCAFG00000032615,ENSCAFG00000010598,ENSCAFG00000012608,ENSCAFG00000015365,…
GO:2001252	positive regulation of chromosome organization	biological_process	0.0011346	0.53402	29	3525	105	17684	ENSCAFG00000007638,ENSCAFG00000005014,ENSCAFG00000001338,ENSCAFG00000003844,ENSCAFG00000000164,ENSCAFG00000010084,ENSCAFG00000007268,ENSCAFG00000008745,ENSCAFG00000031793,ENSCAFG00000006031,ENSCAFG00000010414,ENSCAFG00000003581,ENSCAFG00000005415,ENSCAFG00000013717,ENSCAFG00000013904,ENSCAFG00000016687,ENSCAFG00000030200,ENSCAFG00000025384,ENSCAFG00000015421,ENSCAFG00000018140,ENSCAFG00000009444,…
GO:0046906	tetrapyrrole binding	molecular_function	0.0011996	0.53402	33	3525	127	17684	ENSCAFG00000017888,ENSCAFG00000028569,ENSCAFG00000023282,ENSCAFG00000015931,ENSCAFG00000005750,ENSCAFG00000023824,ENSCAFG00000014942,ENSCAFG00000010279,ENSCAFG00000032339,ENSCAFG00000010539,ENSCAFG00000005748,ENSCAFG00000014990,ENSCAFG00000014877,ENSCAFG00000023399,ENSCAFG00000029224,ENSCAFG00000023820,ENSCAFG00000023401,ENSCAFG00000031823,ENSCAFG00000025004,ENSCAFG00000007384,ENSCAFG00000004097,…
GO:0006027	glycosaminoglycan catabolic process	biological_process	0.0012249	0.53402	8	3525	16	17684	ENSCAFG00000005014,ENSCAFG00000007580,ENSCAFG00000010657,ENSCAFG00000016701,ENSCAFG00000010599,ENSCAFG00000006889,ENSCAFG00000010672,ENSCAFG00000015962
GO:0005829	cytosol	cellular_component	0.0012442	0.53402	482	3525	2845	17684	ENSCAFG00000005776,ENSCAFG00000031055,ENSCAFG00000012158,ENSCAFG00000011350,ENSCAFG00000010740,ENSCAFG00000003236,ENSCAFG00000032754,ENSCAFG00000016066,ENSCAFG00000024468,ENSCAFG00000006211,ENSCAFG00000010597,ENSCAFG00000005474,ENSCAFG00000010657,ENSCAFG00000023898,ENSCAFG00000000247,ENSCAFG00000030235,ENSCAFG00000011820,ENSCAFG00000011233,ENSCAFG00000008481,ENSCAFG00000017621,ENSCAFG00000000323,…
GO:0006984	ER-nucleus signaling pathway	biological_process	0.0012552	0.53402	18	3525	56	17684	ENSCAFG00000030843,ENSCAFG00000017395,ENSCAFG00000001022,ENSCAFG00000016819,ENSCAFG00000008434,ENSCAFG00000003867,ENSCAFG00000007626,ENSCAFG00000031099,ENSCAFG00000012110,ENSCAFG00000017124,ENSCAFG00000004600,ENSCAFG00000006211,ENSCAFG00000008407,ENSCAFG00000011784,ENSCAFG00000013506,ENSCAFG00000006051,ENSCAFG00000005081,ENSCAFG00000010700
GO:0030214	hyaluronan catabolic process	biological_process	0.0012759	0.53402	5	3525	7	17684	ENSCAFG00000006889,ENSCAFG00000010672,ENSCAFG00000010657,ENSCAFG00000005014,ENSCAFG00000010599
GO:0005149	interleukin-1 receptor binding	molecular_function	0.0013097	0.53402	6	3525	10	17684	ENSCAFG00000007263,ENSCAFG00000029047,ENSCAFG00000007271,ENSCAFG00000007272,ENSCAFG00000007277,ENSCAFG00000031233
GO:0005833	hemoglobin complex	cellular_component	0.0013437	0.53402	5	3525	8	17684	ENSCAFG00000029904,ENSCAFG00000029224,ENSCAFG00000028569,ENSCAFG00000031055,ENSCAFG00000032615
GO:0031838	haptoglobin-hemoglobin complex	cellular_component	0.0013437	0.53402	5	3525	8	17684	ENSCAFG00000031055,ENSCAFG00000032615,ENSCAFG00000029904,ENSCAFG00000029224,ENSCAFG00000028569
GO:0043177	organic acid binding	molecular_function	0.0013437	0.53402	5	3525	8	17684	ENSCAFG00000029904,ENSCAFG00000028569,ENSCAFG00000029224,ENSCAFG00000031055,ENSCAFG00000032615
GO:0004908	interleukin-1 receptor activity	molecular_function	0.0013723	0.53402	5	3525	7	17684	ENSCAFG00000002145,ENSCAFG00000014029,ENSCAFG00000002147,ENSCAFG00000025269,ENSCAFG00000002142
[truncated: 566 more rows]
