# Supplementary material for: Modulation of long noncoding RNA (lncRNA) and messenger RNA (mRNA) expression in the liver of Beagle dogs by Toxocara canis infection
Source: Parasit Vectors. 2023 Mar 29;16:114. doi: 10.1186/s13071-023-05738-9 (PMC10057693; doi:10.1186/s13071-023-05738-9)
Supplement: Supplementary file 11 — Additional file 11: Table S7. Immune- or inflammation-related GO terms of the differentially expressed lncRNAs in the liver of puppies at three stages post Toxocara canis infection. [file 13071_2023_5738_MOESM11_ESM.xls]

## Sheet: Sheet1
Table S7 immune- or inflammation-related GO terms of the differentially expressed lncRNAs in the liver of puppies at three stages post Toxocara canis infection.
12 hpi
GO_accession	Description	Term_type	P-value	CAD_item	CAD_list	Bg_item	Bg_list	Gene_ids
GO:0004908	interleukin-1 receptor activity	molecular_function	0.00010188	6	3612	7	17684	ENSCAFG00000014029,ENSCAFG00000002142,ENSCAFG00000002145,ENSCAFG00000002147,ENSCAFG00000025269,ENSCAFG00000002152
GO:0005579	membrane attack complex	cellular_component	0.00064745	5	3612	6	17684	ENSCAFG00000018626,ENSCAFG00000018949,ENSCAFG00000018598,ENSCAFG00000003591,ENSCAFG00000018937
GO:0045577	regulation of B cell differentiation	biological_process	0.0034596	9	3612	21	17684	ENSCAFG00000000975,ENSCAFG00000016497,ENSCAFG00000023201,ENSCAFG00000009802,ENSCAFG00000019020,ENSCAFG00000014488,ENSCAFG00000014463,ENSCAFG00000006413,ENSCAFG00000015149
GO:0002583	regulation of antigen processing and presentation of peptide antigen	biological_process	0.0035316	3	3612	3	17684	ENSCAFG00000000896,ENSCAFG00000015143,ENSCAFG00000001586
GO:0045333	cellular respiration	biological_process	0.0056485	31	3612	128	17684	ENSCAFG00000001075,ENSCAFG00000013757,ENSCAFG00000012052,ENSCAFG00000000564,ENSCAFG00000008288,ENSCAFG00000009698,ENSCAFG00000024501,ENSCAFG00000010508,ENSCAFG00000003837,ENSCAFG00000016143,ENSCAFG00000019440,ENSCAFG00000012375,ENSCAFG00000002856,ENSCAFG00000000115,ENSCAFG00000013333,ENSCAFG00000004827,ENSCAFG00000000244,ENSCAFG00000019529,ENSCAFG00000008681,ENSCAFG00000013438,ENSCAFG00000018469,…
GO:0033632	regulation of cell-cell adhesion mediated by integrin	biological_process	0.0072023	8	3612	19	17684	ENSCAFG00000014609,ENSCAFG00000009498,ENSCAFG00000001179,ENSCAFG00000018171,ENSCAFG00000025002,ENSCAFG00000019870,ENSCAFG00000016583,ENSCAFG00000015440
GO:0043376	regulation of CD8-positive, alpha-beta T cell differentiation	biological_process	0.013161	3	3612	4	17684	ENSCAFG00000017124,ENSCAFG00000006413,ENSCAFG00000020389
GO:0032693	negative regulation of interleukin-10 production	biological_process	0.019606	5	3612	11	17684	ENSCAFG00000002120,ENSCAFG00000005750,ENSCAFG00000000120,ENSCAFG00000002121,ENSCAFG00000000777
GO:0043380	regulation of memory T cell differentiation	biological_process	0.021775	2	3612	2	17684	ENSCAFG00000000120,ENSCAFG00000013904
GO:0002586	regulation of antigen processing and presentation of peptide antigen via MHC class II	biological_process	0.022112	2	3612	2	17684	ENSCAFG00000001586,ENSCAFG00000000896
GO:0006914	autophagy	biological_process	0.022336	49	3612	230	17684	ENSCAFG00000020373,ENSCAFG00000001405,ENSCAFG00000019538,ENSCAFG00000003860,ENSCAFG00000020134,ENSCAFG00000001338,ENSCAFG00000018600,ENSCAFG00000004377,ENSCAFG00000010779,ENSCAFG00000019825,ENSCAFG00000007627,ENSCAFG00000007331,ENSCAFG00000018009,ENSCAFG00000006975,ENSCAFG00000015743,ENSCAFG00000018354,ENSCAFG00000005469,ENSCAFG00000030196,ENSCAFG00000005042,ENSCAFG00000019626,ENSCAFG00000017957,…
GO:0002584	negative regulation of antigen processing and presentation of peptide antigen	biological_process	0.023928	2	3612	2	17684	ENSCAFG00000000896,ENSCAFG00000015143
GO:2000110	negative regulation of macrophage apoptotic process	biological_process	0.025616	2	3612	2	17684	ENSCAFG00000018171,ENSCAFG00000010575
GO:0071641	negative regulation of macrophage inflammatory protein 1 alpha production	biological_process	0.027453	2	3612	2	17684	ENSCAFG00000024473,ENSCAFG00000016428
GO:0004909	interleukin-1, Type I, activating receptor activity	molecular_function	0.027505	2	3612	2	17684	ENSCAFG00000002145,ENSCAFG00000002147
GO:0043378	positive regulation of CD8-positive, alpha-beta T cell differentiation	biological_process	0.027505	2	3612	2	17684	ENSCAFG00000020389,ENSCAFG00000006413
GO:0035631	CD40 receptor complex	cellular_component	0.027603	4	3612	8	17684	ENSCAFG00000008388,ENSCAFG00000018075,ENSCAFG00000009994,ENSCAFG00000011993
GO:0033631	cell-cell adhesion mediated by integrin	biological_process	0.028519	14	3612	50	17684	ENSCAFG00000001179,ENSCAFG00000018115,ENSCAFG00000014609,ENSCAFG00000009498,ENSCAFG00000015440,ENSCAFG00000016583,ENSCAFG00000010175,ENSCAFG00000000860,ENSCAFG00000019870,ENSCAFG00000024062,ENSCAFG00000006491,ENSCAFG00000019974,ENSCAFG00000025002,ENSCAFG00000018171
GO:0051140	regulation of NK T cell proliferation	biological_process	0.030573	3	3612	5	17684	ENSCAFG00000000120,ENSCAFG00000015976,ENSCAFG00000017124
GO:0038030	non-canonical Wnt receptor signaling pathway via MAPK cascade	biological_process	0.03067	3	3612	5	17684	ENSCAFG00000009841,ENSCAFG00000014924,ENSCAFG00000014661
GO:0043369	CD4-positive or CD8-positive, alpha-beta T cell lineage commitment	biological_process	0.032733	5	3612	12	17684	ENSCAFG00000003907,ENSCAFG00000008358,ENSCAFG00000000120,ENSCAFG00000012621,ENSCAFG00000009802
GO:0060340	positive regulation of type I interferon-mediated signaling pathway	biological_process	0.042327	4	3612	9	17684	ENSCAFG00000023783,ENSCAFG00000015961,ENSCAFG00000007350,ENSCAFG00000024984
GO:2000515	negative regulation of CD4-positive, alpha-beta T cell activation	biological_process	0.043473	6	3612	17	17684	ENSCAFG00000017124,ENSCAFG00000016428,ENSCAFG00000002120,ENSCAFG00000020389,ENSCAFG00000013904,ENSCAFG00000031019
GO:0022407	regulation of cell-cell adhesion	biological_process	0.04882	22	3612	95	17684	ENSCAFG00000023006,ENSCAFG00000006889,ENSCAFG00000014661,ENSCAFG00000001403,ENSCAFG00000008424,ENSCAFG00000018171,ENSCAFG00000015440,ENSCAFG00000010625,ENSCAFG00000009887,ENSCAFG00000001179,ENSCAFG00000008755,ENSCAFG00000014609,ENSCAFG00000009498,ENSCAFG00000015747,ENSCAFG00000019870,ENSCAFG00000014273,ENSCAFG00000008440,ENSCAFG00000025002,ENSCAFG00000006224,ENSCAFG00000023178,ENSCAFG00000016583,…
24 hpi
GO_accession	Description	Term_type	Over_represented_pValue	CAD_item	CAD_list	Bg_item	Bg_list	Gene_ids
GO:0002755	MyD88-dependent toll-like receptor signaling pathway	biological_process	5.8017e-05	9	3789	14	17684	ENSCAFG00000016172,ENSCAFG00000005140,ENSCAFG00000016175,ENSCAFG00000023201,ENSCAFG00000011698,ENSCAFG00000008351,ENSCAFG00000000374,ENSCAFG00000024010,ENSCAFG00000023498
GO:1901224	positive regulation of NIK/NF-kappaB cascade	biological_process	8.739e-05	16	3789	37	17684	ENSCAFG00000008351,ENSCAFG00000006848,ENSCAFG00000011698,ENSCAFG00000005402,ENSCAFG00000029925,ENSCAFG00000007406,ENSCAFG00000006051,ENSCAFG00000003074,ENSCAFG00000010807,ENSCAFG00000008557,ENSCAFG00000003443,ENSCAFG00000006488,ENSCAFG00000024682,ENSCAFG00000005776,ENSCAFG00000009818,ENSCAFG00000000777
GO:0004908	interleukin-1 receptor activity	molecular_function	0.00012279	6	3789	7	17684	ENSCAFG00000014029,ENSCAFG00000025269,ENSCAFG00000002152,ENSCAFG00000002145,ENSCAFG00000002147,ENSCAFG00000002142
GO:0002218	activation of innate immune response	biological_process	0.00022715	34	3789	113	17684	ENSCAFG00000016175,ENSCAFG00000000444,ENSCAFG00000007350,ENSCAFG00000012405,ENSCAFG00000002998,ENSCAFG00000009818,ENSCAFG00000023498,ENSCAFG00000005704,ENSCAFG00000024010,ENSCAFG00000010281,ENSCAFG00000020290,ENSCAFG00000010188,ENSCAFG00000017521,ENSCAFG00000005759,ENSCAFG00000009003,ENSCAFG00000011698,ENSCAFG00000005140,ENSCAFG00000006468,ENSCAFG00000014836,ENSCAFG00000031870,ENSCAFG00000004080,…
GO:0032637	interleukin-8 production	biological_process	0.00044147	20	3789	58	17684	ENSCAFG00000009818,ENSCAFG00000009321,ENSCAFG00000023201,ENSCAFG00000024010,ENSCAFG00000011265,ENSCAFG00000005415,ENSCAFG00000023498,ENSCAFG00000002573,ENSCAFG00000018642,ENSCAFG00000012886,ENSCAFG00000013694,ENSCAFG00000003074,ENSCAFG00000016172,ENSCAFG00000019674,ENSCAFG00000007892,ENSCAFG00000011698,ENSCAFG00000008351,ENSCAFG00000007406,ENSCAFG00000011787,ENSCAFG00000007027
GO:0002253	activation of immune response	biological_process	0.00065336	68	3789	284	17684	ENSCAFG00000016175,ENSCAFG00000009818,ENSCAFG00000002998,ENSCAFG00000004817,ENSCAFG00000005773,ENSCAFG00000023498,ENSCAFG00000012878,ENSCAFG00000018448,ENSCAFG00000010281,ENSCAFG00000020290,ENSCAFG00000005759,ENSCAFG00000000792,ENSCAFG00000005140,ENSCAFG00000006468,ENSCAFG00000014836,ENSCAFG00000010142,ENSCAFG00000025093,ENSCAFG00000003867,ENSCAFG00000031870,ENSCAFG00000006413,ENSCAFG00000004080,…
GO:0032677	regulation of interleukin-8 production	biological_process	0.0007447	18	3789	52	17684	ENSCAFG00000007027,ENSCAFG00000011787,ENSCAFG00000007406,ENSCAFG00000008351,ENSCAFG00000011698,ENSCAFG00000007892,ENSCAFG00000019674,ENSCAFG00000016172,ENSCAFG00000013694,ENSCAFG00000012886,ENSCAFG00000002573,ENSCAFG00000023498,ENSCAFG00000005415,ENSCAFG00000024010,ENSCAFG00000011265,ENSCAFG00000023201,ENSCAFG00000009321,ENSCAFG00000009818
GO:0002758	innate immune response-activating signal transduction	biological_process	0.00093158	30	3789	103	17684	ENSCAFG00000020290,ENSCAFG00000017521,ENSCAFG00000016172,ENSCAFG00000010188,ENSCAFG00000014596,ENSCAFG00000011210,ENSCAFG00000010281,ENSCAFG00000010438,ENSCAFG00000011698,ENSCAFG00000001435,ENSCAFG00000008351,ENSCAFG00000009003,ENSCAFG00000007406,ENSCAFG00000005759,ENSCAFG00000007027,ENSCAFG00000031870,ENSCAFG00000002998,ENSCAFG00000009818,ENSCAFG00000014836,ENSCAFG00000000444,ENSCAFG00000006468,…
GO:0006914	autophagy	biological_process	0.00094891	57	3789	230	17684	ENSCAFG00000005469,ENSCAFG00000025460,ENSCAFG00000001338,ENSCAFG00000011165,ENSCAFG00000018417,ENSCAFG00000029790,ENSCAFG00000004844,ENSCAFG00000001405,ENSCAFG00000029387,ENSCAFG00000001435,ENSCAFG00000018183,ENSCAFG00000018009,ENSCAFG00000015071,ENSCAFG00000006468,ENSCAFG00000013002,ENSCAFG00000018600,ENSCAFG00000030196,ENSCAFG00000010984,ENSCAFG00000020373,ENSCAFG00000012687,ENSCAFG00000015743,…
GO:0038061	NIK/NF-kappaB cascade	biological_process	0.0010059	23	3789	73	17684	ENSCAFG00000000777,ENSCAFG00000024682,ENSCAFG00000005776,ENSCAFG00000009818,ENSCAFG00000010239,ENSCAFG00000004597,ENSCAFG00000006488,ENSCAFG00000010807,ENSCAFG00000006051,ENSCAFG00000003074,ENSCAFG00000013774,ENSCAFG00000017521,ENSCAFG00000003443,ENSCAFG00000009802,ENSCAFG00000015603,ENSCAFG00000008557,ENSCAFG00000023029,ENSCAFG00000011698,ENSCAFG00000008351,ENSCAFG00000006848,ENSCAFG00000007406,…
GO:0002504	antigen processing and presentation of peptide or polysaccharide antigen via MHC class II	biological_process	0.0016452	8	3789	16	17684	ENSCAFG00000000803,ENSCAFG00000000900,ENSCAFG00000012878,ENSCAFG00000000806,ENSCAFG00000000848,ENSCAFG00000000896,ENSCAFG00000000812,ENSCAFG00000032102
GO:0045089	positive regulation of innate immune response	biological_process	0.0028119	37	3789	143	17684	ENSCAFG00000002998,ENSCAFG00000009818,ENSCAFG00000000444,ENSCAFG00000007350,ENSCAFG00000012405,ENSCAFG00000016175,ENSCAFG00000005704,ENSCAFG00000024010,ENSCAFG00000023498,ENSCAFG00000020290,ENSCAFG00000017521,ENSCAFG00000010188,ENSCAFG00000010281,ENSCAFG00000011698,ENSCAFG00000009003,ENSCAFG00000005759,ENSCAFG00000031870,ENSCAFG00000014836,ENSCAFG00000006468,ENSCAFG00000005140,ENSCAFG00000023201,…
GO:0045349	interferon-alpha biosynthetic process	biological_process	0.0029067	4	3789	5	17684	ENSCAFG00000023498,ENSCAFG00000007406,ENSCAFG00000023201,ENSCAFG00000011698
GO:0045354	regulation of interferon-alpha biosynthetic process	biological_process	0.0029067	4	3789	5	17684	ENSCAFG00000023498,ENSCAFG00000007406,ENSCAFG00000011698,ENSCAFG00000023201
GO:0045078	positive regulation of interferon-gamma biosynthetic process	biological_process	0.0031419	5	3789	8	17684	ENSCAFG00000011698,ENSCAFG00000023201,ENSCAFG00000007406,ENSCAFG00000023498,ENSCAFG00000007405
GO:1901222	regulation of NIK/NF-kappaB cascade	biological_process	0.0033284	20	3789	66	17684	ENSCAFG00000011698,ENSCAFG00000008351,ENSCAFG00000006848,ENSCAFG00000007406,ENSCAFG00000029925,ENSCAFG00000005402,ENSCAFG00000010807,ENSCAFG00000017521,ENSCAFG00000003074,ENSCAFG00000006051,ENSCAFG00000003443,ENSCAFG00000023029,ENSCAFG00000008557,ENSCAFG00000015603,ENSCAFG00000009802,ENSCAFG00000006488,ENSCAFG00000000777,ENSCAFG00000009818,ENSCAFG00000005776,ENSCAFG00000024682
GO:0045577	regulation of B cell differentiation	biological_process	0.0042619	9	3789	21	17684	ENSCAFG00000023201,ENSCAFG00000011265,ENSCAFG00000014463,ENSCAFG00000006413,ENSCAFG00000019020,ENSCAFG00000016497,ENSCAFG00000006269,ENSCAFG00000016310,ENSCAFG00000009802
GO:0035458	cellular response to interferon-beta	biological_process	0.0048895	7	3789	15	17684	ENSCAFG00000005704,ENSCAFG00000012657,ENSCAFG00000000498,ENSCAFG00000028671,ENSCAFG00000000502,ENSCAFG00000000497,ENSCAFG00000028829
GO:0045416	positive regulation of interleukin-8 biosynthetic process	biological_process	0.0061891	5	3789	9	17684	ENSCAFG00000023498,ENSCAFG00000012886,ENSCAFG00000011698,ENSCAFG00000023201,ENSCAFG00000007892
GO:0002757	immune response-activating signal transduction	biological_process	0.0062117	56	3789	247	17684	ENSCAFG00000013139,ENSCAFG00000005759,ENSCAFG00000000792,ENSCAFG00000005402,ENSCAFG00000011698,ENSCAFG00000009003,ENSCAFG00000018448,ENSCAFG00000010281,ENSCAFG00000017521,ENSCAFG00000010188,ENSCAFG00000020290,ENSCAFG00000020416,ENSCAFG00000005773,ENSCAFG00000014463,ENSCAFG00000023498,ENSCAFG00000004723,ENSCAFG00000004817,ENSCAFG00000024010,ENSCAFG00000012878,ENSCAFG00000007350,ENSCAFG00000000444,…
GO:0045072	regulation of interferon-gamma biosynthetic process	biological_process	0.0064071	5	3789	9	17684	ENSCAFG00000011698,ENSCAFG00000023201,ENSCAFG00000023498,ENSCAFG00000007406,ENSCAFG00000007405
GO:0002923	regulation of humoral immune response mediated by circulating immunoglobulin	biological_process	0.0075498	5	3789	9	17684	ENSCAFG00000014463,ENSCAFG00000030055,ENSCAFG00000011265,ENSCAFG00000025093,ENSCAFG00000024982
GO:0070765	gamma-secretase complex	cellular_component	0.007617	4	3789	6	17684	ENSCAFG00000031124,ENSCAFG00000011777,ENSCAFG00000032463,ENSCAFG00000012557
GO:0035456	response to interferon-beta	biological_process	0.007634	8	3789	20	17684	ENSCAFG00000005704,ENSCAFG00000000498,ENSCAFG00000012657,ENSCAFG00000010239,ENSCAFG00000028829,ENSCAFG00000000502,ENSCAFG00000028671,ENSCAFG00000000497
GO:0002526	acute inflammatory response	biological_process	0.0077772	17	3789	57	17684	ENSCAFG00000007027,ENSCAFG00000015205,ENSCAFG00000007029,ENSCAFG00000001840,ENSCAFG00000016944,ENSCAFG00000019674,ENSCAFG00000009135,ENSCAFG00000007245,ENSCAFG00000015206,ENSCAFG00000006888,ENSCAFG00000024982,ENSCAFG00000012878,ENSCAFG00000013568,ENSCAFG00000018598,ENSCAFG00000029553,ENSCAFG00000015665,ENSCAFG00000025093
GO:0042228	interleukin-8 biosynthetic process	biological_process	0.0088516	6	3789	13	17684	ENSCAFG00000023498,ENSCAFG00000003074,ENSCAFG00000023201,ENSCAFG00000007892,ENSCAFG00000012886,ENSCAFG00000011698
GO:0045088	regulation of innate immune response	biological_process	0.011479	42	3789	180	17684	ENSCAFG00000001043,ENSCAFG00000011210,ENSCAFG00000014596,ENSCAFG00000016172,ENSCAFG00000007027,ENSCAFG00000007406,ENSCAFG00000010925,ENSCAFG00000008351,ENSCAFG00000001435,ENSCAFG00000010438,ENSCAFG00000005140,ENSCAFG00000006468,ENSCAFG00000014836,ENSCAFG00000031870,ENSCAFG00000004080,ENSCAFG00000004626,ENSCAFG00000006323,ENSCAFG00000000374,ENSCAFG00000024148,ENSCAFG00000018201,ENSCAFG00000030335,…
GO:0042095	interferon-gamma biosynthetic process	biological_process	0.011691	5	3789	10	17684	ENSCAFG00000023201,ENSCAFG00000011698,ENSCAFG00000007406,ENSCAFG00000023498,ENSCAFG00000007405
GO:2001198	regulation of dendritic cell differentiation	biological_process	0.013641	3	3789	4	17684	ENSCAFG00000000777,ENSCAFG00000004585,ENSCAFG00000031409
GO:0002764	immune response-regulating signaling pathway	biological_process	0.013681	57	3789	262	17684	ENSCAFG00000000801,ENSCAFG00000010142,ENSCAFG00000014836,ENSCAFG00000031870,ENSCAFG00000003867,ENSCAFG00000029072,ENSCAFG00000005140,ENSCAFG00000006468,ENSCAFG00000000374,ENSCAFG00000011265,ENSCAFG00000023201,ENSCAFG00000018201,ENSCAFG00000004080,ENSCAFG00000011828,ENSCAFG00000006413,ENSCAFG00000004626,ENSCAFG00000016172,ENSCAFG00000024874,ENSCAFG00000009802,ENSCAFG00000011210,ENSCAFG00000023531,…
GO:0045359	positive regulation of interferon-beta biosynthetic process	biological_process	0.015086	4	3789	7	17684	ENSCAFG00000007406,ENSCAFG00000023498,ENSCAFG00000011698,ENSCAFG00000023201
GO:0002374	cytokine secretion involved in immune response	biological_process	0.016958	6	3789	14	17684	ENSCAFG00000001378,ENSCAFG00000012886,ENSCAFG00000013320,ENSCAFG00000009818,ENSCAFG00000008351,ENSCAFG00000003701
GO:0019882	antigen processing and presentation	biological_process	0.017242	17	3789	62	17684	ENSCAFG00000010925,ENSCAFG00000000900,ENSCAFG00000000803,ENSCAFG00000000812,ENSCAFG00000032102,ENSCAFG00000000896,ENSCAFG00000015519,ENSCAFG00000003074,ENSCAFG00000000848,ENSCAFG00000015743,ENSCAFG00000004597,ENSCAFG00000003790,ENSCAFG00000016983,ENSCAFG00000000806,ENSCAFG00000012878,ENSCAFG00000003701,ENSCAFG00000007008
GO:0050776	regulation of immune response	biological_process	0.01738	103	3789	516	17684	ENSCAFG00000030055,ENSCAFG00000010188,ENSCAFG00000015519,ENSCAFG00000017521,ENSCAFG00000004938,ENSCAFG00000017382,ENSCAFG00000011787,ENSCAFG00000005402,ENSCAFG00000016097,ENSCAFG00000013139,ENSCAFG00000014951,ENSCAFG00000009003,ENSCAFG00000013904,ENSCAFG00000011698,ENSCAFG00000000797,ENSCAFG00000014220,ENSCAFG00000032358,ENSCAFG00000013547,ENSCAFG00000000444,ENSCAFG00000018598,ENSCAFG00000007350,…
GO:0010507	negative regulation of autophagy	biological_process	0.017677	12	3789	38	17684	ENSCAFG00000018600,ENSCAFG00000012767,ENSCAFG00000000774,ENSCAFG00000012687,ENSCAFG00000001405,ENSCAFG00000030330,ENSCAFG00000000111,ENSCAFG00000016648,ENSCAFG00000015743,ENSCAFG00000018183,ENSCAFG00000029387,ENSCAFG00000005638
GO:0002525	acute inflammatory response to non-antigenic stimulus	biological_process	0.018626	2	3789	2	17684	ENSCAFG00000007029,ENSCAFG00000007027
GO:0002877	regulation of acute inflammatory response to non-antigenic stimulus	biological_process	0.018626	2	3789	2	17684	ENSCAFG00000007027,ENSCAFG00000007029
GO:0002879	positive regulation of acute inflammatory response to non-antigenic stimulus	biological_process	0.018626	2	3789	2	17684	ENSCAFG00000007029,ENSCAFG00000007027
GO:0050778	positive regulation of immune response	biological_process	0.01981	76	3789	371	17684	ENSCAFG00000012878,ENSCAFG00000004817,ENSCAFG00000005773,ENSCAFG00000023498,ENSCAFG00000002147,ENSCAFG00000009818,ENSCAFG00000002998,ENSCAFG00000016175,ENSCAFG00000005759,ENSCAFG00000000792,ENSCAFG00000013599,ENSCAFG00000020290,ENSCAFG00000018448,ENSCAFG00000010281,ENSCAFG00000019674,ENSCAFG00000006323,ENSCAFG00000011265,ENSCAFG00000024148,ENSCAFG00000018201,ENSCAFG00000023201,ENSCAFG00000006413,…
GO:0035354	Toll-like receptor 1-Toll-like receptor 2 protein complex	cellular_component	0.020504	2	3789	2	17684	ENSCAFG00000024010,ENSCAFG00000008351
GO:0002396	MHC protein complex assembly	biological_process	0.022609	2	3789	2	17684	ENSCAFG00000000803,ENSCAFG00000000848
GO:0002399	MHC class II protein complex assembly	biological_process	0.022609	2	3789	2	17684	ENSCAFG00000000848,ENSCAFG00000000803
GO:0002501	peptide antigen assembly with MHC protein complex	biological_process	0.022609	2	3789	2	17684	ENSCAFG00000000848,ENSCAFG00000000803
GO:0002503	peptide antigen assembly with MHC class II protein complex	biological_process	0.022609	2	3789	2	17684	ENSCAFG00000000848,ENSCAFG00000000803
GO:0002712	regulation of B cell mediated immunity	biological_process	0.022824	13	3789	44	17684	ENSCAFG00000018324,ENSCAFG00000030055,ENSCAFG00000025093,ENSCAFG00000014463,ENSCAFG00000018481,ENSCAFG00000014951,ENSCAFG00000004626,ENSCAFG00000016097,ENSCAFG00000012878,ENSCAFG00000024982,ENSCAFG00000011265,ENSCAFG00000016583,ENSCAFG00000013904
GO:0002889	regulation of immunoglobulin mediated immune response	biological_process	0.022824	13	3789	44	17684	ENSCAFG00000030055,ENSCAFG00000018324,ENSCAFG00000025093,ENSCAFG00000004626,ENSCAFG00000014951,ENSCAFG00000016097,ENSCAFG00000018481,ENSCAFG00000014463,ENSCAFG00000013904,ENSCAFG00000016583,ENSCAFG00000011265,ENSCAFG00000012878,ENSCAFG00000024982
GO:0019767	IgE receptor activity	molecular_function	0.023274	2	3789	2	17684	ENSCAFG00000012878,ENSCAFG00000013015
GO:0043380	regulation of memory T cell differentiation	biological_process	0.023999	2	3789	2	17684	ENSCAFG00000000120,ENSCAFG00000013904
GO:0032763	regulation of mast cell cytokine production	biological_process	0.025012	2	3789	2	17684	ENSCAFG00000012878,ENSCAFG00000013904
GO:2001182	regulation of interleukin-12 secretion	biological_process	0.025146	2	3789	2	17684	ENSCAFG00000023498,ENSCAFG00000001378
GO:0002700	regulation of production of molecular mediator of immune response	biological_process	0.026136	25	3789	103	17684	ENSCAFG00000001602,ENSCAFG00000023201,ENSCAFG00000016583,ENSCAFG00000007303,ENSCAFG00000012878,ENSCAFG00000000374,ENSCAFG00000011265,ENSCAFG00000003701,ENSCAFG00000013547,ENSCAFG00000013320,ENSCAFG00000002147,ENSCAFG00000018481,ENSCAFG00000007406,ENSCAFG00000005693,ENSCAFG00000016097,ENSCAFG00000014951,ENSCAFG00000007027,ENSCAFG00000013904,ENSCAFG00000007029,ENSCAFG00000001378,ENSCAFG00000018945,…
GO:0045414	regulation of interleukin-8 biosynthetic process	biological_process	0.026379	5	3789	12	17684	ENSCAFG00000007892,ENSCAFG00000023201,ENSCAFG00000012886,ENSCAFG00000011698,ENSCAFG00000023498
GO:0002625	regulation of T cell antigen processing and presentation	biological_process	0.026795	2	3789	2	17684	ENSCAFG00000010925,ENSCAFG00000015519
GO:0045350	interferon-beta biosynthetic process	biological_process	0.027136	4	3789	8	17684	ENSCAFG00000023498,ENSCAFG00000007406,ENSCAFG00000011698,ENSCAFG00000023201
GO:0045357	regulation of interferon-beta biosynthetic process	biological_process	0.027136	4	3789	8	17684	ENSCAFG00000023498,ENSCAFG00000007406,ENSCAFG00000011698,ENSCAFG00000023201
GO:0002367	cytokine production involved in immune response	biological_process	0.027177	18	3789	69	17684	ENSCAFG00000010815,ENSCAFG00000012886,ENSCAFG00000007027,ENSCAFG00000007406,ENSCAFG00000008351,ENSCAFG00000010925,ENSCAFG00000001378,ENSCAFG00000013904,ENSCAFG00000007029,ENSCAFG00000003701,ENSCAFG00000013547,ENSCAFG00000002147,ENSCAFG00000009818,ENSCAFG00000013320,ENSCAFG00000012878,ENSCAFG00000006888,ENSCAFG00000000374,ENSCAFG00000023201
GO:0006776	vitamin A metabolic process	biological_process	0.028557	2	3789	2	17684	ENSCAFG00000030403,ENSCAFG00000032569
GO:0042360	vitamin E metabolic process	biological_process	0.02865	2	3789	2	17684	ENSCAFG00000028514,ENSCAFG00000009837
GO:0004704	NF-kappaB-inducing kinase activity	molecular_function	0.028937	2	3789	2	17684	ENSCAFG00000010239,ENSCAFG00000013774
GO:0004909	interleukin-1, Type I, activating receptor activity	molecular_function	0.028937	2	3789	2	17684	ENSCAFG00000002147,ENSCAFG00000002145
GO:0043378	positive regulation of CD8-positive, alpha-beta T cell differentiation	biological_process	0.028937	2	3789	2	17684	ENSCAFG00000006413,ENSCAFG00000020389
GO:0050857	positive regulation of antigen receptor-mediated signaling pathway	biological_process	0.029308	7	3789	19	17684	ENSCAFG00000011265,ENSCAFG00000010142,ENSCAFG00000004723,ENSCAFG00000009802,ENSCAFG00000005402,ENSCAFG00000020416,ENSCAFG00000004626
GO:0001817	regulation of cytokine production	biological_process	0.030184	88	3789	443	17684	ENSCAFG00000012878,ENSCAFG00000004817,ENSCAFG00000023498,ENSCAFG00000002998,ENSCAFG00000009818,ENSCAFG00000006553,ENSCAFG00000002147,ENSCAFG00000002753,ENSCAFG00000000777,ENSCAFG00000003701,ENSCAFG00000016175,ENSCAFG00000018462,ENSCAFG00000018945,ENSCAFG00000005129,ENSCAFG00000001378,ENSCAFG00000007029,ENSCAFG00000016988,ENSCAFG00000005759,ENSCAFG00000013299,ENSCAFG00000007626,ENSCAFG00000001981,…
GO:0032757	positive regulation of interleukin-8 production	biological_process	0.030746	7	3789	20	17684	ENSCAFG00000019674,ENSCAFG00000007406,ENSCAFG00000011698,ENSCAFG00000009321,ENSCAFG00000009818,ENSCAFG00000013694,ENSCAFG00000008351
GO:0002697	regulation of immune effector process	biological_process	0.032291	53	3789	252	17684	ENSCAFG00000012886,ENSCAFG00000010815,ENSCAFG00000000120,ENSCAFG00000014818,ENSCAFG00000014596,ENSCAFG00000018324,ENSCAFG00000010925,ENSCAFG00000007406,ENSCAFG00000007027,ENSCAFG00000031870,ENSCAFG00000025093,ENSCAFG00000019918,ENSCAFG00000023201,ENSCAFG00000030335,ENSCAFG00000007303,ENSCAFG00000018201,ENSCAFG00000024982,ENSCAFG00000000374,ENSCAFG00000011265,ENSCAFG00000006323,ENSCAFG00000004626,…
GO:0033630	positive regulation of cell adhesion mediated by integrin	biological_process	0.037285	7	3789	20	17684	ENSCAFG00000019916,ENSCAFG00000010815,ENSCAFG00000001179,ENSCAFG00000000444,ENSCAFG00000014463,ENSCAFG00000011524,ENSCAFG00000006413
GO:0002718	regulation of cytokine production involved in immune response	biological_process	0.043369	15	3789	58	17684	ENSCAFG00000013547,ENSCAFG00000003701,ENSCAFG00000012886,ENSCAFG00000013320,ENSCAFG00000002147,ENSCAFG00000010815,ENSCAFG00000007406,ENSCAFG00000007027,ENSCAFG00000013904,ENSCAFG00000007029,ENSCAFG00000001378,ENSCAFG00000023201,ENSCAFG00000010925,ENSCAFG00000000374,ENSCAFG00000012878
GO:0042089	cytokine biosynthetic process	biological_process	0.04761	18	3789	75	17684	ENSCAFG00000005530,ENSCAFG00000004390,ENSCAFG00000014029,ENSCAFG00000007245,ENSCAFG00000015376,ENSCAFG00000007405,ENSCAFG00000023498,ENSCAFG00000011265,ENSCAFG00000024010,ENSCAFG00000023201,ENSCAFG00000017931,ENSCAFG00000031326,ENSCAFG00000003074,ENSCAFG00000012886,ENSCAFG00000007406,ENSCAFG00000005129,ENSCAFG00000011698,ENSCAFG00000007892
36 dpi
GO_accession	Description	Term_type	Over_represented_pValue	CAD_item	CAD_list	Bg_item	Bg_list	Gene_ids
GO:0005149	interleukin-1 receptor binding	molecular_function	0.0013097	6	3525	10	17684	ENSCAFG00000007263,ENSCAFG00000029047,ENSCAFG00000007271,ENSCAFG00000007272,ENSCAFG00000007277,ENSCAFG00000031233
GO:0004908	interleukin-1 receptor activity	molecular_function	0.0013723	5	3525	7	17684	ENSCAFG00000002145,ENSCAFG00000014029,ENSCAFG00000002147,ENSCAFG00000025269,ENSCAFG00000002142
GO:1901224	positive regulation of NIK/NF-kappaB cascade	biological_process	0.0057903	12	3525	37	17684	ENSCAFG00000024682,ENSCAFG00000006051,ENSCAFG00000007406,ENSCAFG00000013334,ENSCAFG00000001237,ENSCAFG00000006848,ENSCAFG00000032010,ENSCAFG00000010807,ENSCAFG00000000517,ENSCAFG00000002138,ENSCAFG00000029925,ENSCAFG00000005776
GO:0010506	regulation of autophagy	biological_process	0.0060492	33	3525	138	17684	ENSCAFG00000011446,ENSCAFG00000004630,ENSCAFG00000018600,ENSCAFG00000024867,ENSCAFG00000010590,ENSCAFG00000015045,ENSCAFG00000008635,ENSCAFG00000015782,ENSCAFG00000010964,ENSCAFG00000019851,ENSCAFG00000001405,ENSCAFG00000008979,ENSCAFG00000003699,ENSCAFG00000020239,ENSCAFG00000018255,ENSCAFG00000006468,ENSCAFG00000024473,ENSCAFG00000012687,ENSCAFG00000005469,ENSCAFG00000032187,ENSCAFG00000001338,…
GO:0032813	tumor necrosis factor receptor superfamily binding	molecular_function	0.0064875	11	3525	33	17684	ENSCAFG00000031735,ENSCAFG00000029925,ENSCAFG00000000517,ENSCAFG00000005205,ENSCAFG00000000515,ENSCAFG00000020290,ENSCAFG00000024327,ENSCAFG00000003587,ENSCAFG00000012120,ENSCAFG00000030292,ENSCAFG00000014636
GO:0006914	autophagy	biological_process	0.0069923	50	3525	230	17684	ENSCAFG00000011165,ENSCAFG00000018600,ENSCAFG00000015133,ENSCAFG00000004630,ENSCAFG00000011446,ENSCAFG00000008635,ENSCAFG00000015045,ENSCAFG00000018024,ENSCAFG00000010590,ENSCAFG00000024867,ENSCAFG00000009193,ENSCAFG00000013479,ENSCAFG00000001405,ENSCAFG00000019851,ENSCAFG00000015782,ENSCAFG00000010964,ENSCAFG00000006468,ENSCAFG00000024473,ENSCAFG00000009247,ENSCAFG00000018255,ENSCAFG00000013800,…
GO:0002678	positive regulation of chronic inflammatory response	biological_process	0.0098738	3	3525	4	17684	ENSCAFG00000000517,ENSCAFG00000005750,ENSCAFG00000000515
GO:0002339	B cell selection	biological_process	0.010871	3	3525	4	17684	ENSCAFG00000017669,ENSCAFG00000001022,ENSCAFG00000003867
GO:0005102	receptor binding	molecular_function	0.011528	192	3525	1098	17684	ENSCAFG00000002588,ENSCAFG00000001194,ENSCAFG00000010414,ENSCAFG00000000323,ENSCAFG00000010688,ENSCAFG00000010840,ENSCAFG00000010740,ENSCAFG00000005776,ENSCAFG00000002147,ENSCAFG00000001798,ENSCAFG00000032489,ENSCAFG00000010657,ENSCAFG00000009122,ENSCAFG00000016066,ENSCAFG00000006030,ENSCAFG00000031233,ENSCAFG00000000515,ENSCAFG00000025002,ENSCAFG00000007277,ENSCAFG00000031099,ENSCAFG00000016022,…
GO:0043376	regulation of CD8-positive, alpha-beta T cell differentiation	biological_process	0.011663	3	3525	4	17684	ENSCAFG00000017124,ENSCAFG00000006413,ENSCAFG00000020389
GO:0002876	positive regulation of chronic inflammatory response to antigenic stimulus	biological_process	0.014575	2	3525	2	17684	ENSCAFG00000000515,ENSCAFG00000000517
GO:0030183	B cell differentiation	biological_process	0.014989	20	3525	80	17684	ENSCAFG00000009469,ENSCAFG00000014488,ENSCAFG00000015661,ENSCAFG00000023201,ENSCAFG00000001022,ENSCAFG00000011197,ENSCAFG00000007626,ENSCAFG00000003867,ENSCAFG00000017669,ENSCAFG00000005397,ENSCAFG00000000975,ENSCAFG00000012677,ENSCAFG00000016497,ENSCAFG00000016399,ENSCAFG00000019989,ENSCAFG00000016137,ENSCAFG00000006413,ENSCAFG00000013904,ENSCAFG00000019020,ENSCAFG00000018332
GO:0071345	cellular response to cytokine stimulus	biological_process	0.015101	85	3525	451	17684	ENSCAFG00000006897,ENSCAFG00000008692,ENSCAFG00000015421,ENSCAFG00000015337,ENSCAFG00000030698,ENSCAFG00000005651,ENSCAFG00000017113,ENSCAFG00000007263,ENSCAFG00000000257,ENSCAFG00000032142,ENSCAFG00000018306,ENSCAFG00000002142,ENSCAFG00000029822,ENSCAFG00000014612,ENSCAFG00000000497,ENSCAFG00000002138,ENSCAFG00000018600,ENSCAFG00000017184,ENSCAFG00000031793,ENSCAFG00000020204,ENSCAFG00000006848,…
GO:0002352	B cell negative selection	biological_process	0.018775	2	3525	2	17684	ENSCAFG00000003867,ENSCAFG00000001022
GO:0043380	regulation of memory T cell differentiation	biological_process	0.019949	2	3525	2	17684	ENSCAFG00000000120,ENSCAFG00000013904
GO:0005164	tumor necrosis factor receptor binding	molecular_function	0.020741	8	3525	24	17684	ENSCAFG00000003587,ENSCAFG00000030292,ENSCAFG00000012120,ENSCAFG00000000515,ENSCAFG00000005205,ENSCAFG00000000517,ENSCAFG00000031735,ENSCAFG00000029925
GO:0002439	chronic inflammatory response to antigenic stimulus	biological_process	0.020805	3	3525	5	17684	ENSCAFG00000007277,ENSCAFG00000000515,ENSCAFG00000000517
GO:0005152	interleukin-1 receptor antagonist activity	molecular_function	0.021332	2	3525	2	17684	ENSCAFG00000007277,ENSCAFG00000007272
GO:0034097	response to cytokine stimulus	biological_process	0.022347	95	3525	519	17684	ENSCAFG00000019543,ENSCAFG00000016798,ENSCAFG00000031522,ENSCAFG00000014645,ENSCAFG00000010672,ENSCAFG00000006072,ENSCAFG00000028671,ENSCAFG00000020290,ENSCAFG00000032693,ENSCAFG00000016126,ENSCAFG00000029047,ENSCAFG00000014488,ENSCAFG00000006888,ENSCAFG00000017169,ENSCAFG00000024540,ENSCAFG00000016497,ENSCAFG00000002169,ENSCAFG00000015058,ENSCAFG00000009887,ENSCAFG00000023766,ENSCAFG00000015041,…
GO:0032741	positive regulation of interleukin-18 production	biological_process	0.022498	2	3525	2	17684	ENSCAFG00000015168,ENSCAFG00000023201
GO:0002925	positive regulation of humoral immune response mediated by circulating immunoglobulin	biological_process	0.023337	3	3525	5	17684	ENSCAFG00000000515,ENSCAFG00000000517,ENSCAFG00000030055
GO:0002313	mature B cell differentiation involved in immune response	biological_process	0.024977	5	3525	12	17684	ENSCAFG00000016399,ENSCAFG00000018332,ENSCAFG00000015661,ENSCAFG00000009469,ENSCAFG00000019989
GO:0006954	inflammatory response	biological_process	0.024984	70	3525	377	17684	ENSCAFG00000010807,ENSCAFG00000017554,ENSCAFG00000009810,ENSCAFG00000000515,ENSCAFG00000031233,ENSCAFG00000007277,ENSCAFG00000001840,ENSCAFG00000018844,ENSCAFG00000002147,ENSCAFG00000013506,ENSCAFG00000007272,ENSCAFG00000009122,ENSCAFG00000005530,ENSCAFG00000023567,ENSCAFG00000010773,ENSCAFG00000010657,ENSCAFG00000015991,ENSCAFG00000007406,ENSCAFG00000013909,ENSCAFG00000005144,ENSCAFG00000015206,…
GO:0002826	negative regulation of T-helper 1 type immune response	biological_process	0.025343	2	3525	2	17684	ENSCAFG00000002142,ENSCAFG00000032010
GO:0004909	interleukin-1, Type I, activating receptor activity	molecular_function	0.0254	2	3525	2	17684	ENSCAFG00000002145,ENSCAFG00000002147
GO:0004915	interleukin-6 receptor activity	molecular_function	0.0254	2	3525	2	17684	ENSCAFG00000017184,ENSCAFG00000006897
GO:0019981	interleukin-6 binding	molecular_function	0.0254	2	3525	2	17684	ENSCAFG00000017184,ENSCAFG00000006897
GO:0042008	interleukin-18 receptor activity	molecular_function	0.0254	2	3525	2	17684	ENSCAFG00000002134,ENSCAFG00000002138
GO:0043378	positive regulation of CD8-positive, alpha-beta T cell differentiation	biological_process	0.0254	2	3525	2	17684	ENSCAFG00000006413,ENSCAFG00000020389
GO:0002335	mature B cell differentiation	biological_process	0.026121	6	3525	16	17684	ENSCAFG00000015661,ENSCAFG00000009469,ENSCAFG00000019989,ENSCAFG00000005397,ENSCAFG00000016399,ENSCAFG00000018332
GO:0032621	interleukin-18 production	biological_process	0.029437	3	3525	5	17684	ENSCAFG00000023201,ENSCAFG00000024540,ENSCAFG00000015168
GO:0001818	negative regulation of cytokine production	biological_process	0.030926	29	3525	134	17684	ENSCAFG00000012265,ENSCAFG00000014645,ENSCAFG00000017669,ENSCAFG00000013299,ENSCAFG00000002142,ENSCAFG00000024473,ENSCAFG00000005461,ENSCAFG00000023201,ENSCAFG00000005759,ENSCAFG00000010807,ENSCAFG00000025384,ENSCAFG00000013904,ENSCAFG00000002753,ENSCAFG00000015962,ENSCAFG00000005415,ENSCAFG00000006413,ENSCAFG00000014596,ENSCAFG00000000120,ENSCAFG00000015058,ENSCAFG00000009122,ENSCAFG00000032010,…
GO:0050727	regulation of inflammatory response	biological_process	0.032073	41	3525	205	17684	ENSCAFG00000007406,ENSCAFG00000013909,ENSCAFG00000005144,ENSCAFG00000013904,ENSCAFG00000009266,ENSCAFG00000029470,ENSCAFG00000013440,ENSCAFG00000024540,ENSCAFG00000009122,ENSCAFG00000005530,ENSCAFG00000010773,ENSCAFG00000010657,ENSCAFG00000009887,ENSCAFG00000002147,ENSCAFG00000000517,ENSCAFG00000013694,ENSCAFG00000019543,ENSCAFG00000018844,ENSCAFG00000000515,ENSCAFG00000010807,ENSCAFG00000010834,…
GO:0001819	positive regulation of cytokine production	biological_process	0.034224	49	3525	248	17684	ENSCAFG00000002998,ENSCAFG00000023201,ENSCAFG00000010964,ENSCAFG00000007271,ENSCAFG00000009094,ENSCAFG00000003591,ENSCAFG00000012265,ENSCAFG00000007263,ENSCAFG00000002142,ENSCAFG00000017184,ENSCAFG00000005750,ENSCAFG00000002138,ENSCAFG00000014029,ENSCAFG00000010651,ENSCAFG00000015168,ENSCAFG00000005014,ENSCAFG00000013547,ENSCAFG00000001179,ENSCAFG00000007350,ENSCAFG00000014596,ENSCAFG00000017916,…
GO:0045577	regulation of B cell differentiation	biological_process	0.034294	7	3525	21	17684	ENSCAFG00000023201,ENSCAFG00000014488,ENSCAFG00000006413,ENSCAFG00000016497,ENSCAFG00000011197,ENSCAFG00000019020,ENSCAFG00000000975
GO:0002825	regulation of T-helper 1 type immune response	biological_process	0.036843	7	3525	22	17684	ENSCAFG00000014645,ENSCAFG00000002142,ENSCAFG00000032010,ENSCAFG00000002138,ENSCAFG00000017184,ENSCAFG00000000120,ENSCAFG00000002147
GO:0006887	exocytosis	biological_process	0.03781	45	3525	226	17684	ENSCAFG00000019132,ENSCAFG00000020125,ENSCAFG00000010014,ENSCAFG00000019516,ENSCAFG00000009736,ENSCAFG00000010773,ENSCAFG00000002613,ENSCAFG00000014332,ENSCAFG00000006176,ENSCAFG00000007008,ENSCAFG00000011714,ENSCAFG00000015743,ENSCAFG00000011583,ENSCAFG00000008383,ENSCAFG00000002640,ENSCAFG00000023178,ENSCAFG00000012426,ENSCAFG00000001308,ENSCAFG00000001840,ENSCAFG00000008424,ENSCAFG00000029868,…
GO:0050778	positive regulation of immune response	biological_process	0.038764	69	3525	371	17684	ENSCAFG00000010773,ENSCAFG00000032010,ENSCAFG00000005582,ENSCAFG00000011828,ENSCAFG00000012158,ENSCAFG00000002147,ENSCAFG00000019989,ENSCAFG00000030055,ENSCAFG00000007406,ENSCAFG00000000120,ENSCAFG00000005588,ENSCAFG00000019538,ENSCAFG00000010186,ENSCAFG00000001138,ENSCAFG00000002134,ENSCAFG00000012405,ENSCAFG00000001435,ENSCAFG00000000515,ENSCAFG00000000374,ENSCAFG00000005750,ENSCAFG00000030599,…
GO:0002476	antigen processing and presentation of endogenous peptide antigen via MHC class Ib	biological_process	0.040363	3	3525	6	17684	ENSCAFG00000000492,ENSCAFG00000000500,ENSCAFG00000032222
GO:0032755	positive regulation of interleukin-6 production	biological_process	0.043345	11	3525	42	17684	ENSCAFG00000009266,ENSCAFG00000031233,ENSCAFG00000007277,ENSCAFG00000007406,ENSCAFG00000007263,ENSCAFG00000017184,ENSCAFG00000000517,ENSCAFG00000007271,ENSCAFG00000007272,ENSCAFG00000029047,ENSCAFG00000023201
GO:0002874	regulation of chronic inflammatory response to antigenic stimulus	biological_process	0.04414	2	3525	3	17684	ENSCAFG00000000515,ENSCAFG00000000517
GO:0002922	positive regulation of humoral immune response	biological_process	0.048167	4	3525	10	17684	ENSCAFG00000000517,ENSCAFG00000000515,ENSCAFG00000030055,ENSCAFG00000010014
